# Supplementary material for: Periodic propagating waves coordinate RhoGTPase network dynamics at the leading and trailing edges during cell migration
Source: eLife. 2020 Jul 24;9:e58165. doi: 10.7554/eLife.58165 (PMC7380942; doi:10.7554/eLife.58165)
Supplement: Source code 1. — See ‘description.txt’ file in the zip-archive for details. [file elife-58165-code1.zip]

Archive with 29 entries (23 files):
- bifurcation_diargams/
- bifurcation_diargams/1D_bifurcation_diagrams/
- bifurcation_diargams/1D_bifurcation_diagrams/1D_BD.ipynb
- bifurcation_diargams/1D_bifurcation_diagrams/.ipynb_checkpoints/
- bifurcation_diargams/1D_bifurcation_diagrams/.ipynb_checkpoints/Untitled-checkpoint.ipynb
- bifurcation_diargams/1D_bifurcation_diagrams/.ipynb_checkpoints/1D_BD-checkpoint.ipynb
- bifurcation_diargams/1D_bifurcation_diagrams/.ipynb_checkpoints/1D_BD_newPars-checkpoint.ipynb
- bifurcation_diargams/RhoA_Rac1_phenom_model.bngl
- bifurcation_diargams/multicorePC_seq.sh
- bifurcation_diargams/description.txt
- bifurcation_diargams/2D_bifurcation_diagrams/
- bifurcation_diargams/2D_bifurcation_diagrams/20190514_2135_outputCores4RhoA_Rac1_phenom_model_params.txt.txt
- bifurcation_diargams/2D_bifurcation_diagrams/nullclines/
- bifurcation_diargams/2D_bifurcation_diagrams/nullclines/output_tot.txt
- bifurcation_diargams/2D_bifurcation_diagrams/nullclines/nullclines_l.py
- bifurcation_diargams/2D_bifurcation_diagrams/nullclines/nullclines.py
- bifurcation_diargams/2D_bifurcation_diagrams/2D_scan.png
- bifurcation_diargams/2D_bifurcation_diagrams/scan_contour_plot.py
- bifurcation_diargams/2D_bifurcation_diagrams/nullclines_zoom_in/
- bifurcation_diargams/2D_bifurcation_diagrams/nullclines_zoom_in/output_tot.txt
- bifurcation_diargams/2D_bifurcation_diagrams/nullclines_zoom_in/nullclines_l.py
- bifurcation_diargams/2D_bifurcation_diagrams/20190514_2135_outputCores4RhoA_Rac1_phenom_model_params.txt.txt_oscillations.txt
- bifurcation_diargams/2D_bifurcation_diagrams/convert_to_numbers.py
- bifurcation_diargams/2D_bifurcation_diagrams/20190514_2135_outputCores4RhoA_Rac1_phenom_model_params.txt.txt_stable.txt
- bifurcation_diargams/2D_bifurcation_diagrams/20190514_2135_outputCores4RhoA_Rac1_phenom_model_params.txt.txt_bistable.txt
- bifurcation_diargams/2D_bifurcation_diagrams/RhoA_Rac1_phenom_model_sbml.xml
- bifurcation_diargams/2D_bifurcation_diagrams/RhoA_Rac1_phenom_model_params.txt
- bifurcation_diargams/2D_bifurcation_diagrams/RhoA_Rac1_phenom_model_constr.txt
- bifurcation_diargams/2D_bifurcation_diagrams/output.txt
