# Supplementary material for: Periodic propagating waves coordinate RhoGTPase network dynamics at the leading and trailing edges during cell migration
Source: eLife. 2020 Jul 24;9:e58165. doi: 10.7554/eLife.58165 (PMC7380942; doi:10.7554/eLife.58165)
Supplement: Source code 1. — See ‘description.txt’ file in the zip-archive for details. [file elife-58165-code1.zip › bifurcation_diargams/1D_bifurcation_diagrams/1D_BD.ipynb]

# %% [code]
import numpy as np
import scipy.integrate
import pylab as plt
import scipy
from scipy.optimize import fsolve

# %% [code]
delta = 0.05

p=1
RhoA_tot = 1
Rac1_tot = 1

aDIARho = 5.05262777784701
aROCKRho = 22.7795262260532
vDIAa = 19.245564584573
vDIAi = 10.5262082701539
kDIAi = 0.015798636660221
vROCKa = 0.246976754035422
vROCKi = 9.58183118139453
kROCKi = 0.039523799086162
vRhoGEF = 0.49018638286558
kRhoGEF = 0.359065099959095
vRhoGAP = 0.77074138707867
kRhoGAP = 0.021752011564497
vRacGEF = 0.111756890996207
kRacGEF = 0.027451057971568
vRacGAP = 0.549460823224983
kRacGAP = 0.010865961761014
kDIAa = 2
kROCKa = 2
vPAKa = 0.0186
kPAKa = 0.288
vPAKi = 0.089
kPAKi = 0.16
aRhoDIA = 100
kRhoDIA = 3
aRacDIA = 7.8
kRacDIA = 0.055
aRacROCK = 10
kRacROCK = 0.05
kDIARho = 0.04
kROCKRho = 1.3
aRhoRac = 0.025
kRhoRac = 0.03
aRhoPAK = 0.025
kRhoPAK = 0.012
aPAKRac = 6.7
kPAKRac = 0.65
aRacPAK = 1
kRacPAK = 0.1

# %% [code]
def alphaRhoDIA(c):
    rho,dia,rock,rac,pak = c
    return ((1.0 + aRhoDIA*dia/kRhoDIA) / (1.0 + dia/kRhoDIA))

def alphaRhoPAK(c):
    rho,dia,rock,rac,pak = c
    return ((1.0 + aRhoPAK*pak/kRhoPAK) / (1.0 + pak/kRhoPAK))

def alphaDIARho(c):
    rho,dia,rock,rac,pak = c
    return ((1.0 + aDIARho*rho/kDIARho) / (1.0 + rho/kDIARho))

def alphaROCKRho(c):
    rho,dia,rock,rac,pak = c
    return ((1.0 + aROCKRho*rho/kROCKRho) / (1.0 + rho/kROCKRho))

def alphaRacDIA(c):
    rho,dia,rock,rac,pak = c
    return ((1.0 + aRacDIA*dia/kRacDIA) / (1.0 + dia/kRacDIA))

def alphaRacPAK(c):
    rho,dia,rock,rac,pak = c
    return ((1.0 + aRacPAK*pak/kRacPAK) / (1.0 + pak/kRacPAK))

def alphaRacROCK(c):
    rho,dia,rock,rac,pak = c
    return ((1.0 + aRacROCK*rock/kRacROCK) / (1.0 + rock/kRacROCK))

def alphaPAKRac(c):
    rho,dia,rock,rac,pak = c
    return ((1.0 + aPAKRac*rac/kPAKRac) / (1.0 + rac/kPAKRac))


def rhoEq(c):
    rho,dia,rock,rac,pak = c
    return vRhoGEF*alphaRhoDIA(c)*alphaRhoPAK(c)*((RhoA_tot-rho)/kRhoGEF)/(1.0+((RhoA_tot-rho)/kRhoGEF)) - vRhoGAP*(rho/kRhoGAP)/(1.0+(rho/kRhoGAP))
    
def diaEq(c):
    rho,dia,rock,rac,pak = c
    return vDIAa*alphaDIARho(c)*((d-dia)/kDIAa)/(1.0+((d-dia)/kDIAa)) - vDIAi*(dia/kDIAi)/(1.0+(dia/kDIAi))

def rockEq(c):
    rho,dia,rock,rac,pak = c
    return vROCKa*alphaROCKRho(c)*((r-rock)/kROCKa)/(1.0+((r-rock)/kROCKa)) - vROCKi*(rock/kROCKi)/(1.0+(rock/kROCKi))

def racEq(c):
    rho,dia,rock,rac,pak = c
    return vRacGEF*alphaRacDIA(c)*alphaRacPAK(c)*((Rac1_tot-rac)/kRacGEF)/(1.0+((Rac1_tot-rac)/kRacGEF)) - vRacGAP*alphaRacROCK(c)*(rac/kRacGAP)/(1.0+(rac/kRacGAP))
    
def pakEq(c):
    rho,dia,rock,rac,pak = c
    return vPAKa*alphaPAKRac(c)*((p-pak)/kPAKa)/(1.0+((p-pak)/kPAKa)) - vPAKi*(pak/kPAKi)/(1.0+(pak/kPAKi))


def f(c,t):
    return [rhoEq(c),diaEq(c),rockEq(c),racEq(c),pakEq(c)]


# %% [code]
d_min = 1
d_max = 1
r_min = 0.5
r_max = 2.0
n_pts = 100

dia_vals = np.linspace(d_min,d_max,num=n_pts)
rock_vals = np.linspace(r_min,r_max,num=n_pts)

maxRho_vals_Rho = np.zeros(n_pts)
minRho_vals_Rho = np.zeros(n_pts)
maxRac_vals_Rho = np.zeros(n_pts)
minRac_vals_Rho = np.zeros(n_pts)

maxRho_vals_Rac = np.zeros(n_pts)
minRho_vals_Rac = np.zeros(n_pts)
maxRac_vals_Rac = np.zeros(n_pts)
minRac_vals_Rac = np.zeros(n_pts)

ts = np.linspace(0, 500, num=500)
n_SS = []
n_osc = []
    
for n in np.arange(n_pts):
    d = dia_vals[n]
    r = rock_vals[n]
    c0_Rho = [RhoA_tot,d,r,0,0]
    c0_Rac = [0,0,0,Rac1_tot,p]

    cons_Rho = scipy.integrate.odeint(f,c0_Rho,ts)
    cons_Rac = scipy.integrate.odeint(f,c0_Rac,ts)

    maxRho_vals_Rho[n] = max(cons_Rho[200:,0])
    minRho_vals_Rho[n] = min(cons_Rho[200:,0])
    maxRac_vals_Rho[n] = max(cons_Rho[200:,3])
    minRac_vals_Rho[n] = min(cons_Rho[200:,3])

    maxRho_vals_Rac[n] = max(cons_Rac[200:,0])
    minRho_vals_Rac[n] = min(cons_Rac[200:,0])
    maxRac_vals_Rac[n] = max(cons_Rac[200:,3])
    minRac_vals_Rac[n] = min(cons_Rac[200:,3])

    if np.abs(maxRac_vals_Rho[n] - minRac_vals_Rho[n]) < delta:
        n_SS.append(n)
    if np.abs(maxRac_vals_Rac[n] - minRac_vals_Rac[n]) > delta:
        n_osc.append(n)

#print(n_SS)
#print(rock_vals[n_SS])
n_SS_ = min(n_SS)
n_osc_ = max(n_osc)+1

# %% [code]
fontSuptitle = {'family' : 'Arial', 'weight' : 'bold', 'size' : 22} 
fontTitle = {'family' : 'Arial', 'weight' : 'bold', 'size' : 20} 
fontLabel = {'family' : 'Arial', 'weight' : 'bold', 'size' : 20} 
fontAxes =  {'family' : 'Arial', 'weight' : 'bold', 'size' : 18} 
plt.rc('font', **fontAxes)

plt.figure(figsize=(6,5))
plt.title("Normalized DIA abundance = 1",**fontTitle)

plt.plot(rock_vals[n_SS_:],maxRho_vals_Rho[n_SS_:],label='RhoA-GTP, steady state',linewidth=3,color='magenta')
plt.plot(rock_vals[n_SS_:],minRho_vals_Rho[n_SS_:],linewidth=3,color='magenta')
plt.plot(rock_vals[:n_osc_],maxRho_vals_Rac[:n_osc_],'--',label='RhoA-GTP, oscillations',linewidth=3,color='magenta')
plt.plot(rock_vals[:n_osc_],minRho_vals_Rac[:n_osc_],'--',linewidth=3,color='magenta')

plt.xlabel('Normalized ROCK abundance',**fontLabel)
plt.ylabel('Dimensionless [RhoA-GTP]',**fontLabel)
#plt.xlim(0,150)
plt.tick_params(which='both',width=2,length=6)
#plt.ylim(0,1)
#plt.legend(bbox_to_anchor=(1.0, 1.0), loc='upper left')
plt.tight_layout()
#plt.savefig('1D_BF.png',bbox_inches='tight')
plt.show()

# %% [code]
fontSuptitle = {'family' : 'Arial', 'weight' : 'bold', 'size' : 22} 
fontTitle = {'family' : 'Arial', 'weight' : 'bold', 'size' : 20} 
fontLabel = {'family' : 'Arial', 'weight' : 'bold', 'size' : 20} 
fontAxes =  {'family' : 'Arial', 'weight' : 'bold', 'size' : 18} 
plt.rc('font', **fontAxes)

plt.figure(figsize=(6,5))
plt.title("Normalized DIA abundance = 1",**fontTitle)

plt.plot(rock_vals[n_SS_:],maxRac_vals_Rho[n_SS_:],label='Rac1-GTP, steady state',linewidth=3,color='green')
plt.plot(rock_vals[n_SS_:],minRac_vals_Rho[n_SS_:],linewidth=3,color='green')
plt.plot(rock_vals[:n_osc_],maxRac_vals_Rac[:n_osc_],'--',label='Rac1-GTP, oscillations',linewidth=3,color='green')
plt.plot(rock_vals[:n_osc_],minRac_vals_Rac[:n_osc_],'--',linewidth=3,color='green')

plt.xlabel('Normalized ROCK abundance',**fontLabel)
plt.ylabel('Dimensionless [Rac1-GTP]',**fontLabel)
#plt.xlim(0,150)
plt.tick_params(which='both',width=2,length=6)
#plt.legend(bbox_to_anchor=(1.0, 1.0), loc='upper left')
plt.tight_layout()
#plt.savefig('1D_BF.png',bbox_inches='tight')
plt.show()

# %% [code]
d_min = 0.6
d_max = 1.4
r_min = 0.5
r_max = 0.5
n_pts = 500

dia_vals = np.linspace(d_min,d_max,num=n_pts)
rock_vals = np.linspace(r_min,r_max,num=n_pts)

maxRho_vals_Rho = np.zeros(n_pts)
minRho_vals_Rho = np.zeros(n_pts)
maxRac_vals_Rho = np.zeros(n_pts)
minRac_vals_Rho = np.zeros(n_pts)

maxRho_vals_Rac = np.zeros(n_pts)
minRho_vals_Rac = np.zeros(n_pts)
maxRac_vals_Rac = np.zeros(n_pts)
minRac_vals_Rac = np.zeros(n_pts)

ts = np.linspace(0, 500, num=500)
n_SS = []
n_osc = []
    
for n in np.arange(n_pts):
    d = dia_vals[n]
    r = rock_vals[n]
    c0_Rho = [RhoA_tot,d,r,0,0]
    c0_Rac = [0,0,0,Rac1_tot,p]

    cons_Rho = scipy.integrate.odeint(f,c0_Rho,ts)
    cons_Rac = scipy.integrate.odeint(f,c0_Rac,ts)

    maxRho_vals_Rho[n] = max(cons_Rho[200:,0])
    minRho_vals_Rho[n] = min(cons_Rho[200:,0])
    maxRac_vals_Rho[n] = max(cons_Rho[200:,3])
    minRac_vals_Rho[n] = min(cons_Rho[200:,3])

    maxRho_vals_Rac[n] = max(cons_Rac[200:,0])
    minRho_vals_Rac[n] = min(cons_Rac[200:,0])
    maxRac_vals_Rac[n] = max(cons_Rac[200:,3])
    minRac_vals_Rac[n] = min(cons_Rac[200:,3])

    if np.abs(maxRac_vals_Rho[n] - minRac_vals_Rho[n]) < delta:
        n_SS.append(n)
    if np.abs(maxRac_vals_Rac[n] - minRac_vals_Rac[n]) > delta:
        n_osc.append(n)

#print(n_SS)
#print(rock_vals[n_SS])
#n_SS_ = min(n_SS)
#n_osc_ = max(n_osc)+1

# %% [code]
fontSuptitle = {'family' : 'Arial', 'weight' : 'bold', 'size' : 22} 
fontTitle = {'family' : 'Arial', 'weight' : 'bold', 'size' : 20} 
fontLabel = {'family' : 'Arial', 'weight' : 'bold', 'size' : 20} 
fontAxes =  {'family' : 'Arial', 'weight' : 'bold', 'size' : 18} 
plt.rc('font', **fontAxes)

n_osc_1 = min(n_osc)
n_osc_2 = max(n_osc)

plt.figure(figsize=(6,5))
plt.title("Normalized ROCK abundance = 0.5",**fontTitle)

plt.plot(dia_vals[:n_osc_1],maxRho_vals_Rho[:n_osc_1],linewidth=3,color='magenta',label='RhoA-GTP, steady state')
plt.plot(dia_vals[:n_osc_1],maxRho_vals_Rho[:n_osc_1],linewidth=3,color='magenta')
plt.plot(dia_vals[n_osc_2+1:],maxRho_vals_Rho[n_osc_2+1:],linewidth=3,color='magenta')
plt.plot(dia_vals[n_osc_2+1:],maxRho_vals_Rho[n_osc_2+1:],linewidth=3,color='magenta')
plt.plot(dia_vals[n_osc_1-1:n_osc_2+1],maxRho_vals_Rac[n_osc_1-1:n_osc_2+1],'--',linewidth=3,color='magenta',label='RhoA-GTP, oscillations')
plt.plot(dia_vals[n_osc_1-1:n_osc_2+1],minRho_vals_Rac[n_osc_1-1:n_osc_2+1],'--',linewidth=3,color='magenta')

plt.xlabel('Normalized DIA abundance',**fontLabel)
plt.ylabel('Dimensionless [RhoA-GTP]',**fontLabel)
#plt.xlim(0,150)
plt.tick_params(which='both',width=2,length=6)
#plt.legend(bbox_to_anchor=(1.0, 1.0), loc='upper left')
plt.tight_layout()
#plt.savefig('1D_BF.png',bbox_inches='tight')
plt.show()

# %% [code]
fontSuptitle = {'family' : 'Arial', 'weight' : 'bold', 'size' : 22} 
fontTitle = {'family' : 'Arial', 'weight' : 'bold', 'size' : 20} 
fontLabel = {'family' : 'Arial', 'weight' : 'bold', 'size' : 20} 
fontAxes =  {'family' : 'Arial', 'weight' : 'bold', 'size' : 18} 
plt.rc('font', **fontAxes)

n_osc_1 = min(n_osc)
n_osc_2 = max(n_osc)

plt.figure(figsize=(6,5))
plt.title("Normalized ROCK abundance = 0.5",**fontTitle)

plt.plot(dia_vals[:n_osc_1],maxRho_vals_Rho[:n_osc_1],linewidth=3,color='green',label='Rac1-GTP, steady state')
plt.plot(dia_vals[:n_osc_1],maxRho_vals_Rho[:n_osc_1],linewidth=3,color='green')
plt.plot(dia_vals[n_osc_2+1:],maxRho_vals_Rho[n_osc_2+1:],linewidth=3,color='green')
plt.plot(dia_vals[n_osc_2+1:],maxRho_vals_Rho[n_osc_2+1:],linewidth=3,color='green')
plt.plot(dia_vals[n_osc_1-1:n_osc_2+1],maxRac_vals_Rac[n_osc_1-1:n_osc_2+1],'--',linewidth=3,color='green',label='Rac1-GTP, oscillations')
plt.plot(dia_vals[n_osc_1-1:n_osc_2+1],minRac_vals_Rac[n_osc_1-1:n_osc_2+1],'--',linewidth=3,color='green')

plt.xlabel('Normalized DIA abundance',**fontLabel)
plt.ylabel('Dimensionless [Rac1-GTP]',**fontLabel)
#plt.xlim(0,150)
plt.tick_params(which='both',width=2,length=6)
#plt.legend(bbox_to_anchor=(1.0, 1.0), loc='upper left')
plt.tight_layout()
#plt.savefig('1D_BF.png',bbox_inches='tight')
plt.show()

# %% [code]
d_min = 0.5
d_max = 1.5
r_min = 1.75
r_max = 1.75
n_pts = 200

dia_vals = np.linspace(d_min,d_max,num=n_pts)
rock_vals = np.linspace(r_min,r_max,num=n_pts)

maxRho_vals_Rho = np.zeros(n_pts)
minRho_vals_Rho = np.zeros(n_pts)
maxRac_vals_Rho = np.zeros(n_pts)
minRac_vals_Rho = np.zeros(n_pts)

maxRho_vals_Rac = np.zeros(n_pts)
minRho_vals_Rac = np.zeros(n_pts)
maxRac_vals_Rac = np.zeros(n_pts)
minRac_vals_Rac = np.zeros(n_pts)

ts = np.linspace(0, 1000, num=500)
n_SS = []
n_osc = []
    
for n in np.arange(n_pts):
    d = dia_vals[n]
    r = rock_vals[n]
    c0_Rho = [RhoA_tot,d,r,0,0]
    c0_Rac = [0,0,0,Rac1_tot,p]

    cons_Rho = scipy.integrate.odeint(f,c0_Rho,ts)
    cons_Rac = scipy.integrate.odeint(f,c0_Rac,ts)

    maxRho_vals_Rho[n] = max(cons_Rho[300:,0])
    minRho_vals_Rho[n] = min(cons_Rho[300:,0])
    maxRac_vals_Rho[n] = max(cons_Rho[300:,3])
    minRac_vals_Rho[n] = min(cons_Rho[300:,3])

    maxRho_vals_Rac[n] = max(cons_Rac[300:,0])
    minRho_vals_Rac[n] = min(cons_Rac[300:,0])
    maxRac_vals_Rac[n] = max(cons_Rac[300:,3])
    minRac_vals_Rac[n] = min(cons_Rac[300:,3])

    if np.abs(maxRac_vals_Rho[n] - minRac_vals_Rho[n]) < delta:
        n_SS.append(n)
    if np.abs(maxRac_vals_Rac[n] - minRac_vals_Rac[n]) > delta:
        n_osc.append(n)

#print(n_SS)
#print(rock_vals[n_SS])
#n_SS_ = min(n_SS)
#n_osc_ = max(n_osc)+1

# %% [code]
fontSuptitle = {'family' : 'Arial', 'weight' : 'bold', 'size' : 22} 
fontTitle = {'family' : 'Arial', 'weight' : 'bold', 'size' : 20} 
fontLabel = {'family' : 'Arial', 'weight' : 'bold', 'size' : 20} 
fontAxes =  {'family' : 'Arial', 'weight' : 'bold', 'size' : 18} 
plt.rc('font', **fontAxes)

plt.figure(figsize=(6,5))
plt.title("Normalized ROCK abundance = 1.75",**fontTitle)

plt.plot(dia_vals,maxRho_vals_Rho,linewidth=3,color='magenta')
plt.plot(dia_vals,minRho_vals_Rho,linewidth=3,color='magenta')
plt.plot(dia_vals[:33],maxRho_vals_Rac[:33],'-',linewidth=3,color='magenta')
plt.plot(dia_vals[:33],minRho_vals_Rac[:33],'-',linewidth=3,color='magenta')
plt.plot(dia_vals[33:39],maxRho_vals_Rac[33:39],'--',linewidth=3,color='magenta')
plt.plot(dia_vals[33:39],minRho_vals_Rac[33:39],'--',linewidth=3,color='magenta')
plt.plot(dia_vals[112:122],maxRho_vals_Rac[112:122],'--',linewidth=3,color='magenta')
plt.plot(dia_vals[112:122],minRho_vals_Rac[112:122],'--',linewidth=3,color='magenta')
plt.plot(dia_vals[122:],maxRho_vals_Rac[122:],'-',linewidth=3,color='magenta')
plt.plot(dia_vals[122:],minRho_vals_Rac[122:],'-',linewidth=3,color='magenta')

#plt.plot(dia_vals,maxRac_vals_Rho,linewidth=3,color='green')
#plt.plot(dia_vals,minRac_vals_Rho,linewidth=3,color='green')
#plt.plot(dia_vals,maxRac_vals_Rac,'--',linewidth=3,color='green')
#plt.plot(dia_vals,minRac_vals_Rac,'--',linewidth=3,color='green')

plt.xlabel('Normalized DIA abundance',**fontLabel)
plt.ylabel('Dimensionless [RhoA-GTP]',**fontLabel)
#plt.xlim(0,150)
plt.tick_params(which='both',width=2,length=6)
#plt.legend(bbox_to_anchor=(1.0, 1.0), loc='upper left')
plt.tight_layout()
#plt.savefig('1D_BF.png',bbox_inches='tight')
plt.show()

# %% [code]
fontSuptitle = {'family' : 'Arial', 'weight' : 'bold', 'size' : 22} 
fontTitle = {'family' : 'Arial', 'weight' : 'bold', 'size' : 20} 
fontLabel = {'family' : 'Arial', 'weight' : 'bold', 'size' : 20} 
fontAxes =  {'family' : 'Arial', 'weight' : 'bold', 'size' : 18} 
plt.rc('font', **fontAxes)

plt.figure(figsize=(6,5))
plt.title("Normalized ROCK abundance = 1.75",**fontTitle)

plt.plot(dia_vals,maxRac_vals_Rho,linewidth=3,color='green')
#plt.plot(dia_vals,minRac_vals_Rho,linewidth=3,color='green')
plt.plot(dia_vals[:33],maxRac_vals_Rac[:33],'-',linewidth=3,color='green')
plt.plot(dia_vals[:33],minRac_vals_Rac[:33],'-',linewidth=3,color='green')
plt.plot(dia_vals[33:39],maxRac_vals_Rac[33:39],'--',linewidth=3,color='green')
plt.plot(dia_vals[33:39],minRac_vals_Rac[33:39],'--',linewidth=3,color='green')
plt.plot(dia_vals[112:122],maxRac_vals_Rac[112:122],'--',linewidth=3,color='green')
plt.plot(dia_vals[112:122],minRac_vals_Rac[112:122],'--',linewidth=3,color='green')
plt.plot(dia_vals[122:],maxRac_vals_Rac[122:],'-',linewidth=3,color='green')
plt.plot(dia_vals[122:],minRac_vals_Rac[122:],'-',linewidth=3,color='green')

#plt.plot(dia_vals,maxRac_vals_Rho,linewidth=3,color='green')
#plt.plot(dia_vals,minRac_vals_Rho,linewidth=3,color='green')
#plt.plot(dia_vals,maxRac_vals_Rac,'--',linewidth=3,color='green')
#plt.plot(dia_vals,minRac_vals_Rac,'--',linewidth=3,color='green')

plt.xlabel('Normalized DIA abundance',**fontLabel)
plt.ylabel('Dimensionless [Rac1-GTP]',**fontLabel)
#plt.xlim(0,150)
plt.tick_params(which='both',width=2,length=6)
#plt.legend(bbox_to_anchor=(1.0, 1.0), loc='upper left')
plt.tight_layout()
#plt.savefig('1D_BF.png',bbox_inches='tight')
plt.show()

# %% [code]
