# Supplementary material for: Periodic propagating waves coordinate RhoGTPase network dynamics at the leading and trailing edges during cell migration
Source: eLife. 2020 Jul 24;9:e58165. doi: 10.7554/eLife.58165 (PMC7380942; doi:10.7554/eLife.58165)
Supplement: Source code 1. — See ‘description.txt’ file in the zip-archive for details. [file elife-58165-code1.zip › bifurcation_diargams/RhoA_Rac1_phenom_model.bngl]

begin model
begin parameters

	RhoA_tot = 1.0
	Rac1_tot = 1.0

	d = 1
	r = 1
	p = 1

# please paste appropriate parameter set below, current parameters are given just for example
# sbml flie "RhoA_Rac1_phenom_model_sbml.xml" contains proper parameters, which correspond to the model

	vRhoGEF = 7
	kRhoGEF = 0.15
	vRhoGAP = 12.5
	kRhoGAP = 0.03
	vDIAa = 0.1
	kDIAa = 0.2
	vDIAi = 0.7
	kDIAi = 0.05
	vROCKa = 0.18
	kROCKa = 0.05
	vROCKi = 2.5
	kROCKi = 0.065
	vRacGEF = 0.18
	kRacGEF = 0.01
	vRacGAP = 0.7
	kRacGAP = 0.03

	vPAKa = 0.185
	kPAKa = 0.02
	vPAKi = 0.24
	kPAKi = 0.01

	aRhoDIA = 100.0
	kRhoDIA = 3.0
	aRacDIA = 7.8
	kRacDIA = 0.055
	aRacROCK = 3.6
	kRacROCK = 0.01
	aDIARho = 11.4
	kDIARho = 0.04
	aROCKRho = 2.2
	kROCKRho = 1.3
	
	gDIARho = 1.0
	gROCKRho = 1.0

	aRhoPAK = 0.07
	kRhoPAK = 0.03
	aPAKRac = 2.75
	kPAKRac = 0.85
	aRacPAK = 1
	kRacPAK = 0.1

end parameters

begin seed species
	RhoA_GTP				RhoA_tot
	DIA1_A					0
	ROCK1_A					0
	Rac1_GTP				0
	pPAK2					0

	RhoA_GDP				0
	DIA1_I					d
	ROCK1_I					r
	Rac1_GDP				Rac1_tot
	PAK2					p

end seed species

begin observables

	Species			rho			RhoA_GTP
	Species			dia			DIA1_A
	Species			rock		ROCK1_A
	Species			rac			Rac1_GTP
	Species			pak			pPAK2

	Species			rhoi		RhoA_GDP
	Species			diai		DIA1_I
	Species			rocki		ROCK1_I
	Species			raci		Rac1_GDP
	Species			paki		PAK2

end observables


begin functions

alphaRhoDIA() =	(1.0 + aRhoDIA*dia/kRhoDIA) / (1.0 + dia/kRhoDIA)
alphaRhoPAK() =	(1.0 + aRhoPAK*pak/kRhoPAK) / (1.0 + pak/kRhoPAK)
alphaDIARho() = gDIARho*(1.0 + aDIARho*rho/kDIARho) / (1.0 + rho/kDIARho)
alphaROCKRho() = gROCKRho*(1.0 + aROCKRho*rho/kROCKRho) / (1.0 + rho/kROCKRho)
alphaRacDIA() = (1.0 + aRacDIA*dia/kRacDIA) / (1.0 + dia/kRacDIA)
alphaRacPAK() = (1.0 + aRacPAK*pak/kRacPAK) / (1.0 + pak/kRacPAK)
alphaRacROCK() = (1.0 + aRacROCK*rock/kRacROCK) / (1.0 + rock/kRacROCK)
alphaPAKRac() = (1.0 + aPAKRac*rac/kPAKRac) / (1.0 + rac/kPAKRac)


end functions


begin reaction rules

	RhoA_GDP			->	RhoA_GTP					vRhoGEF*alphaRhoDIA()*alphaRhoPAK()*(1.0/kRhoGEF)/(1.0+(rhoi/kRhoGEF))
	RhoA_GTP			->	RhoA_GDP					vRhoGAP*(1.0/kRhoGAP)/(1.0+(rho/kRhoGAP))
	
	DIA1_I				->	DIA1_A						vDIAa*alphaDIARho()*(1.0/kDIAa)/(1.0+(diai/kDIAa))
	DIA1_A				->	DIA1_I						vDIAi*(1.0/kDIAi)/(1.0+(dia/kDIAi))
	
	ROCK1_I				->	ROCK1_A						vROCKa*alphaROCKRho()*(1.0/kROCKa)/(1.0+(rocki/kROCKa))
	ROCK1_A				->	ROCK1_I						vROCKi*(1.0/kROCKi)/(1.0+(rock/kROCKi))
	
	Rac1_GDP			->	Rac1_GTP					vRacGEF*alphaRacDIA()*alphaRacPAK()*(1.0/kRacGEF)/(1.0+(raci/kRacGEF))
	Rac1_GTP			->	Rac1_GDP					vRacGAP*alphaRacROCK()*(1.0/kRacGAP)/(1.0+(rac/kRacGAP))

	PAK2				->	pPAK2						vPAKa*alphaPAKRac()*(1.0/kPAKa)/(1.0+(paki/kPAKa))
	pPAK2				->	PAK2						vPAKi*(1.0/kPAKi)/(1.0+(pak/kPAKi))
	
	
end reaction rules


end model

## actions ##
generate_network({overwrite=>1})
writeSBML()
