# Supplementary material for: Periodic propagating waves coordinate RhoGTPase network dynamics at the leading and trailing edges during cell migration
Source: eLife. 2020 Jul 24;9:e58165. doi: 10.7554/eLife.58165 (PMC7380942; doi:10.7554/eLife.58165)
Supplement: Source code 1. — See ‘description.txt’ file in the zip-archive for details. [file elife-58165-code1.zip › bifurcation_diargams/2D_bifurcation_diagrams/20190514_2135_outputCores4RhoA_Rac1_phenom_model_params.txt.txt]

2.00000000	-0.21303992	-0.66588662
1.00000000	1.30669824	0.33831084
1.00000000	-2.30201200	2.13654766
1.00000000	-0.78770683	-0.51243662
1.00000000	-1.56724485	2.24975320
1.00000000	-1.83991007	0.82084510
1.00000000	-1.36930310	-2.22331062
6.00000000	-0.57110632	2.35448591
7.00000000	-0.31452798	1.15924739
1.00000000	0.39722905	2.69463598
2.00000000	-0.20215426	-1.43904966
1.00000000	1.13079992	-1.61544787
1.00000000	-1.27814943	2.37031065
1.00000000	2.09734113	1.18891658
1.00000000	-2.16535585	-1.97188230
1.00000000	1.05688308	1.48276474
7.00000000	-0.21162292	1.47481354
1.00000000	0.49680588	2.32235422
1.00000000	-1.59915734	1.26260598
1.00000000	-1.30997078	-1.67990862
1.00000000	1.70965390	-2.20297299
1.00000000	2.54902053	-2.17125140
1.00000000	-0.73213084	-2.16075161
1.00000000	1.16639104	-1.06891123
1.00000000	2.08868132	2.00670130
1.00000000	2.17996263	0.39730086
1.00000000	-1.87645957	0.46740422
1.00000000	-2.10689582	1.91652461
1.00000000	-1.45162680	-1.68039790
1.00000000	2.09746673	-0.90369750
1.00000000	-1.80980498	0.63244099
7.00000000	-0.19256836	2.55570558
1.00000000	2.49704999	0.50853272
1.00000000	0.36891170	-2.20915033
1.00000000	1.16415879	1.70909323
1.00000000	-0.72165134	-1.13523597
1.00000000	1.13722068	1.74152469
1.00000000	1.87941976	-0.35915686
1.00000000	-2.21094921	2.02430820
1.00000000	1.45611449	1.44096898
1.00000000	2.65223718	0.48453186
1.00000000	1.44620014	-1.61885772
1.00000000	-0.89738253	-2.00235940
1.00000000	1.65220577	-1.69457729
1.00000000	-1.78535722	-2.07935188
2.00000000	-0.05835398	-1.76397122
1.00000000	2.25005560	-1.17163791
1.00000000	-0.83139168	1.26994266
1.00000000	-0.86064782	0.50195257
1.00000000	-1.65105934	-2.23967166
1.00000000	-2.20554433	-1.94194823
1.00000000	1.09881219	2.54408383
1.00000000	-1.24219379	0.54395913
1.00000000	-0.97202763	-1.28395684
7.00000000	0.16050873	-1.03827281
1.00000000	-2.03520484	1.42445498
1.00000000	0.57410884	-1.32335924
1.00000000	-1.56738172	0.61039247
1.00000000	0.65021003	2.55783130
1.00000000	1.20364884	1.94056519
1.00000000	-1.78982459	-1.10079545
2.00000000	-0.22790155	0.17151486
1.00000000	1.17680085	0.80378691
7.00000000	-0.22728383	1.85113586
1.00000000	-2.05228653	-1.51696060
1.00000000	0.38259635	-2.20950652
1.00000000	1.02344778	-1.95172967
6.00000000	0.27733646	0.13431288
1.00000000	2.43043473	0.73551071
1.00000000	0.63642829	0.54772199
1.00000000	2.22403243	-0.71239780
1.00000000	-1.61374949	2.65100990
1.00000000	-1.60472211	0.60230676
1.00000000	1.74295819	-0.39783632
7.00000000	-0.30997150	0.45801550
1.00000000	-1.47405552	1.43201391
1.00000000	2.34482214	1.05069686
1.00000000	-0.56005720	-0.97516981
1.00000000	1.45946053	-1.97020543
1.00000000	1.33512604	-0.44822815
1.00000000	2.12333958	0.85269967
1.00000000	0.82240888	-1.24947978
1.00000000	1.46011357	1.46919845
1.00000000	-0.55438275	-1.96919505
1.00000000	-0.95007487	-0.99824107
1.00000000	2.18637401	1.72974653
2.00000000	-0.15757627	-1.33335645
1.00000000	2.53187650	0.90152017
1.00000000	1.02167829	0.32634648
1.00000000	0.81250542	2.33129036
1.00000000	-1.72763487	-0.98330100
1.00000000	2.45495930	-1.97207812
7.00000000	-0.04823948	1.38056237
1.00000000	0.59551432	1.56651740
7.00000000	-0.25756042	2.24614906
1.00000000	-1.11492934	2.36718705
1.00000000	2.22392022	-2.23267885
1.00000000	0.57191359	-1.12828215
1.00000000	-2.28820293	0.78786631
1.00000000	0.78970299	2.45258958
7.00000000	-0.11797365	1.59573005
1.00000000	-2.17267820	-1.63138941
1.00000000	0.45157312	2.05123922
7.00000000	-0.12134335	1.44926777
7.00000000	-0.19627535	1.69883637
1.00000000	-0.64739778	0.41991970
1.00000000	-1.27716542	-1.19604684
1.00000000	0.80035587	2.29947622
1.00000000	-0.80112481	0.66413479
1.00000000	-0.96561093	-0.56771320
1.00000000	0.80969001	-0.98088708
1.00000000	0.34875296	2.27671205
1.00000000	-1.62825407	-0.19944378
6.00000000	0.27076757	0.40411758
1.00000000	-1.37842419	0.74609666
1.00000000	1.63244292	1.83745146
1.00000000	1.97637365	0.82186261
7.00000000	0.17385545	-1.41714490
1.00000000	1.93922576	0.65998987
1.00000000	-1.90351065	0.14894923
6.00000000	0.22901880	0.44278097
1.00000000	-1.97545823	1.20245761
2.00000000	-0.15742025	-1.07091500
1.00000000	-1.81890388	-1.36746453
1.00000000	-1.66543285	-1.74849327
1.00000000	0.68748801	-0.92937413
1.00000000	-1.17012139	-2.25122588
1.00000000	-1.76671927	0.85090695
1.00000000	-1.19871104	-0.82358432
1.00000000	-0.54973316	-1.36416052
2.00000000	0.04132739	-1.82513142
1.00000000	-1.29172336	-0.88078823
1.00000000	0.90625945	-1.22567739
7.00000000	0.11790167	-0.87152894
6.00000000	0.22897185	0.05947778
7.00000000	-0.36400712	0.45074307
1.00000000	1.67404275	1.93196851
1.00000000	0.60360432	2.65047650
1.00000000	-1.48936601	-2.05772494
1.00000000	1.20862935	-1.13952519
1.00000000	2.53042859	0.92081385
7.00000000	0.20277445	-1.49353503
1.00000000	2.15447553	2.05739863
1.00000000	-0.59088367	-1.21326082
1.00000000	0.53916729	1.41407888
7.00000000	-0.16030820	0.96946254
7.00000000	-0.11420384	1.70033885
1.00000000	1.58846977	-2.14601495
1.00000000	0.38113208	-1.15227336
1.00000000	2.47626937	1.22804632
1.00000000	0.42424352	-1.86384129
1.00000000	-1.89123738	-2.14931235
1.00000000	-0.46697693	-0.51311219
1.00000000	1.96071647	0.65259737
2.00000000	-0.26688902	-2.04091605
1.00000000	-2.16628396	-1.97356841
1.00000000	-1.06407010	-2.08461651
1.00000000	-1.96614914	-0.32262876
1.00000000	2.67724487	1.04665906
1.00000000	2.56063888	-1.31034346
1.00000000	1.70721765	2.08806652
1.00000000	0.71290102	-0.13604103
1.00000000	1.53034978	0.80221229
1.00000000	-1.45465810	-0.84736260
1.00000000	-0.83435255	0.78023119
1.00000000	0.32332289	2.47585717
1.00000000	-0.51567088	-0.05774674
1.00000000	-2.07370446	-1.26513387
1.00000000	2.62363826	-0.17122473
2.00000000	-0.09111656	-0.07498559
6.00000000	0.22277730	0.24090100
1.00000000	-0.68143755	0.33167248
1.00000000	-1.00109887	-2.08998789
1.00000000	-0.36402098	-1.47874102
1.00000000	1.86634815	-0.04666090
1.00000000	1.38898571	1.24480024
7.00000000	-0.40249924	1.59362432
1.00000000	-2.23735997	1.59119462
1.00000000	1.69292024	0.21665587
1.00000000	-0.95277608	2.49132817
1.00000000	0.61703637	-0.63968696
1.00000000	-2.17455864	0.10982617
1.00000000	1.01546772	1.44724408
7.00000000	-0.36084654	1.99573587
7.00000000	0.18807043	-0.22587691
7.00000000	-0.22364326	1.94986349
1.00000000	-0.54449396	-0.07500224
1.00000000	0.45816425	1.28376251
1.00000000	2.57231555	-2.26025342
1.00000000	-1.73750461	-2.17630995
1.00000000	-0.73296085	2.40966934
1.00000000	-2.09315201	-1.79080908
1.00000000	1.39726680	1.01429408
1.00000000	0.99196968	-0.88327883
1.00000000	-1.22712365	-1.29623736
2.00000000	-0.21438560	-0.35678413
1.00000000	0.92347203	2.33677013
1.00000000	1.01185659	0.55485099
1.00000000	-1.44838635	2.29073750
1.00000000	2.11505272	1.21620490
1.00000000	0.45726232	-1.34018087
1.00000000	1.24568538	1.33348074
1.00000000	-0.84496754	1.63044646
6.00000000	0.25698573	2.56824528
1.00000000	2.17164643	1.96132232
1.00000000	2.18841269	0.42116783
1.00000000	-1.67332290	-1.85267579
1.00000000	-1.26416661	0.14698044
1.00000000	-2.04470171	2.34696552
7.00000000	-0.09384773	1.64388246
1.00000000	-2.15288630	0.12804516
2.00000000	-0.01356042	-0.02134626
1.00000000	0.95003898	-1.21033791
1.00000000	-0.90718689	-1.41463347
1.00000000	1.08588159	-1.93368374
1.00000000	0.65801299	2.16887171
1.00000000	-2.18242063	0.90510646
1.00000000	0.49762892	-1.58439912
1.00000000	-1.00356563	-0.22754613
2.00000000	-0.22266438	-2.05651818
1.00000000	-0.88194431	-1.25349160
1.00000000	1.17047622	1.35872682
7.00000000	-0.09563215	0.95995364
1.00000000	-1.51657807	0.09740047
1.00000000	0.42645250	-0.92576019
1.00000000	1.60728761	0.96546712
1.00000000	-0.76750916	2.48983459
1.00000000	-1.19043509	-0.12035042
1.00000000	-0.35860262	-1.95117669
1.00000000	2.38929187	-2.01331366
1.00000000	2.58777202	-1.88734864
1.00000000	1.06648428	2.50615761
1.00000000	2.22118736	0.40697024
1.00000000	1.93516407	1.89363373
1.00000000	-0.40859481	-1.45060902
1.00000000	-1.84051929	-0.99809088
1.00000000	0.97141864	1.16466185
1.00000000	0.49255152	2.18479120
1.00000000	-0.49091593	-0.59551935
1.00000000	-1.17491905	-1.97853128
7.00000000	-0.26566205	2.02720342
2.00000000	0.04710347	-0.84512935
1.00000000	-0.95354380	1.41070857
1.00000000	-0.84051792	-1.51073609
7.00000000	-0.00928547	1.17962322
1.00000000	2.00923650	1.91346175
1.00000000	0.63491440	1.34090878
1.00000000	-0.88213080	-0.50322825
1.00000000	-0.90974119	1.33859222
2.00000000	-0.02463968	-1.60376620
1.00000000	-1.27334877	-0.73015196
1.00000000	-1.29354982	-0.20020892
6.00000000	0.27305712	2.09280451
1.00000000	-1.86551054	-1.53224898
8.00000000	0.12048564	2.10739924
6.00000000	-0.48785218	1.70073372
1.00000000	1.24337447	2.56586990
1.00000000	1.43908789	-0.46015955
1.00000000	1.16022949	-1.27570665
1.00000000	1.15064661	-1.09717496
6.00000000	-0.43061113	1.84553348
1.00000000	1.04519474	2.53382114
1.00000000	-0.59972738	1.19889695
6.00000000	0.56747609	0.11503161
1.00000000	-0.67008425	-0.86428341
7.00000000	-0.07212560	1.87472084
1.00000000	-1.99428606	2.06758833
1.00000000	-1.08662706	-1.84094729
1.00000000	2.56576122	-1.22054105
1.00000000	-1.14721174	1.86506638
1.00000000	1.16215653	1.94795635
1.00000000	0.95671721	-0.72597367
1.00000000	1.32480991	-0.90314173
2.00000000	0.07791067	-0.14392814
1.00000000	0.68707947	0.40038458
1.00000000	-1.96702573	-1.82373464
1.00000000	-1.93900268	1.89087641
1.00000000	-1.30558879	0.37677632
1.00000000	-1.54166502	1.58049599
1.00000000	-1.80099873	-1.14594875
1.00000000	-1.65474069	2.53414784
1.00000000	0.46968784	1.46053884
1.00000000	-1.36151350	-0.58346687
1.00000000	2.46804700	2.45014101
1.00000000	1.11272294	1.20742395
1.00000000	0.40826718	1.90915995
1.00000000	1.24083898	-2.07461469
1.00000000	-0.98034523	-2.02378562
1.00000000	2.34089933	1.41900050
1.00000000	1.90230526	-0.77591250
1.00000000	1.33673702	0.28683289
2.00000000	0.10372218	-1.51961108
1.00000000	1.91688685	2.59757777
1.00000000	1.42909718	0.21651705
1.00000000	1.00606720	1.85123697
1.00000000	2.27701164	-1.93160870
1.00000000	0.87248195	0.09708557
1.00000000	-0.46899028	-1.99052533
1.00000000	0.46751744	2.12802623
1.00000000	-1.31859364	-0.06879288
1.00000000	2.54284875	-0.99519932
1.00000000	0.43939613	-0.23583727
1.00000000	2.57118149	-0.20295837
1.00000000	1.27909715	2.21912171
1.00000000	1.19347958	2.60591472
1.00000000	-1.21983944	0.82189094
1.00000000	2.58917015	-1.88577979
1.00000000	-2.27136756	1.37020415
1.00000000	-1.03498274	1.09805994
7.00000000	-0.12400330	1.83631424
1.00000000	1.60261848	-0.56163316
1.00000000	-1.31205728	-2.00755842
1.00000000	2.02155927	0.76303089
1.00000000	2.62487705	-1.68119307
1.00000000	-1.48163138	1.50314037
1.00000000	0.69043745	1.67798042
1.00000000	-2.25755903	-0.25510529
7.00000000	-0.36561738	2.42644000
1.00000000	-2.08131515	-1.43183793
1.00000000	2.49085403	2.42036883
2.00000000	-0.11721331	0.02981390
1.00000000	2.45239409	1.52049778
1.00000000	1.63730743	1.46952235
1.00000000	2.03807464	2.61389996
1.00000000	-1.43491632	2.57415598
1.00000000	-1.92704506	-2.10170309
1.00000000	0.70751759	-2.22255885
1.00000000	-1.46093774	0.41964453
1.00000000	1.37211546	-2.13283671
7.00000000	-0.25602187	0.99183063
6.00000000	0.34257349	0.37761676
1.00000000	2.39524418	1.03729593
1.00000000	0.31144391	-0.09118778
1.00000000	-1.76046751	-0.93732999
1.00000000	-1.50978530	2.45585962
1.00000000	0.42922656	1.34650747
1.00000000	0.32501250	-2.27089815
1.00000000	0.89224730	-1.80488989
7.00000000	-0.29083785	0.86259437
1.00000000	0.95335132	-0.85933760
2.00000000	-0.31386393	-0.26014153
1.00000000	0.82363101	1.61338234
1.00000000	1.54260132	-0.52809096
1.00000000	-1.40581210	2.33630414
6.00000000	-0.42071189	1.30733773
6.00000000	0.21542479	0.46291701
1.00000000	1.13805321	-1.39583630
1.00000000	-1.03148889	-0.25027202
1.00000000	0.47701905	1.51993733
1.00000000	0.82871545	2.66193642
1.00000000	2.18444466	-1.93353991
1.00000000	-0.48445810	-1.62738892
1.00000000	0.89198088	1.40550915
1.00000000	-1.34331699	1.87518927
7.00000000	0.19167967	-1.85777668
1.00000000	-1.38841771	1.85332576
1.00000000	2.29909738	1.63944361
7.00000000	-0.13888218	1.14584071
1.00000000	1.85718471	-0.59933779
2.00000000	-0.21427103	-0.07515395
1.00000000	2.23037426	-0.46700830
7.00000000	-0.27415357	1.90868383
1.00000000	-0.64319044	-0.65748261
1.00000000	0.56419362	-0.68627953
1.00000000	1.93362469	2.38381629
1.00000000	2.01164361	2.30713598
1.00000000	0.68219081	2.55108767
1.00000000	-1.87837664	1.74374819
1.00000000	0.69010005	-1.86708263
1.00000000	-1.07270608	-1.84706547
1.00000000	1.36817350	0.48875002
1.00000000	2.18018625	1.98743953
6.00000000	0.27655911	2.12780793
1.00000000	0.72165153	0.88843134
1.00000000	-1.97655402	2.48660314
1.00000000	0.40353241	-1.54154174
1.00000000	-1.65527724	-1.19232386
1.00000000	0.77676520	-0.63657307
1.00000000	-0.48046583	-1.01582929
1.00000000	1.54437041	-0.73823954
1.00000000	-2.05939824	-1.70909781
1.00000000	-1.75232655	-0.42189252
1.00000000	1.12480577	-2.15339845
6.00000000	0.27615689	0.39204270
1.00000000	0.56170134	2.43661554
1.00000000	1.92492295	-0.07222509
8.00000000	0.14129034	0.82481918
1.00000000	1.75675314	0.76298345
6.00000000	0.25405964	2.37423751
1.00000000	2.34087432	1.37782200
1.00000000	1.03914674	1.83029176
1.00000000	-1.55736914	-0.61976619
3.00000000	-0.47594209	2.24438929
1.00000000	2.03549726	-1.37456917
1.00000000	-0.54743365	-0.25833474
1.00000000	-1.35544595	1.39251779
2.00000000	0.06554792	-0.63175678
7.00000000	-0.33450188	2.13751036
1.00000000	0.79864704	2.00984755
2.00000000	-0.11410850	-1.47523841
1.00000000	-1.19025827	2.63357612
1.00000000	2.06033693	1.71294570
1.00000000	-1.26679080	-2.03220068
1.00000000	2.30023914	-1.34817044
7.00000000	0.14466525	-0.03567926
1.00000000	0.76264030	1.21960129
1.00000000	1.53509984	-0.63881292
1.00000000	0.29501837	-0.49884059
1.00000000	-0.81542602	2.31456785
1.00000000	-1.36198248	2.47570958
1.00000000	-1.89802004	-0.25982059
1.00000000	1.39746992	2.19982725
2.00000000	-0.09134553	-0.64780649
1.00000000	-1.50935208	-1.88801230
1.00000000	2.10645845	0.33660453
1.00000000	-0.92923779	1.00866514
7.00000000	-0.22700449	2.17183353
1.00000000	-0.81903653	2.53346738
1.00000000	0.84804180	1.55526675
1.00000000	0.60277070	1.50098374
1.00000000	0.70344131	1.25521172
1.00000000	-0.97066244	1.21264029
1.00000000	-0.87612797	1.54223261
1.00000000	-1.03194708	2.57952479
1.00000000	-0.66128162	-0.43003794
1.00000000	-1.58023036	-1.88642957
1.00000000	-1.47275945	-1.10183425
1.00000000	2.52731924	-1.19281576
1.00000000	2.50876078	-0.48071912
1.00000000	-1.35850797	1.75760400
1.00000000	-2.18079378	-2.00146510
1.00000000	-1.27763185	-0.04908415
1.00000000	1.20407602	1.77191585
1.00000000	1.60327820	-0.97858297
1.00000000	-2.18767573	-1.98490590
1.00000000	0.59187281	-1.08947185
1.00000000	-2.29435676	-1.87632803
6.00000000	0.28026017	1.74489303
1.00000000	0.90319520	-1.44952406
1.00000000	2.63601933	-1.32378442
1.00000000	-1.00434153	1.77928892
1.00000000	1.71843412	1.75746018
1.00000000	2.05908819	0.65055246
1.00000000	2.32097669	2.28081508
1.00000000	-2.29149048	-2.00284069
7.00000000	0.04984991	2.53266113
1.00000000	2.61519680	0.55836348
2.00000000	-0.30361818	-0.78677716
1.00000000	1.77473158	1.83472566
1.00000000	0.43550912	1.00151441
1.00000000	1.55988360	2.64041385
7.00000000	0.12722767	-1.76399424
1.00000000	-2.15671766	0.60818578
1.00000000	-1.86903642	0.06658435
1.00000000	-1.74413069	0.96570593
1.00000000	-1.04368747	-1.09071758
1.00000000	2.53225353	-2.14660370
1.00000000	0.86296419	0.42436474
1.00000000	1.78940134	-0.47515540
1.00000000	0.53384534	2.16857151
1.00000000	0.88095314	-0.00097184
1.00000000	1.76556168	-0.20486208
1.00000000	2.34068353	0.86867375
1.00000000	2.27025478	0.33891577
1.00000000	1.83024061	2.51369337
1.00000000	-1.83056956	1.65085683
1.00000000	-0.49350314	0.18617496
1.00000000	-2.12466229	-1.24463454
3.00000000	0.43501733	0.72375916
1.00000000	1.68659572	1.44825528
1.00000000	-2.04632716	1.48477290
1.00000000	-1.35723988	2.67550115
1.00000000	-0.47130929	-1.20777240
1.00000000	-1.07853265	-0.16987165
1.00000000	1.68130826	-0.17882931
1.00000000	-0.53836578	-0.70596401
1.00000000	0.89859797	-0.47203457
8.00000000	0.16973778	0.09220450
1.00000000	0.62111932	0.41363224
1.00000000	2.40390139	-0.97361306
1.00000000	2.42515014	-1.62933746
1.00000000	-1.74293508	-0.78994396
1.00000000	1.92416119	-1.61873312
1.00000000	-0.56876422	-0.71070524
1.00000000	-1.79737640	1.10055162
7.00000000	-0.38146209	0.71051613
6.00000000	0.25461667	2.69414803
1.00000000	2.51315193	0.50795335
1.00000000	-0.44107087	0.44688176
1.00000000	-2.24060648	0.91599418
1.00000000	2.00509258	1.33909138
1.00000000	-1.74584965	0.78303196
7.00000000	0.09419740	0.64617410
1.00000000	1.95635486	0.72887087
1.00000000	0.27657913	-0.52488454
7.00000000	-0.06479615	1.59259257
1.00000000	1.70831031	0.72686161
1.00000000	-2.20041133	-0.75314248
1.00000000	0.56659812	-1.07181774
2.00000000	-0.24129183	-1.94549724
1.00000000	2.17121149	1.84700602
1.00000000	-0.63915536	-0.91789373
1.00000000	1.81229454	-1.67295697
1.00000000	-2.09365851	0.51730565
1.00000000	-1.76315673	-0.96304684
1.00000000	0.67900378	1.58083227
1.00000000	0.35213648	-1.40364533
7.00000000	-0.20409381	1.62202843
1.00000000	-0.62197869	0.74386273
1.00000000	0.81663275	-2.09339670
7.00000000	-0.10721820	0.50975989
1.00000000	1.38465176	1.04520942
1.00000000	0.29310644	2.39935802
1.00000000	0.59786424	1.63580360
1.00000000	0.93105393	1.45754831
1.00000000	2.65906759	0.18795607
1.00000000	1.80542532	-2.08846811
7.00000000	-0.23218591	1.79044002
1.00000000	2.08807255	-2.23432148
1.00000000	1.82497299	0.45347069
1.00000000	-2.02963320	0.53742681
1.00000000	1.29824401	-1.73679250
1.00000000	1.71679904	-1.98803625
1.00000000	1.38728003	0.57714839
1.00000000	1.25061549	0.13000451
1.00000000	0.40785220	-0.79226889
1.00000000	-1.67713668	-2.10318407
1.00000000	2.49583624	0.87362724
2.00000000	-0.28201485	-1.67958433
1.00000000	-1.21552195	-2.24443244
1.00000000	1.29142258	-0.91630972
1.00000000	2.67902579	-0.79165037
1.00000000	-1.02179628	-1.39907920
1.00000000	1.06110164	-1.96698295
1.00000000	0.69881508	1.60187206
1.00000000	1.29170467	-0.29458064
1.00000000	2.39413157	-1.07089652
1.00000000	-0.53979465	0.32184632
1.00000000	-1.03171713	-1.02494478
7.00000000	-0.28594213	1.96601751
1.00000000	1.43790785	0.12007500
1.00000000	1.32546845	0.81979205
7.00000000	-0.26772704	2.57312634
1.00000000	2.65483649	-0.52507460
2.00000000	-0.04529750	-1.17696775
7.00000000	-0.42956736	2.60139284
1.00000000	1.25310505	0.63903072
1.00000000	-1.88941536	2.61626232
7.00000000	-0.30648369	2.55104736
1.00000000	1.56001828	1.23043357
1.00000000	1.52930318	-2.20544987
1.00000000	-0.88026925	0.76808449
1.00000000	-1.35285830	-1.05213511
2.00000000	0.05868162	-1.65402997
1.00000000	-0.62499411	-0.46738412
1.00000000	1.37890425	-1.29998951
1.00000000	-1.35503831	1.53797373
6.00000000	-0.64354333	2.37825602
1.00000000	1.92753563	-2.17029231
1.00000000	0.77907604	-1.01954376
1.00000000	2.13315035	-0.96876377
1.00000000	2.59056594	-1.58943283
1.00000000	1.89085864	2.46503094
1.00000000	-1.39653884	-1.06189190
1.00000000	0.79604443	-0.51786612
2.00000000	0.08302283	-2.05736917
2.00000000	-0.27750349	-1.10939915
1.00000000	1.41472350	2.12092779
1.00000000	1.83586540	2.52983702
1.00000000	1.12083041	0.98453108
1.00000000	-1.60474587	-0.81512235
1.00000000	1.21901495	-2.00527417
1.00000000	-2.00777289	2.02879087
1.00000000	-1.33720867	-1.52523064
1.00000000	2.33121919	-0.95197792
7.00000000	-0.27276442	0.44426848
1.00000000	-1.55955031	-1.03851485
1.00000000	1.11610688	1.92978874
1.00000000	-1.48340259	0.21383052
1.00000000	0.94543518	0.12601669
1.00000000	-1.04183839	2.23333575
1.00000000	-2.09526755	2.28349098
1.00000000	2.50122421	-1.09187679
1.00000000	-1.97077841	-2.20855104
6.00000000	0.26757111	1.05599212
1.00000000	-0.59247235	-0.94689053
1.00000000	1.00448340	-2.23090068
1.00000000	1.92853233	-1.81590013
1.00000000	0.72316999	-0.20394210
1.00000000	0.63972855	-1.69856189
1.00000000	-1.71617523	-1.26493765
1.00000000	1.25722243	1.43061612
1.00000000	-1.27779364	-0.01929874
7.00000000	0.15446908	-1.73382971
1.00000000	-2.11915310	-1.22367674
1.00000000	-0.72221281	2.35852459
1.00000000	2.02174552	-2.26302739
1.00000000	0.49568745	0.91360060
1.00000000	0.43676844	0.92758372
6.00000000	-0.45954987	1.10590598
1.00000000	-1.92023209	-1.95558823
1.00000000	1.60530353	-0.51343440
7.00000000	-0.10587632	1.77020734
1.00000000	1.32243506	-0.15951216
1.00000000	2.59776367	0.70306672
1.00000000	0.39562132	1.34596553
6.00000000	0.20834679	1.81228695
1.00000000	-1.94156314	1.50807881
1.00000000	-0.95753526	-2.26679275
1.00000000	0.20214381	-0.19683137
1.00000000	1.10078870	0.01802159
1.00000000	1.72465809	-2.02449732
2.00000000	-0.39382801	0.41038396
1.00000000	-1.97220211	0.74273248
1.00000000	-0.85879258	1.84849173
1.00000000	2.25505634	2.41647767
1.00000000	-1.23338891	-1.66048293
2.00000000	-0.03715681	-1.14798102
1.00000000	2.36334866	1.00021724
1.00000000	-2.17782414	-1.63880625
1.00000000	0.70654651	-1.17980877
1.00000000	2.45816732	0.57784168
1.00000000	-1.14862136	-1.45316354
1.00000000	0.44569785	1.61688491
1.00000000	2.25272563	1.99140723
1.00000000	-1.63532157	-2.13385594
6.00000000	0.32004446	0.36630377
1.00000000	1.45744503	1.69064751
1.00000000	1.04959626	2.58348421
2.00000000	0.04115389	-0.92837531
1.00000000	-1.27616101	-1.45528134
6.00000000	0.15646379	2.09024353
6.00000000	-0.43670123	2.25299665
2.00000000	0.08949798	-1.31281983
1.00000000	-0.46924181	-0.09024058
1.00000000	1.89591638	1.30122486
1.00000000	1.54882723	1.93313120
1.00000000	-0.72927228	-1.45941891
1.00000000	0.56663161	1.02933186
1.00000000	-0.91940399	1.74518377
7.00000000	-0.03355431	0.45183188
1.00000000	-0.53393923	-1.47724999
1.00000000	0.99140386	-2.12456321
1.00000000	-0.44689089	-0.89192181
7.00000000	-0.00223761	1.74536108
1.00000000	1.30168574	-2.07827769
2.00000000	-0.23323366	-2.26141518
1.00000000	2.23917133	-0.49065596
1.00000000	-1.39840784	-1.98379702
1.00000000	1.41089129	-1.55356375
2.00000000	-0.18622280	-2.18638662
7.00000000	-0.16578177	0.32659464
1.00000000	0.87606107	1.18830398
1.00000000	0.31750717	-0.16277579
2.00000000	-0.22374277	-1.62830160
1.00000000	-2.29543551	-0.64227496
1.00000000	-1.84029213	0.65542268
1.00000000	1.25193149	2.41072608
1.00000000	0.32471946	2.67075965
1.00000000	1.18562110	-1.09200099
1.00000000	2.48491821	-2.24957304
1.00000000	1.11924717	1.85945064
1.00000000	-2.03637660	2.34033440
1.00000000	-0.75503693	-0.00469031
1.00000000	0.66669076	1.56283115
1.00000000	-1.12448248	2.03762236
1.00000000	2.53253266	0.75197233
1.00000000	2.43270689	2.06983147
1.00000000	1.94844230	-2.18281575
2.00000000	0.06405819	-0.94172050
1.00000000	1.91374783	-0.91353887
1.00000000	-1.64563748	-1.69813999
1.00000000	-0.75563333	2.26066788
2.00000000	0.01732098	-2.15006503
1.00000000	1.41454067	1.06737294
7.00000000	0.13170794	-1.94512794
1.00000000	-1.61674878	-0.49484562
1.00000000	-0.58124883	-0.20764077
1.00000000	-0.67700388	-1.39363436
1.00000000	-0.79729553	0.30802656
1.00000000	-1.47331793	0.37806351
2.00000000	-0.22366363	-0.71399383
7.00000000	-0.05721591	1.39069435
1.00000000	1.58015808	-1.49986924
1.00000000	1.68783826	-1.33799662
1.00000000	0.31492132	-0.52625967
2.00000000	0.00546533	-0.40668028
1.00000000	1.59675945	-1.26896190
1.00000000	2.14329625	2.30073168
1.00000000	1.07918672	1.84668977
1.00000000	1.70832348	-1.76706471
1.00000000	2.40295940	-0.45122592
1.00000000	-2.09887366	-1.13675509
1.00000000	2.08508656	-0.04239472
1.00000000	-0.91682840	-0.91806045
7.00000000	0.08129730	0.21178623
1.00000000	1.68969348	2.32024283
1.00000000	1.29125415	-0.38596128
1.00000000	-1.56528228	0.95497086
1.00000000	0.99816218	0.68185508
1.00000000	2.07385110	0.21314161
1.00000000	2.55041894	2.69361286
1.00000000	2.05263175	2.62808371
1.00000000	0.35733917	-1.16477691
1.00000000	-1.13646832	1.95624090
1.00000000	-2.24546984	1.77014714
2.00000000	-0.14566284	-1.11940188
7.00000000	-0.28654917	0.98866721
1.00000000	0.31634706	2.59366242
7.00000000	0.09446172	1.36303793
1.00000000	0.48010366	-1.82342625
6.00000000	0.42012406	0.20576953
1.00000000	1.50998513	0.01413264
1.00000000	1.26686409	-2.29885773
1.00000000	0.80241589	2.65262727
7.00000000	-0.16759463	2.09484836
1.00000000	-0.85413555	-1.21421922
1.00000000	2.57704835	0.73074078
1.00000000	-0.63016508	0.06219987
1.00000000	-1.20625278	-0.50322129
1.00000000	-1.97284326	0.34950635
1.00000000	2.62222076	0.52753752
1.00000000	-1.66194675	1.87402495
1.00000000	-0.68850517	-1.98785044
1.00000000	-1.94711637	0.73569691
1.00000000	-1.17634490	0.22083470
2.00000000	-0.33022410	-1.49938681
1.00000000	2.18767070	-1.57381084
1.00000000	-0.57160295	0.89340284
1.00000000	2.63163519	2.12133558
1.00000000	-2.15861927	-2.13790650
1.00000000	-0.54042114	-0.15792345
7.00000000	-0.39373904	2.09621692
1.00000000	1.52634263	0.08501810
1.00000000	2.40141893	-0.46082318
1.00000000	-0.70073612	-1.09677445
2.00000000	-0.13560592	-2.06091325
1.00000000	-0.94898331	-1.42488825
1.00000000	1.71121380	0.48721354
1.00000000	0.89539680	0.35347994
1.00000000	-1.95840389	0.42431062
1.00000000	0.72205723	-0.80414084
1.00000000	1.68374887	2.03373910
1.00000000	-2.14220389	1.94115515
2.00000000	-0.02050216	0.03086960
1.00000000	1.65668133	1.46219681
1.00000000	2.65091151	1.62360178
1.00000000	0.62344826	-0.45818603
1.00000000	-2.10760976	-1.41413381
2.00000000	-0.06572272	-1.03554322
1.00000000	-1.35972125	-1.11460826
1.00000000	0.83936206	-0.33893936
1.00000000	-1.22370613	-2.26647640
1.00000000	-1.54612894	-0.89514349
6.00000000	0.38383849	0.38847739
1.00000000	-1.79958348	-0.18278921
1.00000000	1.36098315	0.36220266
1.00000000	2.40566357	1.40567265
1.00000000	2.42403830	2.36339585
1.00000000	-0.42490711	-0.66913276
1.00000000	0.68250212	-0.94683985
1.00000000	1.01436885	0.08359925
6.00000000	0.25574736	0.75197941
2.00000000	0.05688590	-1.36434146
1.00000000	-2.25812931	-2.16231053
1.00000000	-1.96238098	-1.28044781
2.00000000	-0.12387955	-1.07445553
2.00000000	-0.14052788	-0.11629178
1.00000000	-1.37118974	0.85877124
1.00000000	0.35157506	-0.79226128
1.00000000	0.69921763	2.58532327
1.00000000	1.30970448	2.06242153
1.00000000	-0.76734720	0.80767673
2.00000000	-0.27630690	-0.60955619
1.00000000	1.82007754	-1.45212192
1.00000000	0.63931097	1.00308209
1.00000000	1.23750662	1.28226927
1.00000000	0.25575633	-1.97137851
1.00000000	1.85655116	1.58123955
1.00000000	1.30846959	2.15000979
1.00000000	2.03793627	0.86525766
1.00000000	-1.28337291	1.22165787
1.00000000	-0.80673583	2.02381901
7.00000000	0.08149533	2.45112441
7.00000000	0.17068703	-0.53946067
1.00000000	0.74225837	-2.00594644
1.00000000	1.80080241	-0.74450254
1.00000000	0.34164660	-1.44651317
1.00000000	2.40342430	-0.42836327
1.00000000	1.32202538	0.22262995
1.00000000	-1.40689888	1.65828154
1.00000000	0.80263295	2.46995433
1.00000000	0.51481188	-0.85039859
1.00000000	1.52255701	2.46761033
1.00000000	1.73922550	-1.38040640
1.00000000	-0.80628311	-0.09759814
1.00000000	-1.60918980	-1.38814676
1.00000000	0.88116212	-0.99655816
1.00000000	-2.26095486	-2.21636760
1.00000000	1.64871804	-1.06856775
1.00000000	-2.25060399	-0.98842964
1.00000000	0.21212545	-1.79721948
6.00000000	0.18155407	2.29313305
1.00000000	-1.63201413	0.29021946
1.00000000	-1.59051827	-1.63346648
1.00000000	-1.20746728	-1.73867259
7.00000000	-0.20559323	1.91457175
1.00000000	-1.05944062	0.43359626
1.00000000	-1.88139284	-0.99472619
1.00000000	-0.57141741	0.58266657
1.00000000	-1.46692964	-0.72998414
1.00000000	2.09955407	1.66394998
1.00000000	2.46234885	0.16811266
1.00000000	-2.10843111	2.53347057
1.00000000	1.20038708	0.30450830
1.00000000	0.56730545	2.22212678
1.00000000	2.19700107	-1.05090555
1.00000000	1.03900244	0.31039759
6.00000000	0.44243024	0.23152208
1.00000000	1.21702255	1.77141956
1.00000000	-0.36608895	-1.93583554
1.00000000	1.17699386	1.88734322
1.00000000	1.83053997	1.72714637
2.00000000	0.03070981	-0.26665739
1.00000000	2.41003971	-2.11994118
1.00000000	1.72466177	1.54184541
1.00000000	2.62466946	1.09927335
1.00000000	-1.45259967	2.30183243
6.00000000	0.30838035	0.50430076
1.00000000	2.43505785	2.54630168
1.00000000	0.95202528	-0.75738358
1.00000000	2.01072972	-0.60453107
1.00000000	2.56197020	1.35959711
1.00000000	-1.37290337	1.21172371
1.00000000	-1.08442111	1.33187382
1.00000000	2.07370800	2.17663597
1.00000000	2.23843982	1.28828212
1.00000000	1.49686935	1.11543365
6.00000000	-0.56438592	1.92196591
7.00000000	0.02001830	0.92987093
1.00000000	0.75659686	-0.78587136
6.00000000	0.18410160	1.85013525
2.00000000	0.09236837	-1.07638469
7.00000000	-0.12017551	1.22380329
1.00000000	2.05871344	0.38255544
1.00000000	-1.36379924	-0.39448748
1.00000000	1.14309899	-1.40759576
1.00000000	1.22254302	2.13599401
1.00000000	2.33325507	-1.90056432
1.00000000	-2.10489139	1.72390454
1.00000000	0.93988075	1.12203557
1.00000000	0.89447072	0.01238073
7.00000000	0.01081351	1.02472381
1.00000000	-2.03672367	-0.88624754
1.00000000	-2.10932026	2.01445188
1.00000000	-1.45312501	-1.40828913
1.00000000	1.67860459	0.60213421
1.00000000	-1.48782550	0.02051771
1.00000000	-1.60741607	1.07068395
1.00000000	-0.53424695	0.08310090
8.00000000	0.12505997	2.47010091
1.00000000	1.19351746	1.97277770
1.00000000	1.71171760	2.19950632
1.00000000	-0.96587598	-2.17446764
1.00000000	2.25446850	-1.51880698
1.00000000	-2.18800715	0.08697761
6.00000000	-0.42298174	1.37883809
1.00000000	-1.30229529	-0.51724825
1.00000000	-0.58491311	0.52568620
2.00000000	-0.07730035	-2.07475402
6.00000000	0.19341082	0.90643272
7.00000000	-0.22644677	1.11069164
1.00000000	-1.22902660	-0.32019000
1.00000000	-1.21708250	-1.61776648
1.00000000	-1.13857880	-0.21586718
1.00000000	1.35059705	1.39758285
7.00000000	-0.21856834	0.62516737
1.00000000	0.62311573	2.12397661
8.00000000	0.17435535	0.59731814
2.00000000	-0.14777735	-1.41084002
1.00000000	1.37905844	0.66246683
1.00000000	0.48441287	-2.03262337
1.00000000	-0.78621332	1.42238699
1.00000000	2.56173061	-1.29525869
1.00000000	-1.17598077	2.23041311
1.00000000	-1.60726346	0.07029084
1.00000000	0.77861727	-0.08962206
7.00000000	0.16229141	-1.62073933
1.00000000	-1.38487354	1.74448297
1.00000000	-1.75486997	2.29231156
1.00000000	0.40103108	1.17774452
1.00000000	-0.85301190	1.04223673
1.00000000	-1.78621882	1.23801882
8.00000000	0.15564034	1.42940422
1.00000000	0.86459581	1.27799063
1.00000000	-2.11233519	-1.58625202
6.00000000	0.20327330	1.03629156
1.00000000	-1.88397943	2.25888379
1.00000000	1.66242198	-2.14011545
1.00000000	1.49565697	-1.37654766
1.00000000	1.56222135	0.59424571
1.00000000	-2.19860464	1.97616550
1.00000000	0.87239512	-1.96137449
1.00000000	1.44939807	0.02500937
6.00000000	0.19525174	1.61547676
1.00000000	-1.17621109	1.29807151
1.00000000	-1.31016431	0.63375732
1.00000000	1.50815694	-2.11671852
1.00000000	-1.45523237	-0.54557380
1.00000000	-1.85994650	0.51935803
1.00000000	1.13150300	-0.80074802
1.00000000	2.47452126	0.26453450
1.00000000	-2.28280177	1.07191205
1.00000000	0.26382354	-1.50492335
1.00000000	1.76916218	-2.04965990
1.00000000	0.76655964	-0.60991289
1.00000000	1.31386757	-1.76111694
1.00000000	-0.84010056	-1.40616837
1.00000000	2.29604632	2.13597142
1.00000000	1.27789355	-0.47187447
1.00000000	0.41590687	-1.20641167
1.00000000	-1.59022283	1.46789878
1.00000000	-0.43191070	-1.76705048
1.00000000	1.07525259	1.42835019
2.00000000	-0.08872020	0.05133768
7.00000000	-0.12789926	0.69505589
1.00000000	0.79281993	-1.56291415
1.00000000	0.26856350	-1.38045372
1.00000000	0.95631798	0.92963607
1.00000000	0.70900190	-2.05892789
1.00000000	1.73209468	-1.05687849
6.00000000	0.31119854	0.41522616
1.00000000	2.25032306	-1.16630658
1.00000000	-0.70300948	-0.39147099
1.00000000	-1.84932628	2.31838706
1.00000000	-0.79588678	2.33404071
1.00000000	-1.73145103	0.53719208
1.00000000	1.84963481	0.37044295
1.00000000	-2.06760474	-2.22812693
1.00000000	0.83551140	2.59731147
6.00000000	0.44116943	0.56865376
1.00000000	1.80256324	1.66462046
1.00000000	-1.30573153	0.51117404
1.00000000	1.99077927	2.09342183
1.00000000	-0.54058197	0.62460714
1.00000000	1.47867926	1.24920287
1.00000000	-0.81962892	-1.55833814
1.00000000	2.12649823	-0.15577470
1.00000000	-0.67156499	1.17424496
1.00000000	-1.47575061	-1.77837371
2.00000000	-0.33576421	-0.09988357
1.00000000	-1.83428924	-1.46980675
1.00000000	1.81167590	0.23769992
1.00000000	-1.54521745	1.80130491
1.00000000	-0.37792768	-1.85109311
1.00000000	2.42876096	1.70626763
1.00000000	2.64604597	0.52905696
7.00000000	-0.01620942	0.65042135
1.00000000	1.83681519	-1.30997495
1.00000000	-1.04304098	-0.11735557
1.00000000	0.69062637	-0.81991926
1.00000000	2.22117559	-2.11439728
1.00000000	0.37588983	-2.14883455
6.00000000	0.65469869	-0.03224119
1.00000000	-2.10575848	1.42965714
1.00000000	-0.51287757	0.48981894
1.00000000	-1.90367293	-0.37292130
1.00000000	-0.77203685	-1.46043360
6.00000000	-0.64547124	1.89763667
1.00000000	1.57479630	0.69904499
1.00000000	-2.10236407	1.61931340
7.00000000	-0.15055643	1.94898496
1.00000000	-0.72460139	0.71964460
1.00000000	0.88663989	1.61102480
1.00000000	-0.56716584	0.78264783
1.00000000	-2.08663996	-2.19653404
1.00000000	2.10634894	1.45771937
1.00000000	1.52173513	-1.42050217
1.00000000	2.09723694	-0.00513763
7.00000000	-0.21059904	0.26848566
1.00000000	0.73174322	0.12266706
6.00000000	0.27020891	1.92832417
1.00000000	0.69295632	-1.42665642
1.00000000	-0.98871805	-2.22925507
1.00000000	-0.79502869	1.95026212
1.00000000	-2.17531605	1.41868636
1.00000000	-0.78404913	-0.01424030
1.00000000	-1.08963117	-0.21365922
1.00000000	0.49123586	-1.71769609
1.00000000	0.53096434	-0.60558748
2.00000000	0.07812932	-1.82828316
1.00000000	-0.83548122	1.28418234
1.00000000	-1.98064646	-1.91633824
1.00000000	2.60192067	-1.27064346
1.00000000	-0.60043298	0.57239834
7.00000000	0.17792305	-0.83030233
1.00000000	2.59321008	0.98302247
7.00000000	-0.09402821	1.72380283
1.00000000	-0.70783614	-0.54278232
1.00000000	0.30192803	-1.83438944
1.00000000	-1.39931943	-0.70826511
1.00000000	-2.20500176	-1.21024969
7.00000000	0.01843400	1.93109373
1.00000000	1.32979444	-0.78854804
2.00000000	-0.19709808	-0.10682113
7.00000000	0.12971306	-1.84453994
1.00000000	-2.23854509	-0.79448824
7.00000000	0.13945628	-1.87319967
1.00000000	2.41646456	-0.58036307
1.00000000	1.96043881	1.25146362
1.00000000	1.35500064	2.57761462
1.00000000	-1.75774829	0.83018856
1.00000000	2.17644269	-0.95320327
1.00000000	1.99230223	0.98794323
1.00000000	-1.47539626	0.83907231
1.00000000	0.86581003	1.83445711
1.00000000	-2.19994918	0.37156081
1.00000000	-1.71765721	2.26271328
1.00000000	-0.71738388	-0.22064774
1.00000000	-1.51134412	-0.86931958
1.00000000	1.50038482	0.29797341
1.00000000	1.79749430	2.31947663
6.00000000	-0.57579746	1.32467023
1.00000000	-0.70520059	0.17223282
1.00000000	-1.74309138	0.19018769
1.00000000	-1.88192651	0.94792525
1.00000000	1.26862464	-0.05896711
1.00000000	0.70150821	0.45646847
1.00000000	-2.02362459	2.56361966
8.00000000	0.10150410	2.36940000
7.00000000	-0.28993074	1.90978300
1.00000000	1.94632840	-1.66599259
1.00000000	1.29429534	0.48593920
1.00000000	0.71413829	-0.46655198
1.00000000	0.46520878	2.26608954
1.00000000	2.45302088	-0.73085326
1.00000000	2.64127512	2.36114349
1.00000000	-0.60871954	-1.10831971
1.00000000	-1.10066056	-0.19616024
1.00000000	1.68806401	2.50743763
1.00000000	-1.98347562	0.68118154
6.00000000	-0.47562908	2.36807169
1.00000000	-1.95172637	0.39739720
1.00000000	-0.70234999	-1.15997552
1.00000000	-1.94992358	1.26981208
1.00000000	-0.84817972	0.31082945
1.00000000	1.65632348	0.23015661
1.00000000	2.23404571	-1.61871097
1.00000000	1.66895159	-1.57644652
1.00000000	0.51248356	2.35532710
1.00000000	0.78405837	2.48787419
6.00000000	-0.49132290	2.53734235
1.00000000	-1.45670318	-0.50983369
2.00000000	-0.11674087	-2.07274622
1.00000000	1.36933540	0.47294245
1.00000000	-1.98747815	1.38679313
1.00000000	-2.19869970	0.94453944
1.00000000	1.55835024	-2.03735789
1.00000000	-0.79963497	-1.13569415
1.00000000	1.21069337	1.23434349
1.00000000	1.37856692	-2.02657509
1.00000000	2.37185976	1.93890254
7.00000000	-0.29668532	2.65333988
1.00000000	-0.50658336	-1.06095146
1.00000000	1.73882694	-2.03143304
1.00000000	1.52800098	2.60630078
1.00000000	0.96742936	1.54165590
1.00000000	1.76087264	-0.02676557
1.00000000	0.91531934	0.09378451
1.00000000	2.49481787	2.28466657
1.00000000	-0.62966213	-0.51965034
1.00000000	1.39652956	-2.03612037
1.00000000	2.45668319	0.77379631
1.00000000	-0.62720826	-0.73653729
1.00000000	0.76207978	1.11245870
6.00000000	-0.47034525	2.44724678
2.00000000	0.01002498	-0.49585083
1.00000000	-1.92677746	-1.06496743
1.00000000	-2.20566256	-2.03726259
1.00000000	1.50374134	1.86455955
2.00000000	-0.03397404	-1.90985246
1.00000000	0.81820897	2.46841897
1.00000000	1.40504210	1.23566313
7.00000000	-0.20481533	2.26477356
6.00000000	-0.46058725	1.77828108
1.00000000	-1.45564337	-1.34694865
1.00000000	1.67522001	-1.42119690
1.00000000	1.87146155	2.51457841
1.00000000	1.37628841	-0.84429994
1.00000000	2.08319682	1.65889094
1.00000000	0.94458939	-1.44681795
1.00000000	1.18514865	-0.80395303
1.00000000	-1.33544189	1.07202839
1.00000000	1.54374008	-1.05784467
1.00000000	-0.62861755	1.46474708
7.00000000	-0.10813124	2.10304637
1.00000000	-0.70484262	-0.69731559
1.00000000	0.54490718	-0.80586887
1.00000000	0.99788205	-2.16362684
1.00000000	0.58132885	-0.18479011
1.00000000	-1.53013131	-0.37240330
1.00000000	1.40553404	0.68246027
1.00000000	-0.98320958	0.75794630
6.00000000	0.37178835	0.70188798
1.00000000	-2.22955527	-0.73784388
1.00000000	2.30092109	-1.95247359
1.00000000	2.21056854	1.70960212
1.00000000	-2.13512251	2.26427853
1.00000000	2.49233903	-1.32714153
1.00000000	-1.61507922	-1.24730702
1.00000000	-0.88042473	-0.41136699
1.00000000	0.73427670	-0.28406464
1.00000000	2.42858270	2.13271750
1.00000000	1.97016171	-1.28966341
1.00000000	-2.29126490	-0.20305461
6.00000000	0.30908844	0.94410201
6.00000000	0.46347416	0.26107114
7.00000000	0.12946411	-0.62987226
1.00000000	1.54625501	1.59806137
1.00000000	-1.49729206	-1.62396903
1.00000000	1.52834848	-1.34199233
1.00000000	-2.19831478	-0.28535770
1.00000000	-1.62509620	1.64000556
1.00000000	-1.71998341	-1.03084480
1.00000000	-0.74980132	-1.75399358
1.00000000	1.06181923	2.36069299
2.00000000	0.05857547	-1.66930451
1.00000000	1.78693659	0.72887627
1.00000000	-0.85157133	-0.84888988
1.00000000	1.37084181	0.83672519
1.00000000	1.21799928	1.00180840
1.00000000	-0.66125391	-1.96323400
1.00000000	-0.62578837	-0.52159023
1.00000000	2.59810724	-0.62540482
1.00000000	0.82696808	-1.41316542
1.00000000	2.45908939	-2.26248328
1.00000000	1.54295549	-2.25028207
1.00000000	1.83123539	0.69106308
2.00000000	-0.26505884	-1.87849234
2.00000000	-0.04124324	-0.72088668
7.00000000	-0.29516612	2.55080809
1.00000000	2.68368930	2.07461847
1.00000000	-1.41287577	2.27104260
1.00000000	2.52063692	-1.45128687
2.00000000	-0.20187489	-0.71517624
2.00000000	-0.17781294	-1.09111251
7.00000000	0.01808498	0.15741121
1.00000000	-0.42999469	0.42291695
2.00000000	0.02990622	-0.27100103
1.00000000	-2.12636976	1.41736222
1.00000000	-1.88032548	0.92292628
1.00000000	1.36780897	1.00114397
1.00000000	0.88518105	-1.55487963
1.00000000	-2.16274934	1.43827399
1.00000000	-0.79854240	0.91147487
1.00000000	-1.19597366	-0.80825817
1.00000000	-2.02689997	-0.41944858
1.00000000	0.31921014	2.65106858
2.00000000	-0.21630859	-0.57594552
1.00000000	-2.06097852	-0.58170745
1.00000000	0.56552518	0.77220856
1.00000000	1.72354380	0.79595526
1.00000000	-1.73336831	-2.23567596
1.00000000	-0.91405180	0.57568814
1.00000000	0.91262980	1.59408302
6.00000000	0.16634184	2.45692757
6.00000000	0.23558266	1.21980219
2.00000000	0.00952376	-1.72032054
1.00000000	2.18064613	-1.06695502
1.00000000	0.73274600	-0.20343615
1.00000000	0.72060979	0.86429448
2.00000000	-0.07850510	-1.82421847
2.00000000	0.10275426	-0.34688799
1.00000000	2.14910144	-0.68932294
1.00000000	-1.25786519	2.56437171
1.00000000	2.43036812	2.55363434
1.00000000	-1.93445350	1.42241122
1.00000000	0.67950681	0.29136716
1.00000000	-2.14649844	-1.47843602
1.00000000	1.03077728	2.45441971
1.00000000	0.89112116	2.31634857
1.00000000	2.01891329	2.11965481
1.00000000	2.41561806	-2.04684928
7.00000000	-0.06971045	1.58035770
1.00000000	1.05432827	-1.77198310
1.00000000	2.32889893	2.23402339
1.00000000	0.80111999	0.64309968
1.00000000	-0.68622564	2.64837232
1.00000000	-0.70180581	-0.15471937
1.00000000	-0.84220194	0.85336344
1.00000000	2.49468444	1.58707756
2.00000000	-0.26847589	-1.00073442
1.00000000	2.44026092	0.89877528
1.00000000	1.99248417	1.84020804
1.00000000	1.14938019	0.30948543
1.00000000	-2.28611028	-0.17564487
1.00000000	2.20750527	0.35807747
1.00000000	2.30652230	2.43736628
1.00000000	-2.27297547	2.70441079
1.00000000	0.91888336	1.05916832
1.00000000	1.59419805	1.18844900
1.00000000	-1.11235267	2.52314813
1.00000000	1.82757401	-0.91102379
1.00000000	2.53643192	-1.13196810
1.00000000	2.57076438	1.93476915
2.00000000	-0.03051629	-1.17913817
1.00000000	0.74910457	1.14927313
1.00000000	1.58329543	-1.53347945
1.00000000	0.91230538	-1.28242909
1.00000000	1.31518493	-1.96387169
1.00000000	-2.12702985	1.45281438
1.00000000	-0.80716364	-1.40027292
1.00000000	-2.00940034	-1.67995999
1.00000000	1.99183472	-1.17615783
1.00000000	-0.43434954	-0.90231519
1.00000000	1.10388505	-2.13311673
1.00000000	-1.01845973	-1.02788356
6.00000000	-0.56098239	1.04880191
1.00000000	-2.25542114	1.50509227
1.00000000	-0.50710519	-1.17010929
1.00000000	2.45297971	0.76317005
1.00000000	-1.21077263	2.26839744
1.00000000	-0.70223144	0.41122824
1.00000000	2.29603762	-0.42888263
1.00000000	-2.14272746	-2.23644157
1.00000000	-1.97647021	1.85282342
1.00000000	0.85325832	1.78890692
1.00000000	2.07577539	-1.90313666
1.00000000	-2.25891374	-1.44238279
1.00000000	1.43824116	1.89707403
1.00000000	1.77026557	0.52421631
1.00000000	-1.92319258	-0.54995399
1.00000000	0.98667318	-1.57602813
1.00000000	0.24914206	-1.80894193
7.00000000	0.10193557	0.50427969
1.00000000	2.48544844	1.25529612
1.00000000	-2.30252480	2.46188286
1.00000000	-1.06506490	1.44562731
1.00000000	1.26615310	-0.43739609
1.00000000	-0.67622282	1.49786806
1.00000000	-0.91465737	-1.94646164
1.00000000	1.18203844	0.81325526
1.00000000	2.29994272	1.30865007
1.00000000	-1.07760651	-2.09309735
2.00000000	-0.00728413	-0.32217249
1.00000000	-1.03493103	-1.49417509
1.00000000	-0.40188431	-0.91923344
1.00000000	0.72653850	-1.16765955
1.00000000	1.56752318	-0.77592504
1.00000000	-1.96227529	-1.61996931
1.00000000	1.13513702	1.17604875
1.00000000	0.44454630	-2.03769184
1.00000000	-1.61118731	0.61079018
1.00000000	-1.80776873	-1.40203299
1.00000000	-1.07217797	0.23626047
1.00000000	-1.54203748	-0.89199687
1.00000000	2.33723553	-0.44826483
1.00000000	1.10517310	0.22542529
1.00000000	-1.11176291	-1.68962801
1.00000000	0.54789143	-1.64787445
1.00000000	0.48649511	1.92846678
1.00000000	-1.93812546	-0.33742121
1.00000000	1.90488801	-1.45296935
7.00000000	-0.27167694	1.71183102
1.00000000	-1.57668940	2.25773754
1.00000000	-1.34595431	1.85412509
8.00000000	0.15583369	1.27526368
1.00000000	1.26510937	-1.80469002
1.00000000	2.63258231	2.27363435
1.00000000	2.08065103	0.59345862
6.00000000	0.19793078	2.20836686
1.00000000	-1.76754949	0.52125950
1.00000000	2.27319123	-2.25325318
6.00000000	-0.47412430	2.67918575
1.00000000	-1.16723588	-1.63918782
1.00000000	2.06885279	1.16796259
1.00000000	-1.61934312	-0.62758858
1.00000000	-1.11817032	-1.39964978
1.00000000	0.68074338	-1.59810147
1.00000000	0.52302544	1.05076960
1.00000000	2.50228712	-0.78008215
7.00000000	-0.03156809	0.77221397
1.00000000	-1.65642321	2.38536221
1.00000000	1.50834215	-1.28590268
1.00000000	-1.29227028	-1.70326227
1.00000000	-1.42206684	-0.33746072
7.00000000	-0.11234615	1.17749767
6.00000000	-0.59766231	2.43230007
1.00000000	2.54396747	-1.48393500
1.00000000	-1.58593358	-0.00414001
1.00000000	1.92918970	-0.90530154
1.00000000	1.05156494	-1.27740874
1.00000000	-1.75489806	-0.75762570
1.00000000	-1.86037879	1.68392430
1.00000000	2.54000372	-1.83736749
1.00000000	-1.32903126	2.05175307
1.00000000	-1.89221376	1.87485862
1.00000000	-0.95279663	1.11363375
1.00000000	0.95498183	-0.82036773
1.00000000	0.43711627	-1.47021938
1.00000000	0.27259756	-1.11530520
1.00000000	1.57146301	-0.33478963
1.00000000	2.05881059	-1.88837985
1.00000000	-2.26226477	1.82392761
1.00000000	-0.75061133	-0.85202470
1.00000000	2.49561800	-1.48085051
1.00000000	0.26845562	-1.48517485
1.00000000	-0.70777792	-0.90981040
1.00000000	0.39914914	-2.26719737
1.00000000	-1.19395727	1.44915613
1.00000000	1.73839886	1.97556995
6.00000000	-0.58767199	2.33577219
1.00000000	0.39759039	-0.78864713
1.00000000	-2.27315370	0.07310923
1.00000000	1.07033647	1.40686572
1.00000000	-1.25023011	0.95752074
1.00000000	2.37012090	-0.96165029
1.00000000	-0.42738114	-0.35208867
1.00000000	1.46751171	2.23324680
1.00000000	1.52122612	1.35939846
1.00000000	2.05917020	-1.92054352
1.00000000	-1.75085814	-1.26899991
1.00000000	-0.79893362	2.14845436
2.00000000	0.07699450	-0.23467038
1.00000000	1.06925538	-1.27785507
1.00000000	-1.01188336	-0.56423854
1.00000000	1.21062846	-0.23720663
1.00000000	0.98940259	1.48187012
1.00000000	-1.39061060	-1.63574945
1.00000000	-0.68884489	1.98061178
1.00000000	2.14454141	-0.39950484
1.00000000	-1.88495284	0.08687666
1.00000000	1.43817544	-1.65043238
1.00000000	-1.99017174	-0.93870331
1.00000000	1.36260006	2.43666403
1.00000000	1.41786851	0.07423745
2.00000000	-0.25866772	-1.53883090
1.00000000	2.66487355	0.46402233
7.00000000	-0.03708999	0.80736193
1.00000000	-1.35117296	1.95157750
1.00000000	-0.54071308	-0.15518302
1.00000000	1.27907547	2.49803920
1.00000000	-0.51160685	-1.32205187
1.00000000	-2.04394334	0.28585546
1.00000000	-0.71963018	-0.29034298
1.00000000	2.70206055	-0.90553793
1.00000000	-0.85999886	0.72428705
2.00000000	0.01130560	-1.90337567
1.00000000	1.38157525	0.17842049
1.00000000	2.42584596	0.07281673
1.00000000	-1.42370642	1.38426760
1.00000000	-1.23821905	-0.83218258
1.00000000	-1.63878809	-1.21483192
1.00000000	-1.25695975	-1.27249561
1.00000000	2.68644406	2.61811109
1.00000000	-1.06673278	-0.03314961
1.00000000	-1.75114885	2.50103565
6.00000000	0.21435842	2.18747806
2.00000000	-0.01712503	-0.09336073
1.00000000	1.37767757	-0.24841508
1.00000000	0.80873653	1.00926532
1.00000000	0.80937130	2.37725476
1.00000000	-1.55012479	1.72865627
6.00000000	0.39451235	0.07483760
1.00000000	-1.69956895	0.17238621
1.00000000	-1.53583001	-1.02289383
7.00000000	-0.04690453	0.74134658
2.00000000	-0.15266005	-1.98556684
1.00000000	1.37352802	0.56085996
1.00000000	-1.93394489	-1.84421596
1.00000000	-0.90569097	0.30562169
1.00000000	-1.47435827	0.69203315
6.00000000	0.24325927	1.56883902
1.00000000	0.59983118	0.32855977
1.00000000	0.89724633	0.90058947
1.00000000	-1.23018034	0.40499633
2.00000000	-0.21025579	-0.97184837
2.00000000	0.03645052	-0.74438529
1.00000000	-1.88635555	-0.08251726
1.00000000	0.55484447	-0.41434299
1.00000000	-1.15756693	0.54004040
1.00000000	-2.12355650	-0.23381819
1.00000000	2.53031935	2.47456424
1.00000000	-1.92849133	0.68715584
1.00000000	1.35758498	0.07288709
6.00000000	0.21591014	2.68550003
1.00000000	-1.83854598	-1.17321908
1.00000000	0.32273403	-0.02614401
2.00000000	-0.12687725	-0.12697897
1.00000000	0.44332526	1.50829173
1.00000000	2.38239382	0.56117427
1.00000000	2.68324907	1.14501350
1.00000000	1.01604922	-0.23832140
1.00000000	-0.52816745	-1.21315759
2.00000000	-0.10212946	-1.56668939
1.00000000	1.58324213	-1.02635186
1.00000000	0.84755431	-0.31879443
1.00000000	-1.81158833	-1.95963716
1.00000000	0.96227502	1.70609170
1.00000000	2.55079646	-1.95821288
1.00000000	1.95053082	-2.22740474
1.00000000	-1.40620286	2.20562082
1.00000000	-2.03019085	0.78096070
6.00000000	-0.49104779	2.56245150
1.00000000	-0.92265148	0.81212769
1.00000000	0.35305274	2.38868461
1.00000000	-0.76973698	0.69898423
1.00000000	-0.77697512	-1.60471025
1.00000000	-1.74269031	1.09650324
1.00000000	-1.05043227	0.43492062
1.00000000	2.29532366	-2.25726699
1.00000000	-0.97904155	1.57950602
1.00000000	1.29391708	-1.69417118
1.00000000	2.03519721	0.28988826
1.00000000	1.74139585	1.03325710
1.00000000	-1.24759291	1.52009292
1.00000000	-1.46459126	2.41181583
1.00000000	-2.06855640	-1.68132863
1.00000000	-2.10505427	-1.25037304
1.00000000	-1.29930153	-0.47186079
1.00000000	2.70075172	-0.29187477
6.00000000	-0.43468550	0.65371710
1.00000000	1.50805453	2.67755899
7.00000000	0.06982266	0.76146285
6.00000000	0.25141241	1.11978579
1.00000000	2.43265775	-1.82050539
1.00000000	-1.75418785	-0.12786079
2.00000000	0.02782711	-1.65541798
1.00000000	-1.59330331	-1.22327737
1.00000000	0.39488422	1.95678534
1.00000000	-0.80441187	-0.44870392
1.00000000	0.39186008	-1.15909559
1.00000000	1.03263174	2.00622380
1.00000000	-0.47706635	0.03112220
1.00000000	0.81913399	1.09521174
1.00000000	0.91787490	-0.40918639
7.00000000	-0.19820936	1.28720217
2.00000000	-0.28208432	-0.47360406
7.00000000	-0.34633123	0.46088987
7.00000000	-0.26731754	0.63499355
1.00000000	-1.90340729	-1.72441616
1.00000000	-2.01782467	-1.50320963
1.00000000	-1.91009748	1.43253400
1.00000000	1.18320270	0.06414687
1.00000000	-2.15648017	0.85513194
6.00000000	0.20018925	1.76611936
1.00000000	-1.63800290	-1.97187754
1.00000000	-2.14847983	-0.79980077
1.00000000	0.90166321	0.82195715
7.00000000	-0.06785103	0.16859779
1.00000000	2.58081331	1.65190714
3.00000000	-0.65024827	1.90028532
1.00000000	-1.32338258	1.51189466
1.00000000	1.12492100	-1.69383506
6.00000000	-0.54335677	2.55644197
1.00000000	1.56079567	2.02564791
1.00000000	1.66483343	-1.80507632
2.00000000	-0.07849141	-0.58566584
1.00000000	-0.95558452	-2.12156561
1.00000000	-2.18280875	0.63786053
6.00000000	-0.44197303	1.69282282
1.00000000	-1.81289130	2.55337719
1.00000000	1.34276507	2.55024150
2.00000000	-0.00047664	-1.90659707
1.00000000	0.30543291	-1.37690541
1.00000000	1.12754071	2.12449024
7.00000000	-0.17161053	1.42790167
1.00000000	0.72119831	-1.46572760
1.00000000	1.82542233	-0.10537487
7.00000000	-0.03842299	0.26615432
1.00000000	2.14658447	-1.21336489
1.00000000	-1.19824340	-1.79328692
1.00000000	-1.76733574	-1.05511267
1.00000000	-2.24240673	2.54075670
1.00000000	2.29688448	1.81538801
1.00000000	0.88701605	-0.12237685
1.00000000	-1.20143767	1.84528062
1.00000000	0.44100046	-2.06439457
1.00000000	2.31120623	1.55486874
1.00000000	2.08505758	2.53569218
1.00000000	-1.66326734	-2.14789108
1.00000000	-0.78108695	0.65817932
1.00000000	-0.82296167	1.44705281
1.00000000	0.54899269	-1.30832202
1.00000000	1.42241954	-0.03644500
1.00000000	-0.64899936	-1.03605168
1.00000000	0.74314113	1.79238897
1.00000000	0.28127603	2.46183161
1.00000000	2.30620088	-0.98855801
1.00000000	-1.29361044	-1.63494926
1.00000000	-2.29434381	-1.46143905
1.00000000	-1.94315621	-0.24622698
2.00000000	-0.19564053	0.12362526
7.00000000	0.19730790	-1.57057513
1.00000000	0.57227536	1.29281380
1.00000000	2.10864485	-0.44938087
1.00000000	-1.29685055	-1.50816471
7.00000000	-0.19221544	0.71906938
1.00000000	2.36871667	-0.73855769
6.00000000	-0.48226740	2.31811634
1.00000000	-1.18375493	-0.11289833
1.00000000	0.31879561	2.37364521
1.00000000	0.45677906	1.23601198
1.00000000	-2.07409035	-0.96406086
1.00000000	-0.49510446	-1.40184122
1.00000000	-1.18480785	0.98215368
1.00000000	1.14837052	1.81629650
1.00000000	-1.48218664	2.24661512
1.00000000	-1.95021283	0.83495308
1.00000000	2.41247714	-1.48699127
1.00000000	0.52181673	-0.89135874
1.00000000	-1.91179392	0.64471605
1.00000000	1.31830296	-1.74264956
1.00000000	-1.50863904	-0.95210723
1.00000000	-1.04851674	-2.29264198
1.00000000	-0.83202749	2.18976699
1.00000000	1.18787714	2.35894650
2.00000000	0.02367293	-0.59779684
1.00000000	-1.22498713	-0.18518556
7.00000000	-0.06370165	1.05552446
1.00000000	-1.69690575	0.76010857
1.00000000	2.29560982	1.00905905
1.00000000	0.53567087	0.23812169
7.00000000	0.06253155	0.87903431
1.00000000	-0.72640746	-1.76022766
1.00000000	-2.08604683	2.46353478
1.00000000	1.46764196	-2.13507197
1.00000000	0.41953795	-1.81650854
1.00000000	1.54152633	1.94115628
1.00000000	1.65806539	0.76577140
1.00000000	-1.94071010	1.20561849
1.00000000	1.00301035	0.45456772
1.00000000	-2.03552155	1.76305148
1.00000000	1.12982261	0.92617848
2.00000000	-0.08111512	-1.31309894
7.00000000	0.04237292	1.57225273
1.00000000	1.00974214	-0.57589902
1.00000000	1.15458606	1.95851044
1.00000000	-0.98313708	-0.59246456
1.00000000	-2.24506834	2.56658311
1.00000000	1.56209008	-1.18306098
1.00000000	1.78680645	0.89620414
1.00000000	-1.60289194	-1.61433855
1.00000000	0.59359591	-1.65421350
1.00000000	-0.59559056	0.96072007
1.00000000	-1.13903798	1.29212690
1.00000000	-1.30725369	-1.80408715
1.00000000	-0.94224384	0.59118538
1.00000000	2.59206784	-0.22551227
1.00000000	-1.22314905	-1.62521745
1.00000000	-0.51675751	0.29098918
1.00000000	-2.21038967	-1.97827288
1.00000000	0.78792600	2.19800777
1.00000000	-1.14810773	-1.82939429
1.00000000	1.41706872	2.02085951
1.00000000	0.62487962	1.39762918
2.00000000	-0.19759940	-1.72880960
1.00000000	1.25122218	0.41662425
1.00000000	2.56798053	2.55848611
1.00000000	1.75622550	-1.06457115
7.00000000	-0.14472905	0.57064227
1.00000000	2.49624363	0.54363174
1.00000000	-2.06328667	-0.59149058
1.00000000	1.36911726	-1.71269974
1.00000000	1.08293306	0.42572407
6.00000000	0.33804560	0.54277909
1.00000000	0.53838224	2.27984013
1.00000000	1.31982989	0.83607999
1.00000000	1.11769135	0.18080557
1.00000000	1.68243669	-1.37339018
1.00000000	-1.73715734	-0.35455469
1.00000000	-1.30465378	0.56702724
1.00000000	1.31168249	1.34160932
7.00000000	-0.32905959	2.64658707
1.00000000	-0.60305074	-1.34160236
1.00000000	-1.53372472	1.06949230
1.00000000	-1.79864539	-0.22149882
7.00000000	-0.26201837	0.88672524
1.00000000	0.61819171	-2.27266977
1.00000000	1.40889529	1.37169173
1.00000000	2.05847566	1.82968811
1.00000000	2.54032500	-2.07303908
2.00000000	-0.01991575	-0.51708246
2.00000000	-0.29621148	-1.19812262
1.00000000	-0.80470763	0.94853690
1.00000000	1.84802509	-1.86962939
1.00000000	2.25629719	-0.60357688
1.00000000	1.53624637	0.99729293
1.00000000	-1.96028462	1.85832030
1.00000000	0.73399278	-1.35578217
1.00000000	2.40348441	-2.22926512
1.00000000	-1.79078549	-1.19387615
1.00000000	2.59550891	1.60592761
1.00000000	-0.51534798	-2.28211986
1.00000000	0.97530822	1.15435653
1.00000000	-1.68735070	-1.25139183
1.00000000	2.51440014	1.84993634
1.00000000	0.96024755	1.74560213
1.00000000	2.39076580	2.41493157
1.00000000	2.25121708	0.17624902
1.00000000	-0.82612623	1.43023404
1.00000000	0.35599163	-0.23287891
1.00000000	-1.34294428	0.27641562
1.00000000	-1.96236116	1.93912560
1.00000000	1.64071203	2.00085944
1.00000000	0.98606282	-0.74676473
1.00000000	0.89179961	-1.70438341
1.00000000	0.58155108	0.30775287
1.00000000	-2.10685507	-0.05306004
6.00000000	-0.50971162	2.19339420
1.00000000	2.43588846	0.16817089
1.00000000	-2.00172310	0.22516776
1.00000000	2.02681477	-0.47308365
1.00000000	2.09319778	1.62077301
1.00000000	-2.04607231	2.44711144
1.00000000	0.96644665	-1.65112728
1.00000000	0.46203979	1.01000940
1.00000000	0.69133590	-1.48218221
7.00000000	0.12020050	-0.75460562
1.00000000	-0.88463463	2.54084607
1.00000000	-0.81079010	0.11682358
1.00000000	0.51093125	0.40690314
7.00000000	-0.31813583	1.26084412
1.00000000	1.64930652	1.14188467
2.00000000	-0.20571246	-2.11734618
1.00000000	-1.58153503	2.14771369
1.00000000	-1.54644668	-1.35765840
1.00000000	-2.02579083	1.61587079
1.00000000	1.29523741	0.92389386
1.00000000	-0.83788944	0.12957220
1.00000000	-1.30660171	2.35252030
1.00000000	1.86307632	-0.95030776
1.00000000	0.54341126	1.77696887
1.00000000	-1.89001064	1.18001725
1.00000000	0.42820400	-1.12242419
1.00000000	-1.50610080	2.47406702
1.00000000	1.08842440	0.63081973
1.00000000	-1.70896378	0.61894833
2.00000000	-0.07287210	-1.51486541
1.00000000	2.14677103	-0.17186022
1.00000000	1.69223273	-1.12497599
1.00000000	-1.96196848	0.70633811
1.00000000	2.51157195	-0.49570780
1.00000000	1.00045271	-1.45642183
1.00000000	1.29893972	-0.56265978
1.00000000	1.42320689	-1.22771854
1.00000000	2.14553800	1.67850641
1.00000000	-1.63143220	1.66438156
1.00000000	1.59055116	-1.47813337
1.00000000	1.89628475	1.45721549
1.00000000	1.85275863	-2.02250752
1.00000000	-2.15649002	-1.13776057
7.00000000	-0.34656089	0.95481103
7.00000000	-0.11167483	1.29626244
6.00000000	0.30612733	0.10276769
7.00000000	0.16702012	-0.61092112
1.00000000	-1.64905153	-0.34990901
1.00000000	2.62980177	2.00053444
1.00000000	-1.97337472	0.25978170
1.00000000	0.59999615	2.08016756
1.00000000	0.60746574	2.43967333
1.00000000	2.47925390	2.38603527
1.00000000	-1.31326633	0.16784817
1.00000000	-1.88507190	0.70639297
1.00000000	2.12613615	-1.26453128
1.00000000	-2.22393719	2.48852561
1.00000000	1.68384953	2.64196222
1.00000000	1.54653704	1.85312981
1.00000000	2.06690828	0.39258282
1.00000000	2.28770844	-1.88400854
1.00000000	-0.93060704	-0.72980936
1.00000000	-1.11816548	-1.77088930
1.00000000	-0.74668340	-1.27586260
1.00000000	1.28324228	-0.67153113
1.00000000	-1.88802773	0.21079460
1.00000000	1.08203112	2.09834985
1.00000000	1.99916891	-0.99476447
1.00000000	1.16926849	0.35373693
1.00000000	1.63118296	1.92570284
1.00000000	-0.53242158	-1.61831026
1.00000000	-1.19928294	-0.29720854
1.00000000	-1.07311353	0.54588735
1.00000000	1.34221373	-1.37040043
1.00000000	-1.98126421	-2.23385955
7.00000000	-0.02907215	0.66766467
7.00000000	0.14098815	-2.22384180
1.00000000	0.90860495	0.63361574
1.00000000	-1.77061169	-0.25492434
1.00000000	0.57156511	-1.15703390
1.00000000	2.50935744	-1.35114693
6.00000000	0.28130222	2.27364275
1.00000000	0.55260039	0.65479393
1.00000000	2.64795596	-1.44479265
1.00000000	1.87062741	1.27738594
7.00000000	0.19343122	-1.10781885
1.00000000	-1.90097597	2.31624429
1.00000000	2.06191372	1.31145520
1.00000000	1.27043084	1.08922908
1.00000000	1.36576135	2.64196271
1.00000000	1.82427428	0.40188124
1.00000000	0.95620304	0.99805856
6.00000000	0.23005742	0.38544583
1.00000000	2.09976645	0.08260996
1.00000000	-1.39145004	0.94125260
1.00000000	1.96764400	0.14394888
1.00000000	1.45607426	0.39987650
1.00000000	1.03500743	2.30275414
1.00000000	2.64739871	-0.01995865
1.00000000	-1.01501005	0.88789921
1.00000000	-2.16075442	0.72063013
1.00000000	0.88277154	-1.01809243
1.00000000	1.94298826	1.50138232
1.00000000	1.38611747	0.40859470
1.00000000	-2.19832824	-0.84227051
1.00000000	-1.74338251	2.04210286
1.00000000	-0.81080000	-2.24421554
1.00000000	1.13957199	-0.83352902
1.00000000	2.01470883	2.65234733
1.00000000	-1.30730076	0.12884588
1.00000000	0.99034946	0.62372801
1.00000000	1.20313410	-2.21157163
6.00000000	-0.53687495	2.15990377
1.00000000	1.65561911	-1.69469706
1.00000000	1.77631224	0.88486912
1.00000000	-1.31337904	2.13761200
1.00000000	2.45478911	-1.54735237
2.00000000	0.08548562	-0.32475158
1.00000000	1.03750614	0.44786323
1.00000000	-1.24377754	0.06480269
1.00000000	1.74363481	1.43713263
1.00000000	-0.70075453	0.59109528
1.00000000	-0.82977912	0.39883421
1.00000000	-0.78978322	-0.22208471
1.00000000	1.84566676	-0.98232119
1.00000000	0.46595971	-2.09982481
1.00000000	-1.34215952	1.78603159
1.00000000	1.27629494	1.00133111
1.00000000	0.90357190	-1.08571756
6.00000000	0.36910484	1.02712022
1.00000000	0.56614348	1.54999977
1.00000000	-2.24079125	0.35194191
1.00000000	1.18099886	1.93594466
1.00000000	0.37639722	-0.66705967
1.00000000	-1.90606989	-1.55729625
1.00000000	-2.23425255	1.62336943
1.00000000	-0.91036484	2.11545467
1.00000000	2.69494881	1.80308262
1.00000000	-1.17218257	0.19921008
1.00000000	-1.77639146	-0.13591840
1.00000000	-2.22090784	-0.65994477
1.00000000	-0.59081452	0.35658501
1.00000000	1.74700062	2.55369645
1.00000000	-1.21367572	2.35844865
1.00000000	2.38037955	2.07230533
1.00000000	2.65041725	-0.60091241
1.00000000	-2.24738445	1.77215040
1.00000000	1.63027635	-0.39863554
1.00000000	1.13152204	-2.26393472
1.00000000	0.28111887	-1.73213003
1.00000000	-0.95415714	1.16387101
1.00000000	1.02839241	1.41085277
1.00000000	1.59130212	-0.33578316
2.00000000	0.08080228	-0.82696029
1.00000000	2.64685151	0.92043643
6.00000000	0.18391957	2.22334257
1.00000000	1.06216718	1.53615596
7.00000000	-0.14671275	2.68491528
1.00000000	-0.99492080	2.62006203
1.00000000	2.42843852	2.08219543
1.00000000	1.14037925	2.43515226
1.00000000	1.00270751	1.23480749
1.00000000	-2.12536450	1.97366443
1.00000000	2.23804642	-0.62659521
7.00000000	-0.20440501	0.28373685
2.00000000	0.08219418	-0.39167810
1.00000000	-1.62297400	2.06000140
1.00000000	-0.48751823	-0.88514569
6.00000000	-0.66829784	2.70285877
1.00000000	-1.56092168	1.08108240
1.00000000	1.68530791	2.39723511
6.00000000	0.31919031	1.20653589
1.00000000	2.17779628	0.51862767
1.00000000	1.67794239	0.79943786
1.00000000	0.85087393	-2.09739914
1.00000000	-1.96623625	1.69392813
1.00000000	1.64213782	0.38985283
1.00000000	-0.40392497	-0.71856509
7.00000000	0.05553205	0.78500827
1.00000000	-1.90624047	2.69280374
1.00000000	-1.53387119	-0.37062024
1.00000000	-0.41265267	-0.06595202
1.00000000	-0.54258229	-1.66709547
1.00000000	-2.06455439	-0.38294942
1.00000000	-1.11343514	2.27934240
1.00000000	-1.31827111	-0.69277928
2.00000000	-0.36622185	0.13499944
1.00000000	1.87523652	-1.35724359
1.00000000	1.58038809	-0.86383155
1.00000000	1.72363191	-0.08641095
1.00000000	-1.34313468	2.44921334
1.00000000	-1.81387979	1.81031909
1.00000000	1.51175960	1.78938668
1.00000000	-1.06526897	-0.63356402
1.00000000	-1.61045758	1.08275926
6.00000000	-0.64182724	2.62505294
1.00000000	-1.88670454	2.50361277
1.00000000	1.06444699	1.05425948
1.00000000	1.73896226	2.17172005
1.00000000	2.62157623	-0.56110007
1.00000000	0.88247902	0.86246057
1.00000000	-1.22067241	-1.35811444
1.00000000	0.44839114	-0.55745818
1.00000000	0.43101689	2.63177366
1.00000000	-1.12971526	1.46356492
1.00000000	-1.73274637	1.87157496
7.00000000	0.20102527	-1.59092174
1.00000000	-1.54042526	-2.22752980
1.00000000	0.36651058	1.99290463
7.00000000	-0.36343532	1.26471387
1.00000000	1.14637239	1.98922540
6.00000000	-0.43398312	2.01459997
1.00000000	2.43827782	1.68489909
1.00000000	1.59247193	0.08800960
1.00000000	0.74405305	-1.83569264
1.00000000	0.78011826	-0.73079533
1.00000000	0.91919128	0.91034696
1.00000000	-0.95731216	0.62361216
1.00000000	1.45617378	-0.96441490
1.00000000	-0.86538212	-2.01921669
1.00000000	1.25183962	2.25835626
1.00000000	-1.97796219	-0.78283595
1.00000000	1.15404415	-0.64191373
1.00000000	0.46412654	-2.01855089
1.00000000	0.47243742	-2.15545032
1.00000000	-0.56625651	-1.67058930
1.00000000	-1.43768450	-1.80352009
1.00000000	0.41284171	-1.48995655
1.00000000	-2.04318930	-1.54657346
1.00000000	1.83398302	-0.73731072
1.00000000	1.26031216	0.50237163
1.00000000	-2.08127925	-0.55866399
1.00000000	-1.91908830	-0.55179204
1.00000000	-2.25075561	0.77246961
1.00000000	2.67951374	-1.95068997
1.00000000	0.70100965	0.69162313
1.00000000	-1.40197950	-0.73977566
1.00000000	-0.47681781	-1.03913610
1.00000000	2.02578570	0.33033293
7.00000000	-0.04651899	0.49055437
1.00000000	2.56459455	0.67802389
1.00000000	-1.62284343	0.73153817
1.00000000	1.28339873	-1.92494787
1.00000000	2.31195072	0.50195749
1.00000000	2.38418490	-0.36022009
1.00000000	2.38888731	-1.26348744
1.00000000	1.06844028	-0.39908885
1.00000000	2.40236455	-1.38255021
6.00000000	0.32412887	0.13439950
2.00000000	-0.05320189	-1.99930854
1.00000000	-2.14586451	-2.09003828
1.00000000	2.00207419	1.04002729
1.00000000	-1.38799988	-1.95144351
1.00000000	1.34670792	0.67230389
1.00000000	2.54454455	1.42928879
1.00000000	2.19854749	1.94140421
1.00000000	1.87814621	0.26337968
1.00000000	0.65623415	-1.67677824
1.00000000	-0.49144462	-1.13154614
1.00000000	-1.47667859	-0.93595583
7.00000000	-0.09684451	1.87157804
1.00000000	1.50643232	1.49702093
2.00000000	-0.08651222	-1.00164991
1.00000000	-1.64857998	2.06356818
1.00000000	-1.39043729	-1.07904635
1.00000000	2.69520961	-2.05041276
1.00000000	-0.95546627	0.30676277
1.00000000	2.09307097	0.09061183
1.00000000	-1.48103852	2.19843703
1.00000000	2.45468303	-0.57803926
7.00000000	-0.29749419	1.94168109
1.00000000	0.96775324	-1.89155349
1.00000000	1.25863713	-1.76980644
7.00000000	-0.29358424	1.62732088
1.00000000	2.26624415	2.02869433
1.00000000	-2.03242219	-0.47432463
7.00000000	0.17870237	-1.80985910
1.00000000	-1.05173691	1.99972645
1.00000000	-0.55652469	-1.75088883
1.00000000	1.40972531	-1.71838096
1.00000000	-0.49295904	-0.17305068
1.00000000	0.85783354	-2.16492787
1.00000000	2.57893039	-1.68327545
2.00000000	-0.18725291	-2.21472704
1.00000000	-1.98556345	-0.24016093
1.00000000	-1.90881421	0.06473860
1.00000000	-1.27106453	-1.88829713
1.00000000	-0.86192004	-1.22125126
7.00000000	-0.39118000	1.49398725
1.00000000	1.88223410	-1.31366158
1.00000000	-1.89133335	-0.07476220
1.00000000	0.64432386	1.83351772
1.00000000	2.19553100	-0.37146339
1.00000000	2.16455025	-0.52708671
1.00000000	1.78527897	-0.15763974
1.00000000	-2.12275547	-0.32305755
1.00000000	1.16355986	1.92954636
1.00000000	-0.40515300	-0.42949032
1.00000000	0.29548415	-0.44072834
1.00000000	0.99416974	-0.21844663
1.00000000	-1.33127235	-0.17534756
1.00000000	-0.93810692	1.01848825
1.00000000	1.29808716	-1.35168714
1.00000000	1.62076043	1.31749194
1.00000000	1.95809659	-1.03158247
1.00000000	1.58188433	2.52102392
1.00000000	-2.11887363	-1.63786797
1.00000000	-1.71787535	1.73997891
1.00000000	1.46180850	-0.52383236
1.00000000	-1.10394986	-1.87849342
1.00000000	-1.02584509	1.36103498
1.00000000	1.99466366	2.69101832
1.00000000	2.45641122	-2.25451922
1.00000000	0.51182290	-1.11219149
1.00000000	-1.40678111	0.01195152
1.00000000	1.55686643	1.53184785
6.00000000	0.16455672	2.57027434
1.00000000	0.86039380	2.28689126
1.00000000	1.90383283	0.64089648
2.00000000	0.00751518	-0.07598239
4.00000000	0.19241101	-0.09251442
1.00000000	1.10169623	1.17475257
1.00000000	0.95826578	1.33834782
1.00000000	-0.95575018	1.37889279
1.00000000	-1.96524574	-0.37739615
1.00000000	1.56284514	2.43444903
8.00000000	0.10745098	1.67420214
1.00000000	-0.65305185	-1.01076983
6.00000000	0.25605101	0.88661884
1.00000000	-0.98163718	1.93210584
1.00000000	-0.74672496	-2.26362666
1.00000000	0.83834887	-1.91658442
1.00000000	0.49059260	2.65506343
1.00000000	-0.70629911	1.66065211
7.00000000	-0.32416971	1.38968882
1.00000000	-1.00996853	2.03857845
1.00000000	0.61481283	-1.14636034
1.00000000	-1.49272257	-1.77395180
1.00000000	0.69444533	1.41999259
1.00000000	1.83531567	0.07825005
1.00000000	-1.51896323	1.50375821
1.00000000	1.37672701	0.13254925
2.00000000	-0.25502189	-0.91998150
1.00000000	1.59913600	-0.38960788
1.00000000	1.72581821	1.08561350
1.00000000	1.63613223	1.38760265
1.00000000	0.66514915	2.56076105
1.00000000	1.02692796	1.11147499
1.00000000	0.93712777	0.15489100
2.00000000	-0.16987593	-1.65920328
6.00000000	0.27071853	0.22192796
1.00000000	0.20903515	-0.24988262
1.00000000	-2.11677164	-1.02187986
1.00000000	1.24552641	0.79431835
1.00000000	0.80616637	2.18200589
1.00000000	1.59472980	1.04202595
7.00000000	-0.00065181	0.58280606
7.00000000	-0.39951798	0.94791665
1.00000000	-0.84001972	2.51302007
1.00000000	0.48948551	2.02845396
1.00000000	-1.88087198	1.61938334
1.00000000	0.86053712	-0.74375982
1.00000000	2.43031313	-0.94012391
1.00000000	2.16308115	2.49449964
1.00000000	2.09967179	0.28512083
1.00000000	-0.57516042	-0.21101801
1.00000000	1.22039525	0.89852475
6.00000000	0.33971132	1.15238504
1.00000000	1.00101171	1.54802046
1.00000000	-0.95827857	-0.08360227
1.00000000	0.74271409	2.46410487
1.00000000	-2.06128608	0.36703772
1.00000000	1.18231496	-0.73144338
1.00000000	-0.80304286	-1.28281026
1.00000000	-1.47264574	2.63463246
1.00000000	-0.63779180	0.04158657
1.00000000	-1.47363689	1.21953687
1.00000000	2.28033226	-1.52792039
1.00000000	-0.87943937	1.36018623
1.00000000	-1.76340433	1.00737065
1.00000000	-1.71633189	1.38739043
1.00000000	1.48306812	2.24050427
1.00000000	1.90080909	1.67243363
1.00000000	-2.12452201	-0.32353582
1.00000000	-1.69407465	2.31800095
1.00000000	2.16193132	-2.09742304
6.00000000	0.27835424	1.67757351
1.00000000	2.32934143	1.89618523
1.00000000	0.60980974	0.41281192
1.00000000	1.57192065	0.85598010
7.00000000	-0.18470533	2.57017715
[truncated: 198,000 more rows]
