# Supplementary material for: Periodic propagating waves coordinate RhoGTPase network dynamics at the leading and trailing edges during cell migration
Source: eLife. 2020 Jul 24;9:e58165. doi: 10.7554/eLife.58165 (PMC7380942; doi:10.7554/eLife.58165)
Supplement: Source code 1. — See ‘description.txt’ file in the zip-archive for details. [file elife-58165-code1.zip › bifurcation_diargams/2D_bifurcation_diagrams/nullclines/output_tot.txt]

group	d	r
0	0.5	0.5
1	1	1
2	1	1.5
3	1	2.0
4	0.65	2.0
5	1.5	1.5
6	1.2	0.5
7	1.2	1.5
8	1.5	0.5
