# Supplementary material for: Periodic propagating waves coordinate RhoGTPase network dynamics at the leading and trailing edges during cell migration
Source: eLife. 2020 Jul 24;9:e58165. doi: 10.7554/eLife.58165 (PMC7380942; doi:10.7554/eLife.58165)
Supplement: Source code 1. — See ‘description.txt’ file in the zip-archive for details. [file elife-58165-code1.zip › bifurcation_diargams/2D_bifurcation_diagrams/20190514_2135_outputCores4RhoA_Rac1_phenom_model_params.txt.txt_oscillations.txt]

group d				0.1 r				0.1
2.00000000	-0.21303992	-0.66588662
2.00000000	-0.20215426	-1.43904966
2.00000000	-0.05835398	-1.76397122
2.00000000	-0.22790155	0.17151486
2.00000000	-0.15757627	-1.33335645
2.00000000	-0.15742025	-1.07091500
2.00000000	0.04132739	-1.82513142
2.00000000	-0.26688902	-2.04091605
2.00000000	-0.09111656	-0.07498559
2.00000000	-0.21438560	-0.35678413
2.00000000	-0.01356042	-0.02134626
2.00000000	-0.22266438	-2.05651818
2.00000000	0.04710347	-0.84512935
2.00000000	-0.02463968	-1.60376620
2.00000000	0.07791067	-0.14392814
2.00000000	0.10372218	-1.51961108
2.00000000	-0.11721331	0.02981390
2.00000000	-0.31386393	-0.26014153
2.00000000	-0.21427103	-0.07515395
2.00000000	0.06554792	-0.63175678
2.00000000	-0.11410850	-1.47523841
2.00000000	-0.09134553	-0.64780649
2.00000000	-0.30361818	-0.78677716
2.00000000	-0.24129183	-1.94549724
2.00000000	-0.28201485	-1.67958433
2.00000000	-0.04529750	-1.17696775
2.00000000	0.05868162	-1.65402997
2.00000000	0.08302283	-2.05736917
2.00000000	-0.27750349	-1.10939915
2.00000000	-0.39382801	0.41038396
2.00000000	-0.03715681	-1.14798102
2.00000000	0.04115389	-0.92837531
2.00000000	0.08949798	-1.31281983
2.00000000	-0.23323366	-2.26141518
2.00000000	-0.18622280	-2.18638662
2.00000000	-0.22374277	-1.62830160
2.00000000	0.06405819	-0.94172050
2.00000000	0.01732098	-2.15006503
2.00000000	-0.22366363	-0.71399383
2.00000000	0.00546533	-0.40668028
2.00000000	-0.14566284	-1.11940188
2.00000000	-0.33022410	-1.49938681
2.00000000	-0.13560592	-2.06091325
2.00000000	-0.02050216	0.03086960
2.00000000	-0.06572272	-1.03554322
2.00000000	0.05688590	-1.36434146
2.00000000	-0.12387955	-1.07445553
2.00000000	-0.14052788	-0.11629178
2.00000000	-0.27630690	-0.60955619
2.00000000	0.03070981	-0.26665739
2.00000000	0.09236837	-1.07638469
2.00000000	-0.07730035	-2.07475402
2.00000000	-0.14777735	-1.41084002
2.00000000	-0.08872020	0.05133768
2.00000000	-0.33576421	-0.09988357
2.00000000	0.07812932	-1.82828316
2.00000000	-0.19709808	-0.10682113
2.00000000	-0.11674087	-2.07274622
2.00000000	0.01002498	-0.49585083
2.00000000	-0.03397404	-1.90985246
2.00000000	0.05857547	-1.66930451
2.00000000	-0.26505884	-1.87849234
2.00000000	-0.04124324	-0.72088668
2.00000000	-0.20187489	-0.71517624
2.00000000	-0.17781294	-1.09111251
2.00000000	0.02990622	-0.27100103
2.00000000	-0.21630859	-0.57594552
2.00000000	0.00952376	-1.72032054
2.00000000	-0.07850510	-1.82421847
2.00000000	0.10275426	-0.34688799
2.00000000	-0.26847589	-1.00073442
2.00000000	-0.03051629	-1.17913817
2.00000000	-0.00728413	-0.32217249
2.00000000	0.07699450	-0.23467038
2.00000000	-0.25866772	-1.53883090
2.00000000	0.01130560	-1.90337567
2.00000000	-0.01712503	-0.09336073
2.00000000	-0.15266005	-1.98556684
2.00000000	-0.21025579	-0.97184837
2.00000000	0.03645052	-0.74438529
2.00000000	-0.12687725	-0.12697897
2.00000000	-0.10212946	-1.56668939
2.00000000	0.02782711	-1.65541798
2.00000000	-0.28208432	-0.47360406
2.00000000	-0.07849141	-0.58566584
2.00000000	-0.00047664	-1.90659707
2.00000000	-0.19564053	0.12362526
2.00000000	0.02367293	-0.59779684
2.00000000	-0.08111512	-1.31309894
2.00000000	-0.19759940	-1.72880960
2.00000000	-0.01991575	-0.51708246
2.00000000	-0.29621148	-1.19812262
2.00000000	-0.20571246	-2.11734618
2.00000000	-0.07287210	-1.51486541
2.00000000	0.08548562	-0.32475158
2.00000000	0.08080228	-0.82696029
2.00000000	0.08219418	-0.39167810
2.00000000	-0.36622185	0.13499944
2.00000000	-0.05320189	-1.99930854
2.00000000	-0.08651222	-1.00164991
2.00000000	-0.18725291	-2.21472704
2.00000000	0.00751518	-0.07598239
2.00000000	-0.25502189	-0.91998150
2.00000000	-0.16987593	-1.65920328
2.00000000	-0.37724832	0.09753690
2.00000000	-0.25464661	-0.11735115
2.00000000	0.00301030	-0.91898724
2.00000000	-0.36438902	-1.00304596
2.00000000	-0.24644996	-1.74902067
2.00000000	-0.02580098	-1.20896912
2.00000000	-0.29183469	-0.92841525
2.00000000	0.00554636	-0.92986598
2.00000000	-0.19542237	-0.48664636
2.00000000	0.06774605	-1.52785642
2.00000000	-0.08036787	-1.90733821
2.00000000	0.05217506	-1.03439670
2.00000000	-0.09388268	-1.17517755
2.00000000	-0.15501772	-0.60468985
2.00000000	0.03118307	-1.73236860
2.00000000	-0.37736401	-0.29779303
2.00000000	-0.20441964	0.16890225
2.00000000	-0.13289136	-0.91823451
2.00000000	-0.21400243	-0.19262594
2.00000000	-0.25193739	-1.51370698
2.00000000	-0.08813898	-0.36205190
2.00000000	0.06219775	-1.41061957
2.00000000	-0.09290906	-1.81135000
2.00000000	-0.24271228	0.09556048
2.00000000	-0.28647717	-0.69914609
2.00000000	-0.11326253	-0.73616254
2.00000000	-0.01739092	-1.67643611
2.00000000	-0.09379139	-1.65560616
2.00000000	-0.25293715	-1.87104647
2.00000000	-0.24932013	-0.65818296
2.00000000	0.00897793	-1.81551795
2.00000000	-0.02820985	0.01480596
2.00000000	0.08541976	-1.74143950
2.00000000	0.04048042	-1.69129836
2.00000000	-0.32075942	0.00726366
2.00000000	0.00052836	-1.29749747
2.00000000	0.00497790	-2.24355002
2.00000000	-0.31039474	-2.17470252
2.00000000	-0.32126546	-0.45557714
2.00000000	0.09099548	-0.96158249
2.00000000	-0.29875094	-1.86194097
2.00000000	0.08181940	-0.58907831
2.00000000	-0.34063618	-0.97492393
2.00000000	-0.17563773	-1.31829301
2.00000000	-0.31449055	-0.69859051
2.00000000	-0.26480932	-0.40348797
2.00000000	0.02168407	-1.42975710
2.00000000	0.01501806	-0.92061904
2.00000000	-0.06453732	0.01899248
2.00000000	-0.26215918	-0.32129410
2.00000000	0.00953475	-1.21826224
2.00000000	-0.26193632	-1.97290860
2.00000000	-0.19771811	-0.97604021
2.00000000	0.02978034	-0.44357065
2.00000000	-0.19618408	0.16918066
2.00000000	-0.28379461	-1.28292274
2.00000000	-0.13709130	-1.47981815
2.00000000	-0.30798924	-1.51825830
2.00000000	-0.20144805	-1.60008936
2.00000000	-0.16302857	-0.35429736
2.00000000	0.06605804	-1.35291652
2.00000000	-0.34529828	-1.11650720
2.00000000	-0.27287637	-1.59584183
2.00000000	-0.24351060	-0.08006526
2.00000000	-0.33140749	-0.96462766
2.00000000	0.06437822	0.01253069
2.00000000	-0.15859200	-0.54362159
2.00000000	-0.33190546	-0.26781910
2.00000000	-0.15284134	-0.62056255
2.00000000	-0.12532189	-1.57266227
2.00000000	-0.03554551	-0.35287937
2.00000000	-0.22405015	0.10872157
2.00000000	-0.37060652	-0.68846723
2.00000000	-0.07712402	-1.92960492
2.00000000	0.01024951	-2.23545017
2.00000000	0.08094982	-2.27164608
2.00000000	-0.00743880	-0.44594410
2.00000000	-0.28351009	-0.89199560
2.00000000	0.01034407	-1.27949941
2.00000000	-0.00787945	-1.02872726
2.00000000	0.06819850	-0.21957704
2.00000000	0.00294139	-0.07979096
2.00000000	-0.10796109	-2.20912793
2.00000000	-0.29693462	-1.57571592
2.00000000	-0.04421547	-1.79222560
2.00000000	-0.08201039	-0.68152518
2.00000000	-0.25702071	-0.39801923
2.00000000	0.05743655	-1.39922454
2.00000000	-0.12601543	-0.37557105
2.00000000	-0.36152567	-0.82280238
2.00000000	0.05770144	-1.85931613
2.00000000	-0.05514150	-2.08698689
2.00000000	-0.23229575	-0.79017627
2.00000000	-0.28960727	-1.95940939
2.00000000	0.09619449	-0.79077536
2.00000000	-0.20961906	-0.72041837
2.00000000	-0.08851963	-0.17132450
2.00000000	-0.01938115	-1.82632172
2.00000000	-0.21487240	-0.35945218
2.00000000	0.02189074	-2.13778764
2.00000000	0.05965759	-2.05644972
2.00000000	-0.22401926	-0.50265492
2.00000000	0.08977762	-1.73507006
2.00000000	-0.24175208	0.13268397
2.00000000	-0.10585765	0.05803807
2.00000000	0.10717561	-0.82919117
2.00000000	-0.04604255	0.00864377
2.00000000	-0.06116936	-0.17951562
2.00000000	-0.30343443	-1.71795397
2.00000000	-0.34179082	-1.93932644
2.00000000	0.04360740	-0.66708432
2.00000000	-0.01918958	-1.64047801
2.00000000	-0.20423081	-0.58355527
2.00000000	-0.30728600	-1.36501369
2.00000000	-0.18930938	-0.25379183
2.00000000	-0.32885470	-1.63655504
2.00000000	0.00573594	-0.15866146
2.00000000	-0.11265535	-1.86213702
2.00000000	-0.12334295	-0.10782387
2.00000000	-0.01738473	-1.16048512
2.00000000	-0.35506495	-0.45975795
2.00000000	0.06351168	-1.09075147
2.00000000	-0.27333067	-0.13449282
2.00000000	-0.06905252	-2.26595989
2.00000000	-0.23843893	-1.91397122
2.00000000	-0.27625791	-1.22781474
2.00000000	-0.07254467	-0.52324602
2.00000000	-0.24193382	-2.17249763
2.00000000	-0.27850556	-0.70216282
2.00000000	0.10905038	-1.24242983
2.00000000	-0.08130686	-1.85977611
2.00000000	-0.25287144	-0.20345762
2.00000000	-0.01462325	-0.44644591
2.00000000	-0.15977929	-1.64076696
2.00000000	-0.01524803	-1.43391149
2.00000000	-0.07551055	-2.08000475
2.00000000	0.06648321	-0.03143826
2.00000000	0.05417097	-1.92800661
2.00000000	-0.09524547	-1.11852134
2.00000000	0.09526597	-0.39498664
2.00000000	-0.00902696	-0.71226793
2.00000000	-0.02272640	-0.20251671
2.00000000	-0.16630178	-1.10077478
2.00000000	-0.15001034	-0.71476560
2.00000000	-0.26160857	-0.45652444
2.00000000	-0.22517767	-0.02054329
2.00000000	-0.08323506	-1.43390496
2.00000000	-0.29521815	-1.90606514
2.00000000	-0.06026250	-0.90450917
2.00000000	-0.07305744	-0.22610547
2.00000000	0.00281436	-0.90304009
2.00000000	-0.02561302	-1.66917301
2.00000000	-0.29011007	-1.76264957
2.00000000	-0.33523064	-1.11224565
2.00000000	-0.08681812	-0.23246090
2.00000000	-0.33312791	-2.17085467
2.00000000	0.10428253	-0.53627987
2.00000000	-0.31672046	0.13781216
2.00000000	0.01106411	-0.83944140
2.00000000	-0.26616148	-0.00699706
2.00000000	0.04162173	-1.08472663
2.00000000	0.09142112	-0.68614905
2.00000000	-0.35859407	-0.69885790
2.00000000	-0.18295198	-0.36711019
2.00000000	-0.00985276	-0.30161008
2.00000000	-0.32368660	-0.21121697
2.00000000	-0.07096089	-2.12509706
2.00000000	-0.12602202	-1.60168344
2.00000000	-0.04365687	-0.30026602
2.00000000	-0.17021774	0.11148349
2.00000000	-0.02634879	-1.98556281
2.00000000	-0.10998865	-2.21216367
2.00000000	0.09113351	-2.17879053
2.00000000	-0.02061806	-1.01918171
2.00000000	-0.02337035	-0.99082319
2.00000000	0.09439792	-0.57647776
2.00000000	0.03377822	-0.06780222
2.00000000	-0.34061057	-1.20214114
2.00000000	-0.27430979	-1.17307351
2.00000000	0.07012888	-1.01264047
2.00000000	0.05689188	-2.20459744
2.00000000	0.05771109	-0.28786627
2.00000000	-0.09480377	-0.74932824
2.00000000	0.06696344	-0.04598609
2.00000000	-0.02415716	-0.71993366
2.00000000	-0.15854731	-0.51858716
2.00000000	-0.30628018	0.10053140
2.00000000	0.06088777	-1.26846459
2.00000000	-0.33339153	-0.41967661
2.00000000	-0.31395541	0.22479247
2.00000000	-0.14918502	-1.08158588
2.00000000	0.09262732	-1.21547707
2.00000000	0.02661565	-2.01395248
2.00000000	-0.00465100	-0.90407029
2.00000000	-0.34012738	0.21759815
2.00000000	-0.09355472	-0.69670289
2.00000000	-0.12389825	-1.06579444
2.00000000	-0.28220857	-0.74542842
2.00000000	-0.30543470	-2.01350129
2.00000000	-0.08822243	-2.06778816
2.00000000	-0.19554367	-0.51584223
2.00000000	-0.06039755	-1.22251104
2.00000000	-0.28836055	0.02371073
2.00000000	-0.34236680	-0.79401090
2.00000000	-0.23248156	-1.70428405
2.00000000	-0.03894244	-2.01718948
2.00000000	0.07465048	-0.47169892
2.00000000	-0.04175681	-1.95215679
2.00000000	-0.17440275	-1.22319279
2.00000000	-0.31117038	0.03990215
2.00000000	-0.21129655	-0.74884359
2.00000000	-0.24334221	-1.02678050
2.00000000	-0.28558714	-2.16341442
2.00000000	-0.04698713	-0.94069021
2.00000000	0.06739644	-1.17929592
2.00000000	-0.08157382	-0.06969295
2.00000000	-0.35239648	-1.15032812
2.00000000	-0.11087542	-1.59001254
2.00000000	-0.33436207	-1.55679941
2.00000000	-0.30707975	0.03831005
2.00000000	-0.14366311	-1.34602087
2.00000000	0.06209682	-1.27662857
2.00000000	-0.36566795	0.08710697
2.00000000	-0.05888247	0.03521307
2.00000000	-0.08035934	-0.49369556
2.00000000	0.08306789	-1.49672806
2.00000000	-0.22481490	-1.28548933
2.00000000	-0.31458025	-1.03323002
2.00000000	0.07745755	-1.24503942
2.00000000	-0.02548944	-1.62829273
2.00000000	-0.07525096	-2.21204461
2.00000000	-0.12643398	-1.73490007
2.00000000	-0.24119971	-2.01783481
2.00000000	-0.24573680	-1.84693654
2.00000000	0.03668063	-0.86905209
2.00000000	-0.33740492	-0.69307130
2.00000000	-0.31713141	-1.10691210
2.00000000	-0.29919783	-1.65125535
2.00000000	-0.27228246	-1.92103751
2.00000000	-0.06514786	-0.50940726
2.00000000	-0.16364410	-1.33368299
2.00000000	-0.04850622	-2.05607925
2.00000000	-0.31726105	-0.42031258
2.00000000	-0.30679960	-1.17590775
2.00000000	-0.32786272	-0.63563219
2.00000000	0.02899131	-1.03028392
2.00000000	0.06441203	-1.19748916
2.00000000	-0.01903363	-0.94724704
2.00000000	-0.06746690	-1.22206694
2.00000000	-0.24426344	-1.72682967
2.00000000	-0.24493550	-1.33297322
2.00000000	-0.34760017	0.31589589
2.00000000	0.03150629	-2.13366152
2.00000000	0.02247621	-1.59928456
2.00000000	-0.28609147	-0.28610982
2.00000000	0.04138941	-2.23787629
2.00000000	0.02847889	-0.45338902
2.00000000	-0.31995806	-0.01041041
2.00000000	-0.30067310	-0.50924925
2.00000000	-0.36708801	-0.85230759
2.00000000	-0.25028645	-0.24685402
2.00000000	0.04465298	-1.61939687
2.00000000	0.02237890	-0.25826017
2.00000000	0.03077063	-2.06986509
2.00000000	-0.00066108	-0.34828477
2.00000000	-0.13632462	-2.09035289
2.00000000	-0.36013072	-0.64204805
2.00000000	-0.34275159	-0.02849180
2.00000000	0.02750308	-0.33378359
2.00000000	-0.08261600	-1.49388616
2.00000000	-0.13261034	-1.25801634
2.00000000	-0.27488915	-1.65817574
2.00000000	-0.28619473	-2.05243217
2.00000000	-0.09215628	-0.89174482
2.00000000	-0.20125550	-1.58537455
2.00000000	-0.12170787	-2.12738316
2.00000000	-0.16132985	-0.53172102
2.00000000	-0.21685869	-0.31388102
2.00000000	-0.11547539	-0.89155278
2.00000000	-0.20804033	0.19057644
2.00000000	-0.30701483	-1.07596645
2.00000000	0.05858410	-1.59307941
2.00000000	-0.27787168	-1.29084587
2.00000000	-0.13012530	-0.53634557
2.00000000	-0.20688991	-0.68142555
2.00000000	-0.26896198	-1.43707095
2.00000000	-0.36703496	-0.63688002
2.00000000	0.02097741	-1.40423808
2.00000000	0.08462094	-2.20050348
2.00000000	-0.08567417	-1.99036914
2.00000000	-0.23653499	-1.63525621
2.00000000	-0.26039180	-1.34383092
2.00000000	-0.22232583	-1.24781701
2.00000000	-0.09690949	0.05905084
2.00000000	-0.08368634	0.00777533
2.00000000	-0.14067958	-0.81780536
2.00000000	-0.13845002	-1.90401736
2.00000000	-0.08140535	-1.80752424
2.00000000	-0.36996473	-0.77841318
2.00000000	-0.12408627	-0.81817690
2.00000000	-0.19597871	0.00934704
2.00000000	-0.27509672	-1.07286156
2.00000000	-0.07776369	-1.89382554
2.00000000	-0.34923086	-1.30911761
2.00000000	-0.24128084	-1.02716104
2.00000000	0.06463313	-1.23816458
2.00000000	-0.25306111	-2.21735328
2.00000000	-0.34869528	-1.01878984
2.00000000	-0.19430417	-0.92086802
2.00000000	0.04273007	-1.10262908
2.00000000	-0.10748698	-1.73009157
2.00000000	0.10074392	-2.18625557
2.00000000	-0.20959305	-1.72828273
2.00000000	-0.16359237	-0.16612961
2.00000000	-0.33869181	-2.10697828
2.00000000	-0.30278297	-1.64525418
2.00000000	-0.08439996	-0.88255302
2.00000000	-0.05316462	-1.13786710
2.00000000	0.02938814	-1.76335036
2.00000000	-0.09655801	-2.23358215
2.00000000	0.08118652	-2.13239269
2.00000000	0.09306743	-1.51487708
2.00000000	-0.37604328	-0.07057875
2.00000000	-0.28590427	-0.60076244
2.00000000	-0.03273246	-1.88168171
2.00000000	-0.32731876	-0.76637540
2.00000000	-0.36479171	-0.14778566
2.00000000	-0.20614046	0.08228297
2.00000000	-0.23962576	-0.01463202
2.00000000	-0.04010862	-0.34258133
2.00000000	-0.09883312	-0.31701589
2.00000000	0.07672697	-0.54886953
2.00000000	-0.27050815	-0.06614069
2.00000000	-0.03212174	-2.15382757
2.00000000	-0.23659942	-1.09814537
2.00000000	-0.25989393	-0.64458237
2.00000000	-0.25243513	-0.81669647
2.00000000	-0.00769654	-1.15618305
2.00000000	-0.10928815	-0.46414536
2.00000000	-0.24671134	-0.81477026
2.00000000	-0.16433350	-1.32561610
2.00000000	-0.13076368	-0.33947445
2.00000000	-0.30774994	-0.52196673
2.00000000	0.04442858	-1.57334026
2.00000000	-0.35863123	-1.72363024
2.00000000	-0.28557883	-0.05050377
2.00000000	0.10376114	-0.14029813
2.00000000	-0.21333110	-0.82308832
2.00000000	-0.18976338	-1.78212422
2.00000000	0.00236077	-0.62453874
2.00000000	-0.21456975	-0.63577701
2.00000000	-0.29881389	-1.77172714
2.00000000	-0.09079484	-1.02102636
2.00000000	0.01432151	-0.81319535
2.00000000	-0.21816353	-0.36477466
2.00000000	-0.08174128	-1.68053896
2.00000000	0.09685606	-0.90507008
2.00000000	-0.09152649	-2.25989301
2.00000000	-0.09595785	-2.23525765
2.00000000	0.00982951	-2.05961679
2.00000000	-0.03558884	-0.14176432
2.00000000	-0.27003719	-1.79596096
2.00000000	-0.18776951	-1.60533490
2.00000000	-0.02183317	-0.21474519
2.00000000	-0.09957852	-2.02477795
2.00000000	-0.19608254	-0.04087244
2.00000000	-0.04396051	-0.55922023
2.00000000	-0.33605119	-1.88445211
2.00000000	-0.25927177	-0.44527770
2.00000000	0.07883363	-0.55100210
2.00000000	-0.04709615	-0.43513158
2.00000000	-0.20775060	-1.06376846
2.00000000	-0.10696461	-1.42134553
2.00000000	-0.28192004	-0.29697070
2.00000000	-0.09972874	-0.98302545
2.00000000	-0.02973286	-1.49428552
2.00000000	0.08692063	-1.57907860
2.00000000	-0.35204494	-1.88370772
2.00000000	-0.00207823	-1.06807961
2.00000000	-0.30216242	-0.99573193
2.00000000	0.05036959	-1.53816824
2.00000000	-0.04414486	-2.20074520
2.00000000	-0.15920841	-0.00407959
2.00000000	-0.22241323	-0.47288101
2.00000000	-0.26975735	-0.91028746
2.00000000	-0.32517400	-1.54516935
2.00000000	-0.10545809	-0.34617454
2.00000000	-0.03948808	-1.79311436
2.00000000	-0.12041130	-0.95431253
2.00000000	0.03356416	-2.11934920
2.00000000	0.05255690	-0.10378795
2.00000000	0.03001202	-1.73038060
2.00000000	-0.35962968	-0.58023165
2.00000000	-0.32320411	-0.80221039
2.00000000	-0.28330994	-1.32425053
2.00000000	0.09333744	-0.97896751
2.00000000	-0.29232502	-0.63722848
2.00000000	-0.28974925	-0.82150989
2.00000000	-0.02018924	0.07878919
2.00000000	-0.29679759	0.20282783
2.00000000	-0.15621484	-1.12291939
2.00000000	-0.13743344	-2.05104773
2.00000000	-0.28213431	-1.15023276
2.00000000	-0.35748525	-1.51694909
2.00000000	0.07514188	-1.63977013
2.00000000	0.03486087	-0.00640985
2.00000000	-0.09137036	-1.88888794
2.00000000	-0.17293703	-0.86708855
2.00000000	0.06868554	-0.49912903
2.00000000	-0.05159860	-0.12906094
2.00000000	-0.10180225	-0.15936165
2.00000000	0.02649352	-0.38841201
2.00000000	0.08582604	-2.12449831
2.00000000	-0.04997866	-0.22632546
2.00000000	-0.20388498	-1.65379858
2.00000000	-0.34084885	-1.95532739
2.00000000	0.04065231	-1.13959117
2.00000000	-0.14142710	-1.40628929
2.00000000	-0.18404901	-1.42155187
2.00000000	-0.37341946	-0.51892401
2.00000000	-0.11763017	-1.35376810
2.00000000	-0.36827609	-0.87964964
2.00000000	0.05396815	-0.32205131
2.00000000	-0.04712091	-1.02882063
2.00000000	-0.01905881	0.06263880
2.00000000	0.00720104	-2.05564055
2.00000000	-0.08189330	-2.00043162
2.00000000	0.02006118	-2.02427560
2.00000000	-0.22933325	-1.08436118
2.00000000	-0.03491157	-1.66690180
2.00000000	-0.00186358	-2.16345136
2.00000000	-0.35864203	0.22056680
2.00000000	-0.34119233	-1.12788825
2.00000000	-0.12216363	-1.78035758
2.00000000	0.06936138	-1.05124464
2.00000000	-0.36112198	0.01072424
2.00000000	-0.21135552	-0.15962399
2.00000000	-0.30279610	-0.81975691
2.00000000	-0.11765238	-1.26354221
2.00000000	-0.19151487	-0.02477562
2.00000000	-0.02707200	-0.23583715
2.00000000	-0.29559742	-2.14790683
2.00000000	-0.21325498	-1.91297459
2.00000000	0.04744570	-1.71739841
2.00000000	0.01060785	-1.82734290
2.00000000	-0.35844202	-0.49141330
2.00000000	-0.16990626	-1.51590561
2.00000000	-0.11547512	-0.17540293
2.00000000	-0.12235470	-2.25262984
2.00000000	-0.03207199	-1.18947396
2.00000000	-0.09476641	-2.00700470
2.00000000	-0.27323749	-0.68013147
2.00000000	-0.22702207	-1.98429271
2.00000000	0.00604032	-0.21201436
2.00000000	0.03788238	-1.05249073
2.00000000	0.06979266	-1.13733417
2.00000000	-0.22972669	-1.58451024
2.00000000	0.08198549	-1.38063428
2.00000000	0.01144246	-0.71049687
2.00000000	-0.01972958	-1.25102384
2.00000000	-0.26494816	-0.60115703
2.00000000	-0.22272473	-0.57600026
2.00000000	-0.04072857	-1.55707356
2.00000000	-0.12798236	-1.82434889
2.00000000	-0.14436392	-1.01573607
2.00000000	-0.23372496	-1.34464385
2.00000000	-0.01925487	-0.35845811
2.00000000	0.08357714	-0.24693351
2.00000000	-0.27873105	-0.32452262
2.00000000	0.05591776	-1.49563612
2.00000000	-0.08648205	-1.03583477
2.00000000	-0.25284453	-0.54077103
2.00000000	-0.25974253	-0.80063813
2.00000000	0.05971360	-1.96169425
2.00000000	-0.19602488	-2.17472576
2.00000000	0.07359863	-0.75820497
2.00000000	-0.19818600	-1.96033404
2.00000000	-0.36889664	-0.52334742
2.00000000	-0.32552834	-1.72685191
2.00000000	-0.21849376	-0.55198971
2.00000000	-0.01723185	-1.39460319
2.00000000	0.00967534	-2.23177409
2.00000000	-0.27358701	-0.70412735
2.00000000	0.04845332	-1.75183180
2.00000000	-0.13364525	-0.54038500
2.00000000	-0.13954280	-2.24936649
2.00000000	-0.29160875	-1.14089359
2.00000000	-0.33782722	-0.37430317
2.00000000	-0.10505952	-1.44535644
2.00000000	-0.30813050	-0.60562900
2.00000000	-0.12946669	-1.49552700
2.00000000	-0.16629419	-0.15629312
2.00000000	-0.00650564	-2.23515816
2.00000000	-0.37496412	-0.51957559
2.00000000	-0.35057169	-0.23257037
2.00000000	0.04038246	-1.75307145
2.00000000	-0.27334553	-0.57824508
2.00000000	-0.34702123	-1.38451038
2.00000000	-0.26835860	-0.15963003
2.00000000	-0.02513373	-1.40110392
2.00000000	0.10918679	-1.81442696
2.00000000	-0.14905650	-1.27987904
2.00000000	-0.02669822	-0.50031607
2.00000000	-0.25071445	-1.03651244
2.00000000	-0.34680449	-2.16151153
2.00000000	-0.17380179	0.11728307
2.00000000	-0.23540992	-2.12917495
2.00000000	-0.18214736	-1.59094392
2.00000000	-0.21822778	-2.17428637
2.00000000	-0.07865509	-2.02422407
2.00000000	-0.17487862	0.00806622
2.00000000	-0.24577483	-1.45866993
2.00000000	0.06062027	-0.11468118
2.00000000	-0.18059944	-1.53188683
2.00000000	-0.17559084	0.02574927
2.00000000	0.01462198	-2.12125579
2.00000000	-0.09071559	-2.28121109
2.00000000	-0.31573522	-0.41025960
2.00000000	0.02847801	-1.18617760
2.00000000	0.03953067	-2.01333584
2.00000000	0.00283607	-0.27401269
2.00000000	-0.21402534	-1.92688804
2.00000000	-0.01338542	-1.83456329
2.00000000	0.10094006	-1.58453152
2.00000000	-0.05630311	-1.02743551
2.00000000	0.01853073	-1.08249210
2.00000000	-0.01783672	-0.76174944
2.00000000	-0.17785804	-1.12960726
2.00000000	-0.13466579	-0.04400862
2.00000000	-0.28313922	-1.82837947
2.00000000	-0.35573157	-1.44810098
2.00000000	-0.25566372	-0.20347277
2.00000000	0.02450512	-0.45709291
2.00000000	-0.13322803	-1.65663124
2.00000000	-0.28945198	0.16712916
2.00000000	-0.05293530	-0.77665890
2.00000000	0.07105420	-2.07718635
2.00000000	-0.28986409	-0.90023751
2.00000000	0.02664954	-1.39401506
2.00000000	-0.27166154	-0.95369301
2.00000000	0.00016000	-1.14601454
2.00000000	-0.32657886	-1.13316371
2.00000000	-0.05900176	-0.05261254
2.00000000	-0.15267136	-0.40630697
2.00000000	0.01378008	-0.13362682
2.00000000	0.04010318	-0.43168610
2.00000000	-0.30635198	-2.11059134
2.00000000	-0.01810840	-1.94206615
2.00000000	0.05031430	-1.03343685
2.00000000	-0.23440344	-0.07056018
2.00000000	-0.34972838	-1.06849333
2.00000000	-0.17262291	-0.59525853
2.00000000	0.02105841	-1.82897047
2.00000000	-0.23013858	-0.57013114
2.00000000	0.00496306	-1.13517727
2.00000000	-0.24832351	-1.19346056
2.00000000	-0.30731896	0.18932964
2.00000000	-0.24359131	-0.83826155
2.00000000	-0.30792793	-1.05177897
2.00000000	-0.27793382	-1.16843596
2.00000000	-0.34109002	-0.60511346
2.00000000	-0.20847201	-1.69085749
2.00000000	-0.11256476	-1.05741681
2.00000000	-0.23634453	-1.23544913
2.00000000	-0.23046756	-1.91025758
2.00000000	-0.36062635	-1.08173567
2.00000000	-0.19117258	-0.23511737
2.00000000	0.09358272	-1.57335293
2.00000000	-0.06922495	-1.33451116
2.00000000	-0.15154026	-2.23674692
2.00000000	-0.13654482	-2.06861571
2.00000000	0.07734705	-1.14677174
2.00000000	-0.21171784	0.04673051
2.00000000	0.00957143	-1.79106359
2.00000000	-0.22766491	-1.63755768
2.00000000	-0.10033905	-1.45701851
2.00000000	0.04284369	-1.95475739
2.00000000	-0.17838631	-1.18602735
2.00000000	-0.19878959	-0.93241311
2.00000000	-0.18844915	-2.26056570
2.00000000	-0.15490080	0.11698054
2.00000000	0.03850210	-1.62811170
2.00000000	0.08615760	-0.54325032
2.00000000	-0.00248393	-1.44259040
2.00000000	-0.23206709	-0.14071879
2.00000000	0.10312367	-0.48637787
2.00000000	-0.32091110	-1.62166543
2.00000000	-0.03373406	-1.37380176
2.00000000	-0.27267697	0.16148413
2.00000000	-0.06023953	-0.16689532
2.00000000	-0.02426560	-1.68551818
2.00000000	-0.31397331	-2.08956429
2.00000000	0.02125333	0.05246939
2.00000000	-0.06300631	-1.78489678
2.00000000	-0.16945121	-2.14539643
2.00000000	-0.19890754	-1.48306432
2.00000000	-0.24632243	-0.81105649
2.00000000	0.02832806	-1.07909563
2.00000000	-0.07079524	-0.93263667
2.00000000	-0.00300151	-1.84256907
2.00000000	-0.28693144	-0.99630180
2.00000000	-0.05769659	-2.22401341
2.00000000	-0.07449169	-1.36976648
2.00000000	-0.03453907	-1.99823379
2.00000000	0.10583236	-1.63418879
2.00000000	-0.20622268	-2.04516128
2.00000000	-0.00254339	-0.50078959
2.00000000	0.08685283	-1.08857025
2.00000000	-0.13400739	-1.05516329
2.00000000	-0.14045292	-0.24317076
2.00000000	-0.24393054	-0.17462639
2.00000000	0.01880334	-1.65427873
2.00000000	-0.02731682	-0.02460375
2.00000000	-0.11262775	-0.57208579
2.00000000	-0.06415739	-2.25111292
2.00000000	0.06111720	-0.45107183
2.00000000	-0.22983099	-0.95488509
2.00000000	-0.12487624	-2.25528783
2.00000000	-0.19311808	-2.13638951
2.00000000	-0.33639348	-1.30668104
2.00000000	-0.20563943	-2.12068426
2.00000000	-0.06627449	-0.54048338
2.00000000	-0.23220478	-0.04987505
2.00000000	-0.34893549	-2.00859248
2.00000000	-0.01913246	-1.91529505
2.00000000	0.04664385	-0.38297215
2.00000000	-0.30676219	-0.11386587
2.00000000	-0.21065892	-0.25192429
2.00000000	-0.01892635	-1.88959016
2.00000000	-0.26265716	-2.14094947
2.00000000	-0.22083040	-1.27291661
2.00000000	-0.30001495	-0.18218941
2.00000000	0.08580714	-0.66528348
2.00000000	-0.05076212	-0.81598365
2.00000000	-0.05439279	-1.42515520
2.00000000	0.03275694	-1.24585047
2.00000000	-0.19091309	-1.89613165
2.00000000	-0.18750472	-0.93761761
2.00000000	-0.02904821	-0.59089145
2.00000000	-0.01577683	-1.13072958
2.00000000	-0.19614642	-0.92877229
2.00000000	-0.22231377	-1.63102996
2.00000000	-0.08194199	-1.64878226
2.00000000	0.03200525	-1.90864478
2.00000000	-0.09789757	-1.55725193
2.00000000	0.10109968	-1.84686276
2.00000000	0.06782595	-0.89387209
2.00000000	-0.23852113	-0.39289075
2.00000000	-0.33897654	-1.30612464
2.00000000	-0.30989210	-0.57273891
2.00000000	-0.03430001	-2.00245911
2.00000000	-0.03559073	-0.25148434
2.00000000	-0.09725930	0.00568341
2.00000000	0.02810559	-1.98859738
2.00000000	-0.03187706	-0.89551845
2.00000000	-0.29824622	-0.94648758
2.00000000	-0.20108394	-1.01197127
2.00000000	-0.31636200	-2.01835116
2.00000000	-0.35784595	-0.16139781
2.00000000	-0.05653484	-1.78615701
2.00000000	-0.15936965	-1.07089248
2.00000000	-0.03189835	-1.19259874
2.00000000	-0.22983287	-1.37900656
2.00000000	0.04700597	-0.04980350
2.00000000	-0.23550755	-1.92463411
2.00000000	-0.27644243	0.22774220
2.00000000	-0.31208510	-0.08551979
2.00000000	0.09331913	-1.84189462
2.00000000	-0.16037698	-0.52684030
2.00000000	0.01979833	-0.96965309
2.00000000	-0.03798778	-1.68321523
2.00000000	-0.05771751	-0.15670105
2.00000000	-0.35462595	-0.27839517
2.00000000	-0.03023733	0.07058031
2.00000000	0.04095758	-0.41239157
2.00000000	0.04446913	-2.24875887
2.00000000	0.01582633	-1.67526753
2.00000000	-0.09330651	-0.59308842
2.00000000	0.01088419	-1.77842227
2.00000000	-0.22936991	-2.29510695
2.00000000	-0.23298236	-0.53262434
2.00000000	-0.27001533	-1.17419837
2.00000000	-0.02429455	-0.88449357
2.00000000	0.10155863	-1.04308228
2.00000000	-0.16937146	-0.91656392
2.00000000	-0.17795053	-2.29238772
2.00000000	-0.22923014	-1.24318713
2.00000000	-0.17234184	-0.54177935
2.00000000	-0.03317654	-0.74011522
2.00000000	-0.19003951	-1.44347298
2.00000000	-0.21508370	-1.55060706
2.00000000	0.04810674	-0.33477594
2.00000000	0.08037480	-0.49220847
2.00000000	-0.24254700	-0.89017751
2.00000000	-0.12367045	-0.84380461
2.00000000	-0.04902426	-0.83023781
2.00000000	-0.09327162	-1.97806972
2.00000000	-0.35859888	-1.53429091
2.00000000	-0.18478679	-0.96016650
2.00000000	0.06025402	0.04040371
2.00000000	-0.29942265	-1.80933662
2.00000000	-0.15116882	-0.57297059
2.00000000	0.09500959	-2.18027934
2.00000000	-0.21466510	-0.11053324
2.00000000	-0.15186426	-2.22859260
2.00000000	-0.22026279	-1.68613671
2.00000000	-0.22464785	0.12156050
2.00000000	-0.18012232	-2.27298078
2.00000000	-0.08319262	-1.33604660
2.00000000	0.03297725	-1.86659043
2.00000000	-0.17214558	-0.74961331
2.00000000	0.05552086	-1.42817745
2.00000000	-0.25083706	-0.94247864
2.00000000	-0.06371639	-0.98976611
2.00000000	-0.35464894	-1.71268063
2.00000000	-0.26097334	-0.71873240
2.00000000	-0.09980354	-1.12560920
2.00000000	0.08411021	-0.39828919
2.00000000	-0.01852913	-2.05694342
2.00000000	-0.27788835	0.03792615
2.00000000	-0.32184024	-1.82711865
2.00000000	0.03902319	-2.09025578
2.00000000	0.04343787	-0.83045414
2.00000000	-0.01481396	-2.25583397
2.00000000	-0.04960591	-2.23817494
2.00000000	-0.27405734	-0.92626736
2.00000000	-0.12084850	-0.50446638
2.00000000	0.01515002	-1.85730331
2.00000000	-0.21008440	-0.20854832
2.00000000	-0.34293213	-1.19911474
2.00000000	-0.26716482	-1.27601322
2.00000000	-0.35044128	-0.32713642
2.00000000	-0.16673297	-2.02385472
2.00000000	-0.25848502	-0.19902114
2.00000000	-0.20438463	-0.02268627
2.00000000	0.09349189	-1.67672715
2.00000000	-0.26909125	-0.69143157
2.00000000	-0.21547396	-1.80626032
2.00000000	-0.06813035	-0.40840722
2.00000000	-0.07007842	-0.05913961
2.00000000	-0.33525811	-1.99501653
2.00000000	-0.00362952	-1.49840525
2.00000000	-0.03851763	-0.41151814
2.00000000	-0.24569852	-1.86453039
2.00000000	-0.06528762	-2.01837210
2.00000000	-0.31540927	-0.62878763
2.00000000	0.07026830	0.01615704
2.00000000	-0.00597586	-2.14017977
2.00000000	0.01378521	-1.71826176
2.00000000	-0.21393198	-1.89214395
2.00000000	-0.36680443	-0.97183543
2.00000000	0.05415623	-1.98484548
2.00000000	-0.16927460	-1.99643256
2.00000000	-0.09112656	-0.86901733
2.00000000	-0.27162333	-0.09620461
2.00000000	0.07013462	-1.35522153
2.00000000	-0.05348088	-0.43825225
2.00000000	-0.07482145	-0.91446278
2.00000000	-0.35937934	-0.87703077
2.00000000	0.05153945	-0.04513259
2.00000000	-0.06709354	-0.63614747
2.00000000	-0.19584825	-0.70845571
2.00000000	-0.21764793	-0.10411564
2.00000000	-0.15939834	-0.41487776
2.00000000	0.00898935	-1.63692147
2.00000000	-0.15096406	-1.65861942
2.00000000	0.06408117	-1.23179225
2.00000000	-0.26944949	-1.85708281
2.00000000	0.00767841	-0.39386989
2.00000000	-0.23329853	-0.04400237
2.00000000	-0.11684648	-0.28666395
2.00000000	-0.34473863	-1.97035036
2.00000000	-0.19325049	-1.04348949
2.00000000	0.07814775	-2.19070539
2.00000000	0.01687076	-0.71532323
2.00000000	-0.20694818	-2.08929582
2.00000000	-0.04189582	-0.18517117
2.00000000	-0.02241417	-1.68154520
2.00000000	-0.13664350	-0.11055416
2.00000000	-0.05182042	-2.22643641
2.00000000	-0.07207692	-1.98712753
2.00000000	-0.20152301	-1.09166652
2.00000000	-0.32090204	-1.04535717
2.00000000	-0.20664424	-0.01933570
2.00000000	-0.05557793	0.04925245
2.00000000	-0.06050035	-0.69411817
2.00000000	-0.13090735	0.13164246
2.00000000	-0.25863602	-1.90972397
2.00000000	-0.31404151	-1.48833648
2.00000000	-0.08650958	-1.48418237
2.00000000	-0.06537673	-2.07096769
2.00000000	0.08708211	-1.10694980
2.00000000	-0.06790951	-0.79804394
2.00000000	-0.31407628	-1.71536917
2.00000000	-0.30261696	-1.48488318
2.00000000	-0.15778461	-1.28662005
2.00000000	-0.28836643	-0.93170541
2.00000000	-0.30755913	-1.66706125
2.00000000	-0.29258660	-0.15694302
2.00000000	0.10492244	-2.06039698
2.00000000	-0.26854923	-0.87731294
2.00000000	-0.10799934	-1.40743416
2.00000000	-0.31826074	-1.40154396
2.00000000	-0.23517318	-1.58015400
2.00000000	-0.31480311	-1.34741084
2.00000000	-0.35746959	-1.23730172
2.00000000	-0.11719192	-0.60550164
2.00000000	-0.24716578	-2.23417077
2.00000000	-0.04469983	-1.28803036
2.00000000	0.07783812	-0.20468799
2.00000000	0.02518976	-0.27392417
2.00000000	-0.14816191	-2.05922554
2.00000000	-0.25192696	-1.43785617
2.00000000	-0.11013285	-0.92968141
2.00000000	-0.05446810	-1.39257465
2.00000000	-0.12854675	-1.04139882
2.00000000	-0.29614006	-1.44107705
2.00000000	-0.06741689	-1.51050506
2.00000000	-0.19007033	-0.84684224
2.00000000	-0.06136807	-1.83405740
2.00000000	-0.28343193	-0.06224089
2.00000000	-0.30045118	-1.93814020
2.00000000	-0.14353683	-1.24939491
2.00000000	-0.34894090	-0.31696120
2.00000000	-0.15929993	-1.77704235
2.00000000	-0.09399010	-0.10403223
2.00000000	-0.34989917	-1.56676039
2.00000000	-0.29880850	-1.88922755
2.00000000	0.02155976	-0.43448164
2.00000000	-0.29175191	-0.28937812
2.00000000	0.03786300	-0.86925173
2.00000000	-0.27174100	-0.93869964
2.00000000	-0.01732961	-2.15730785
2.00000000	-0.04737579	-1.80529296
2.00000000	-0.20099627	-2.30100039
2.00000000	-0.20288903	-0.13062117
2.00000000	-0.35459846	-1.96751404
2.00000000	-0.06981681	-1.32227675
2.00000000	-0.07644996	-2.05867713
2.00000000	-0.00328260	-1.07752688
2.00000000	-0.00771305	-0.77876617
2.00000000	-0.10407720	-0.51719561
2.00000000	-0.24209937	-1.47019754
2.00000000	-0.25227905	-1.42016138
2.00000000	0.04682804	-1.94266101
2.00000000	-0.09687979	-0.25436700
2.00000000	-0.24530280	-0.42565678
2.00000000	-0.20404759	-1.37566391
2.00000000	-0.04475834	-0.12958535
2.00000000	-0.08751922	-1.98100657
2.00000000	-0.11885339	-1.46236769
2.00000000	-0.13847258	-0.50203711
2.00000000	-0.22115339	-0.77702279
2.00000000	0.03764824	-0.10186511
2.00000000	-0.13453348	-1.88956331
2.00000000	-0.36926832	-0.47406776
2.00000000	-0.21995426	-0.86486231
2.00000000	0.06923740	-2.15824796
2.00000000	-0.02894006	-1.94126442
2.00000000	-0.17696508	0.07217249
2.00000000	0.03010205	-1.82765157
2.00000000	0.00964462	-0.37547561
2.00000000	-0.03804464	-1.82920171
2.00000000	0.08495369	-0.70903242
2.00000000	0.06325653	-1.62009258
2.00000000	-0.19594711	-1.75185298
2.00000000	-0.32480486	-1.94431196
2.00000000	0.08913906	-1.12912990
2.00000000	-0.10074401	-1.19882679
2.00000000	-0.06125635	-0.73509335
2.00000000	-0.31067859	-0.63107696
2.00000000	0.09293940	-1.02327319
2.00000000	-0.28791896	-0.63260861
2.00000000	-0.12663545	-0.37749067
2.00000000	-0.31948285	0.22721778
2.00000000	-0.16943082	-0.25416533
2.00000000	-0.19553667	-0.77852667
2.00000000	-0.12071109	-1.42937866
2.00000000	0.05793741	-0.53534697
2.00000000	-0.16342556	-1.62689822
2.00000000	-0.32087880	-0.67848297
2.00000000	-0.04664619	-1.16896646
2.00000000	-0.24091718	-1.35701648
2.00000000	-0.21199471	-0.90079325
2.00000000	-0.14678317	-1.66754436
2.00000000	-0.20652747	0.08642740
2.00000000	0.02934599	-0.43359977
2.00000000	-0.13271766	-1.27711256
2.00000000	0.06277799	-1.71345061
2.00000000	-0.19997352	-0.40222903
2.00000000	-0.33535368	-1.11470688
2.00000000	-0.22602848	-0.57806968
2.00000000	-0.29243293	-1.39527784
2.00000000	-0.29765575	-1.09404893
2.00000000	-0.21286994	-0.48890399
2.00000000	-0.03280039	-1.41018940
