# Supplementary material for: Periodic propagating waves coordinate RhoGTPase network dynamics at the leading and trailing edges during cell migration
Source: eLife. 2020 Jul 24;9:e58165. doi: 10.7554/eLife.58165 (PMC7380942; doi:10.7554/eLife.58165)
Supplement: Source code 1. — See ‘description.txt’ file in the zip-archive for details. [file elife-58165-code1.zip › bifurcation_diargams/2D_bifurcation_diagrams/20190514_2135_outputCores4RhoA_Rac1_phenom_model_params.txt.txt_stable.txt]

group d				0.1 r				0.1
1.00000000	1.30669824	0.33831084
1.00000000	-2.30201200	2.13654766
1.00000000	-0.78770683	-0.51243662
1.00000000	-1.56724485	2.24975320
1.00000000	-1.83991007	0.82084510
1.00000000	-1.36930310	-2.22331062
1.00000000	0.39722905	2.69463598
1.00000000	1.13079992	-1.61544787
1.00000000	-1.27814943	2.37031065
1.00000000	2.09734113	1.18891658
1.00000000	-2.16535585	-1.97188230
1.00000000	1.05688308	1.48276474
1.00000000	0.49680588	2.32235422
1.00000000	-1.59915734	1.26260598
1.00000000	-1.30997078	-1.67990862
1.00000000	1.70965390	-2.20297299
1.00000000	2.54902053	-2.17125140
1.00000000	-0.73213084	-2.16075161
1.00000000	1.16639104	-1.06891123
1.00000000	2.08868132	2.00670130
1.00000000	2.17996263	0.39730086
1.00000000	-1.87645957	0.46740422
1.00000000	-2.10689582	1.91652461
1.00000000	-1.45162680	-1.68039790
1.00000000	2.09746673	-0.90369750
1.00000000	-1.80980498	0.63244099
1.00000000	2.49704999	0.50853272
1.00000000	0.36891170	-2.20915033
1.00000000	1.16415879	1.70909323
1.00000000	-0.72165134	-1.13523597
1.00000000	1.13722068	1.74152469
1.00000000	1.87941976	-0.35915686
1.00000000	-2.21094921	2.02430820
1.00000000	1.45611449	1.44096898
1.00000000	2.65223718	0.48453186
1.00000000	1.44620014	-1.61885772
1.00000000	-0.89738253	-2.00235940
1.00000000	1.65220577	-1.69457729
1.00000000	-1.78535722	-2.07935188
1.00000000	2.25005560	-1.17163791
1.00000000	-0.83139168	1.26994266
1.00000000	-0.86064782	0.50195257
1.00000000	-1.65105934	-2.23967166
1.00000000	-2.20554433	-1.94194823
1.00000000	1.09881219	2.54408383
1.00000000	-1.24219379	0.54395913
1.00000000	-0.97202763	-1.28395684
1.00000000	-2.03520484	1.42445498
1.00000000	0.57410884	-1.32335924
1.00000000	-1.56738172	0.61039247
1.00000000	0.65021003	2.55783130
1.00000000	1.20364884	1.94056519
1.00000000	-1.78982459	-1.10079545
1.00000000	1.17680085	0.80378691
1.00000000	-2.05228653	-1.51696060
1.00000000	0.38259635	-2.20950652
1.00000000	1.02344778	-1.95172967
1.00000000	2.43043473	0.73551071
1.00000000	0.63642829	0.54772199
1.00000000	2.22403243	-0.71239780
1.00000000	-1.61374949	2.65100990
1.00000000	-1.60472211	0.60230676
1.00000000	1.74295819	-0.39783632
1.00000000	-1.47405552	1.43201391
1.00000000	2.34482214	1.05069686
1.00000000	-0.56005720	-0.97516981
1.00000000	1.45946053	-1.97020543
1.00000000	1.33512604	-0.44822815
1.00000000	2.12333958	0.85269967
1.00000000	0.82240888	-1.24947978
1.00000000	1.46011357	1.46919845
1.00000000	-0.55438275	-1.96919505
1.00000000	-0.95007487	-0.99824107
1.00000000	2.18637401	1.72974653
1.00000000	2.53187650	0.90152017
1.00000000	1.02167829	0.32634648
1.00000000	0.81250542	2.33129036
1.00000000	-1.72763487	-0.98330100
1.00000000	2.45495930	-1.97207812
1.00000000	0.59551432	1.56651740
1.00000000	-1.11492934	2.36718705
1.00000000	2.22392022	-2.23267885
1.00000000	0.57191359	-1.12828215
1.00000000	-2.28820293	0.78786631
1.00000000	0.78970299	2.45258958
1.00000000	-2.17267820	-1.63138941
1.00000000	0.45157312	2.05123922
1.00000000	-0.64739778	0.41991970
1.00000000	-1.27716542	-1.19604684
1.00000000	0.80035587	2.29947622
1.00000000	-0.80112481	0.66413479
1.00000000	-0.96561093	-0.56771320
1.00000000	0.80969001	-0.98088708
1.00000000	0.34875296	2.27671205
1.00000000	-1.62825407	-0.19944378
1.00000000	-1.37842419	0.74609666
1.00000000	1.63244292	1.83745146
1.00000000	1.97637365	0.82186261
1.00000000	1.93922576	0.65998987
1.00000000	-1.90351065	0.14894923
1.00000000	-1.97545823	1.20245761
1.00000000	-1.81890388	-1.36746453
1.00000000	-1.66543285	-1.74849327
1.00000000	0.68748801	-0.92937413
1.00000000	-1.17012139	-2.25122588
1.00000000	-1.76671927	0.85090695
1.00000000	-1.19871104	-0.82358432
1.00000000	-0.54973316	-1.36416052
1.00000000	-1.29172336	-0.88078823
1.00000000	0.90625945	-1.22567739
1.00000000	1.67404275	1.93196851
1.00000000	0.60360432	2.65047650
1.00000000	-1.48936601	-2.05772494
1.00000000	1.20862935	-1.13952519
1.00000000	2.53042859	0.92081385
1.00000000	2.15447553	2.05739863
1.00000000	-0.59088367	-1.21326082
1.00000000	0.53916729	1.41407888
1.00000000	1.58846977	-2.14601495
1.00000000	0.38113208	-1.15227336
1.00000000	2.47626937	1.22804632
1.00000000	0.42424352	-1.86384129
1.00000000	-1.89123738	-2.14931235
1.00000000	-0.46697693	-0.51311219
1.00000000	1.96071647	0.65259737
1.00000000	-2.16628396	-1.97356841
1.00000000	-1.06407010	-2.08461651
1.00000000	-1.96614914	-0.32262876
1.00000000	2.67724487	1.04665906
1.00000000	2.56063888	-1.31034346
1.00000000	1.70721765	2.08806652
1.00000000	0.71290102	-0.13604103
1.00000000	1.53034978	0.80221229
1.00000000	-1.45465810	-0.84736260
1.00000000	-0.83435255	0.78023119
1.00000000	0.32332289	2.47585717
1.00000000	-0.51567088	-0.05774674
1.00000000	-2.07370446	-1.26513387
1.00000000	2.62363826	-0.17122473
1.00000000	-0.68143755	0.33167248
1.00000000	-1.00109887	-2.08998789
1.00000000	-0.36402098	-1.47874102
1.00000000	1.86634815	-0.04666090
1.00000000	1.38898571	1.24480024
1.00000000	-2.23735997	1.59119462
1.00000000	1.69292024	0.21665587
1.00000000	-0.95277608	2.49132817
1.00000000	0.61703637	-0.63968696
1.00000000	-2.17455864	0.10982617
1.00000000	1.01546772	1.44724408
1.00000000	-0.54449396	-0.07500224
1.00000000	0.45816425	1.28376251
1.00000000	2.57231555	-2.26025342
1.00000000	-1.73750461	-2.17630995
1.00000000	-0.73296085	2.40966934
1.00000000	-2.09315201	-1.79080908
1.00000000	1.39726680	1.01429408
1.00000000	0.99196968	-0.88327883
1.00000000	-1.22712365	-1.29623736
1.00000000	0.92347203	2.33677013
1.00000000	1.01185659	0.55485099
1.00000000	-1.44838635	2.29073750
1.00000000	2.11505272	1.21620490
1.00000000	0.45726232	-1.34018087
1.00000000	1.24568538	1.33348074
1.00000000	-0.84496754	1.63044646
1.00000000	2.17164643	1.96132232
1.00000000	2.18841269	0.42116783
1.00000000	-1.67332290	-1.85267579
1.00000000	-1.26416661	0.14698044
1.00000000	-2.04470171	2.34696552
1.00000000	-2.15288630	0.12804516
1.00000000	0.95003898	-1.21033791
1.00000000	-0.90718689	-1.41463347
1.00000000	1.08588159	-1.93368374
1.00000000	0.65801299	2.16887171
1.00000000	-2.18242063	0.90510646
1.00000000	0.49762892	-1.58439912
1.00000000	-1.00356563	-0.22754613
1.00000000	-0.88194431	-1.25349160
1.00000000	1.17047622	1.35872682
1.00000000	-1.51657807	0.09740047
1.00000000	0.42645250	-0.92576019
1.00000000	1.60728761	0.96546712
1.00000000	-0.76750916	2.48983459
1.00000000	-1.19043509	-0.12035042
1.00000000	-0.35860262	-1.95117669
1.00000000	2.38929187	-2.01331366
1.00000000	2.58777202	-1.88734864
1.00000000	1.06648428	2.50615761
1.00000000	2.22118736	0.40697024
1.00000000	1.93516407	1.89363373
1.00000000	-0.40859481	-1.45060902
1.00000000	-1.84051929	-0.99809088
1.00000000	0.97141864	1.16466185
1.00000000	0.49255152	2.18479120
1.00000000	-0.49091593	-0.59551935
1.00000000	-1.17491905	-1.97853128
1.00000000	-0.95354380	1.41070857
1.00000000	-0.84051792	-1.51073609
1.00000000	2.00923650	1.91346175
1.00000000	0.63491440	1.34090878
1.00000000	-0.88213080	-0.50322825
1.00000000	-0.90974119	1.33859222
1.00000000	-1.27334877	-0.73015196
1.00000000	-1.29354982	-0.20020892
1.00000000	-1.86551054	-1.53224898
1.00000000	1.24337447	2.56586990
1.00000000	1.43908789	-0.46015955
1.00000000	1.16022949	-1.27570665
1.00000000	1.15064661	-1.09717496
1.00000000	1.04519474	2.53382114
1.00000000	-0.59972738	1.19889695
1.00000000	-0.67008425	-0.86428341
1.00000000	-1.99428606	2.06758833
1.00000000	-1.08662706	-1.84094729
1.00000000	2.56576122	-1.22054105
1.00000000	-1.14721174	1.86506638
1.00000000	1.16215653	1.94795635
1.00000000	0.95671721	-0.72597367
1.00000000	1.32480991	-0.90314173
1.00000000	0.68707947	0.40038458
1.00000000	-1.96702573	-1.82373464
1.00000000	-1.93900268	1.89087641
1.00000000	-1.30558879	0.37677632
1.00000000	-1.54166502	1.58049599
1.00000000	-1.80099873	-1.14594875
1.00000000	-1.65474069	2.53414784
1.00000000	0.46968784	1.46053884
1.00000000	-1.36151350	-0.58346687
1.00000000	2.46804700	2.45014101
1.00000000	1.11272294	1.20742395
1.00000000	0.40826718	1.90915995
1.00000000	1.24083898	-2.07461469
1.00000000	-0.98034523	-2.02378562
1.00000000	2.34089933	1.41900050
1.00000000	1.90230526	-0.77591250
1.00000000	1.33673702	0.28683289
1.00000000	1.91688685	2.59757777
1.00000000	1.42909718	0.21651705
1.00000000	1.00606720	1.85123697
1.00000000	2.27701164	-1.93160870
1.00000000	0.87248195	0.09708557
1.00000000	-0.46899028	-1.99052533
1.00000000	0.46751744	2.12802623
1.00000000	-1.31859364	-0.06879288
1.00000000	2.54284875	-0.99519932
1.00000000	0.43939613	-0.23583727
1.00000000	2.57118149	-0.20295837
1.00000000	1.27909715	2.21912171
1.00000000	1.19347958	2.60591472
1.00000000	-1.21983944	0.82189094
1.00000000	2.58917015	-1.88577979
1.00000000	-2.27136756	1.37020415
1.00000000	-1.03498274	1.09805994
1.00000000	1.60261848	-0.56163316
1.00000000	-1.31205728	-2.00755842
1.00000000	2.02155927	0.76303089
1.00000000	2.62487705	-1.68119307
1.00000000	-1.48163138	1.50314037
1.00000000	0.69043745	1.67798042
1.00000000	-2.25755903	-0.25510529
1.00000000	-2.08131515	-1.43183793
1.00000000	2.49085403	2.42036883
1.00000000	2.45239409	1.52049778
1.00000000	1.63730743	1.46952235
1.00000000	2.03807464	2.61389996
1.00000000	-1.43491632	2.57415598
1.00000000	-1.92704506	-2.10170309
1.00000000	0.70751759	-2.22255885
1.00000000	-1.46093774	0.41964453
1.00000000	1.37211546	-2.13283671
1.00000000	2.39524418	1.03729593
1.00000000	0.31144391	-0.09118778
1.00000000	-1.76046751	-0.93732999
1.00000000	-1.50978530	2.45585962
1.00000000	0.42922656	1.34650747
1.00000000	0.32501250	-2.27089815
1.00000000	0.89224730	-1.80488989
1.00000000	0.95335132	-0.85933760
1.00000000	0.82363101	1.61338234
1.00000000	1.54260132	-0.52809096
1.00000000	-1.40581210	2.33630414
1.00000000	1.13805321	-1.39583630
1.00000000	-1.03148889	-0.25027202
1.00000000	0.47701905	1.51993733
1.00000000	0.82871545	2.66193642
1.00000000	2.18444466	-1.93353991
1.00000000	-0.48445810	-1.62738892
1.00000000	0.89198088	1.40550915
1.00000000	-1.34331699	1.87518927
1.00000000	-1.38841771	1.85332576
1.00000000	2.29909738	1.63944361
1.00000000	1.85718471	-0.59933779
1.00000000	2.23037426	-0.46700830
1.00000000	-0.64319044	-0.65748261
1.00000000	0.56419362	-0.68627953
1.00000000	1.93362469	2.38381629
1.00000000	2.01164361	2.30713598
1.00000000	0.68219081	2.55108767
1.00000000	-1.87837664	1.74374819
1.00000000	0.69010005	-1.86708263
1.00000000	-1.07270608	-1.84706547
1.00000000	1.36817350	0.48875002
1.00000000	2.18018625	1.98743953
1.00000000	0.72165153	0.88843134
1.00000000	-1.97655402	2.48660314
1.00000000	0.40353241	-1.54154174
1.00000000	-1.65527724	-1.19232386
1.00000000	0.77676520	-0.63657307
1.00000000	-0.48046583	-1.01582929
1.00000000	1.54437041	-0.73823954
1.00000000	-2.05939824	-1.70909781
1.00000000	-1.75232655	-0.42189252
1.00000000	1.12480577	-2.15339845
1.00000000	0.56170134	2.43661554
1.00000000	1.92492295	-0.07222509
1.00000000	1.75675314	0.76298345
1.00000000	2.34087432	1.37782200
1.00000000	1.03914674	1.83029176
1.00000000	-1.55736914	-0.61976619
1.00000000	2.03549726	-1.37456917
1.00000000	-0.54743365	-0.25833474
1.00000000	-1.35544595	1.39251779
1.00000000	0.79864704	2.00984755
1.00000000	-1.19025827	2.63357612
1.00000000	2.06033693	1.71294570
1.00000000	-1.26679080	-2.03220068
1.00000000	2.30023914	-1.34817044
1.00000000	0.76264030	1.21960129
1.00000000	1.53509984	-0.63881292
1.00000000	0.29501837	-0.49884059
1.00000000	-0.81542602	2.31456785
1.00000000	-1.36198248	2.47570958
1.00000000	-1.89802004	-0.25982059
1.00000000	1.39746992	2.19982725
1.00000000	-1.50935208	-1.88801230
1.00000000	2.10645845	0.33660453
1.00000000	-0.92923779	1.00866514
1.00000000	-0.81903653	2.53346738
1.00000000	0.84804180	1.55526675
1.00000000	0.60277070	1.50098374
1.00000000	0.70344131	1.25521172
1.00000000	-0.97066244	1.21264029
1.00000000	-0.87612797	1.54223261
1.00000000	-1.03194708	2.57952479
1.00000000	-0.66128162	-0.43003794
1.00000000	-1.58023036	-1.88642957
1.00000000	-1.47275945	-1.10183425
1.00000000	2.52731924	-1.19281576
1.00000000	2.50876078	-0.48071912
1.00000000	-1.35850797	1.75760400
1.00000000	-2.18079378	-2.00146510
1.00000000	-1.27763185	-0.04908415
1.00000000	1.20407602	1.77191585
1.00000000	1.60327820	-0.97858297
1.00000000	-2.18767573	-1.98490590
1.00000000	0.59187281	-1.08947185
1.00000000	-2.29435676	-1.87632803
1.00000000	0.90319520	-1.44952406
1.00000000	2.63601933	-1.32378442
1.00000000	-1.00434153	1.77928892
1.00000000	1.71843412	1.75746018
1.00000000	2.05908819	0.65055246
1.00000000	2.32097669	2.28081508
1.00000000	-2.29149048	-2.00284069
1.00000000	2.61519680	0.55836348
1.00000000	1.77473158	1.83472566
1.00000000	0.43550912	1.00151441
1.00000000	1.55988360	2.64041385
1.00000000	-2.15671766	0.60818578
1.00000000	-1.86903642	0.06658435
1.00000000	-1.74413069	0.96570593
1.00000000	-1.04368747	-1.09071758
1.00000000	2.53225353	-2.14660370
1.00000000	0.86296419	0.42436474
1.00000000	1.78940134	-0.47515540
1.00000000	0.53384534	2.16857151
1.00000000	0.88095314	-0.00097184
1.00000000	1.76556168	-0.20486208
1.00000000	2.34068353	0.86867375
1.00000000	2.27025478	0.33891577
1.00000000	1.83024061	2.51369337
1.00000000	-1.83056956	1.65085683
1.00000000	-0.49350314	0.18617496
1.00000000	-2.12466229	-1.24463454
1.00000000	1.68659572	1.44825528
1.00000000	-2.04632716	1.48477290
1.00000000	-1.35723988	2.67550115
1.00000000	-0.47130929	-1.20777240
1.00000000	-1.07853265	-0.16987165
1.00000000	1.68130826	-0.17882931
1.00000000	-0.53836578	-0.70596401
1.00000000	0.89859797	-0.47203457
1.00000000	0.62111932	0.41363224
1.00000000	2.40390139	-0.97361306
1.00000000	2.42515014	-1.62933746
1.00000000	-1.74293508	-0.78994396
1.00000000	1.92416119	-1.61873312
1.00000000	-0.56876422	-0.71070524
1.00000000	-1.79737640	1.10055162
1.00000000	2.51315193	0.50795335
1.00000000	-0.44107087	0.44688176
1.00000000	-2.24060648	0.91599418
1.00000000	2.00509258	1.33909138
1.00000000	-1.74584965	0.78303196
1.00000000	1.95635486	0.72887087
1.00000000	0.27657913	-0.52488454
1.00000000	1.70831031	0.72686161
1.00000000	-2.20041133	-0.75314248
1.00000000	0.56659812	-1.07181774
1.00000000	2.17121149	1.84700602
1.00000000	-0.63915536	-0.91789373
1.00000000	1.81229454	-1.67295697
1.00000000	-2.09365851	0.51730565
1.00000000	-1.76315673	-0.96304684
1.00000000	0.67900378	1.58083227
1.00000000	0.35213648	-1.40364533
1.00000000	-0.62197869	0.74386273
1.00000000	0.81663275	-2.09339670
1.00000000	1.38465176	1.04520942
1.00000000	0.29310644	2.39935802
1.00000000	0.59786424	1.63580360
1.00000000	0.93105393	1.45754831
1.00000000	2.65906759	0.18795607
1.00000000	1.80542532	-2.08846811
1.00000000	2.08807255	-2.23432148
1.00000000	1.82497299	0.45347069
1.00000000	-2.02963320	0.53742681
1.00000000	1.29824401	-1.73679250
1.00000000	1.71679904	-1.98803625
1.00000000	1.38728003	0.57714839
1.00000000	1.25061549	0.13000451
1.00000000	0.40785220	-0.79226889
1.00000000	-1.67713668	-2.10318407
1.00000000	2.49583624	0.87362724
1.00000000	-1.21552195	-2.24443244
1.00000000	1.29142258	-0.91630972
1.00000000	2.67902579	-0.79165037
1.00000000	-1.02179628	-1.39907920
1.00000000	1.06110164	-1.96698295
1.00000000	0.69881508	1.60187206
1.00000000	1.29170467	-0.29458064
1.00000000	2.39413157	-1.07089652
1.00000000	-0.53979465	0.32184632
1.00000000	-1.03171713	-1.02494478
1.00000000	1.43790785	0.12007500
1.00000000	1.32546845	0.81979205
1.00000000	2.65483649	-0.52507460
1.00000000	1.25310505	0.63903072
1.00000000	-1.88941536	2.61626232
1.00000000	1.56001828	1.23043357
1.00000000	1.52930318	-2.20544987
1.00000000	-0.88026925	0.76808449
1.00000000	-1.35285830	-1.05213511
1.00000000	-0.62499411	-0.46738412
1.00000000	1.37890425	-1.29998951
1.00000000	-1.35503831	1.53797373
1.00000000	1.92753563	-2.17029231
1.00000000	0.77907604	-1.01954376
1.00000000	2.13315035	-0.96876377
1.00000000	2.59056594	-1.58943283
1.00000000	1.89085864	2.46503094
1.00000000	-1.39653884	-1.06189190
1.00000000	0.79604443	-0.51786612
1.00000000	1.41472350	2.12092779
1.00000000	1.83586540	2.52983702
1.00000000	1.12083041	0.98453108
1.00000000	-1.60474587	-0.81512235
1.00000000	1.21901495	-2.00527417
1.00000000	-2.00777289	2.02879087
1.00000000	-1.33720867	-1.52523064
1.00000000	2.33121919	-0.95197792
1.00000000	-1.55955031	-1.03851485
1.00000000	1.11610688	1.92978874
1.00000000	-1.48340259	0.21383052
1.00000000	0.94543518	0.12601669
1.00000000	-1.04183839	2.23333575
1.00000000	-2.09526755	2.28349098
1.00000000	2.50122421	-1.09187679
1.00000000	-1.97077841	-2.20855104
1.00000000	-0.59247235	-0.94689053
1.00000000	1.00448340	-2.23090068
1.00000000	1.92853233	-1.81590013
1.00000000	0.72316999	-0.20394210
1.00000000	0.63972855	-1.69856189
1.00000000	-1.71617523	-1.26493765
1.00000000	1.25722243	1.43061612
1.00000000	-1.27779364	-0.01929874
1.00000000	-2.11915310	-1.22367674
1.00000000	-0.72221281	2.35852459
1.00000000	2.02174552	-2.26302739
1.00000000	0.49568745	0.91360060
1.00000000	0.43676844	0.92758372
1.00000000	-1.92023209	-1.95558823
1.00000000	1.60530353	-0.51343440
1.00000000	1.32243506	-0.15951216
1.00000000	2.59776367	0.70306672
1.00000000	0.39562132	1.34596553
1.00000000	-1.94156314	1.50807881
1.00000000	-0.95753526	-2.26679275
1.00000000	0.20214381	-0.19683137
1.00000000	1.10078870	0.01802159
1.00000000	1.72465809	-2.02449732
1.00000000	-1.97220211	0.74273248
1.00000000	-0.85879258	1.84849173
1.00000000	2.25505634	2.41647767
1.00000000	-1.23338891	-1.66048293
1.00000000	2.36334866	1.00021724
1.00000000	-2.17782414	-1.63880625
1.00000000	0.70654651	-1.17980877
1.00000000	2.45816732	0.57784168
1.00000000	-1.14862136	-1.45316354
1.00000000	0.44569785	1.61688491
1.00000000	2.25272563	1.99140723
1.00000000	-1.63532157	-2.13385594
1.00000000	1.45744503	1.69064751
1.00000000	1.04959626	2.58348421
1.00000000	-1.27616101	-1.45528134
1.00000000	-0.46924181	-0.09024058
1.00000000	1.89591638	1.30122486
1.00000000	1.54882723	1.93313120
1.00000000	-0.72927228	-1.45941891
1.00000000	0.56663161	1.02933186
1.00000000	-0.91940399	1.74518377
1.00000000	-0.53393923	-1.47724999
1.00000000	0.99140386	-2.12456321
1.00000000	-0.44689089	-0.89192181
1.00000000	1.30168574	-2.07827769
1.00000000	2.23917133	-0.49065596
1.00000000	-1.39840784	-1.98379702
1.00000000	1.41089129	-1.55356375
1.00000000	0.87606107	1.18830398
1.00000000	0.31750717	-0.16277579
1.00000000	-2.29543551	-0.64227496
1.00000000	-1.84029213	0.65542268
1.00000000	1.25193149	2.41072608
1.00000000	0.32471946	2.67075965
1.00000000	1.18562110	-1.09200099
1.00000000	2.48491821	-2.24957304
1.00000000	1.11924717	1.85945064
1.00000000	-2.03637660	2.34033440
1.00000000	-0.75503693	-0.00469031
1.00000000	0.66669076	1.56283115
1.00000000	-1.12448248	2.03762236
1.00000000	2.53253266	0.75197233
1.00000000	2.43270689	2.06983147
1.00000000	1.94844230	-2.18281575
1.00000000	1.91374783	-0.91353887
1.00000000	-1.64563748	-1.69813999
1.00000000	-0.75563333	2.26066788
1.00000000	1.41454067	1.06737294
1.00000000	-1.61674878	-0.49484562
1.00000000	-0.58124883	-0.20764077
1.00000000	-0.67700388	-1.39363436
1.00000000	-0.79729553	0.30802656
1.00000000	-1.47331793	0.37806351
1.00000000	1.58015808	-1.49986924
1.00000000	1.68783826	-1.33799662
1.00000000	0.31492132	-0.52625967
1.00000000	1.59675945	-1.26896190
1.00000000	2.14329625	2.30073168
1.00000000	1.07918672	1.84668977
1.00000000	1.70832348	-1.76706471
1.00000000	2.40295940	-0.45122592
1.00000000	-2.09887366	-1.13675509
1.00000000	2.08508656	-0.04239472
1.00000000	-0.91682840	-0.91806045
1.00000000	1.68969348	2.32024283
1.00000000	1.29125415	-0.38596128
1.00000000	-1.56528228	0.95497086
1.00000000	0.99816218	0.68185508
1.00000000	2.07385110	0.21314161
1.00000000	2.55041894	2.69361286
1.00000000	2.05263175	2.62808371
1.00000000	0.35733917	-1.16477691
1.00000000	-1.13646832	1.95624090
1.00000000	-2.24546984	1.77014714
1.00000000	0.31634706	2.59366242
1.00000000	0.48010366	-1.82342625
1.00000000	1.50998513	0.01413264
1.00000000	1.26686409	-2.29885773
1.00000000	0.80241589	2.65262727
1.00000000	-0.85413555	-1.21421922
1.00000000	2.57704835	0.73074078
1.00000000	-0.63016508	0.06219987
1.00000000	-1.20625278	-0.50322129
1.00000000	-1.97284326	0.34950635
1.00000000	2.62222076	0.52753752
1.00000000	-1.66194675	1.87402495
1.00000000	-0.68850517	-1.98785044
1.00000000	-1.94711637	0.73569691
1.00000000	-1.17634490	0.22083470
1.00000000	2.18767070	-1.57381084
1.00000000	-0.57160295	0.89340284
1.00000000	2.63163519	2.12133558
1.00000000	-2.15861927	-2.13790650
1.00000000	-0.54042114	-0.15792345
1.00000000	1.52634263	0.08501810
1.00000000	2.40141893	-0.46082318
1.00000000	-0.70073612	-1.09677445
1.00000000	-0.94898331	-1.42488825
1.00000000	1.71121380	0.48721354
1.00000000	0.89539680	0.35347994
1.00000000	-1.95840389	0.42431062
1.00000000	0.72205723	-0.80414084
1.00000000	1.68374887	2.03373910
1.00000000	-2.14220389	1.94115515
1.00000000	1.65668133	1.46219681
1.00000000	2.65091151	1.62360178
1.00000000	0.62344826	-0.45818603
1.00000000	-2.10760976	-1.41413381
1.00000000	-1.35972125	-1.11460826
1.00000000	0.83936206	-0.33893936
1.00000000	-1.22370613	-2.26647640
1.00000000	-1.54612894	-0.89514349
1.00000000	-1.79958348	-0.18278921
1.00000000	1.36098315	0.36220266
1.00000000	2.40566357	1.40567265
1.00000000	2.42403830	2.36339585
1.00000000	-0.42490711	-0.66913276
1.00000000	0.68250212	-0.94683985
1.00000000	1.01436885	0.08359925
1.00000000	-2.25812931	-2.16231053
1.00000000	-1.96238098	-1.28044781
1.00000000	-1.37118974	0.85877124
1.00000000	0.35157506	-0.79226128
1.00000000	0.69921763	2.58532327
1.00000000	1.30970448	2.06242153
1.00000000	-0.76734720	0.80767673
1.00000000	1.82007754	-1.45212192
1.00000000	0.63931097	1.00308209
1.00000000	1.23750662	1.28226927
1.00000000	0.25575633	-1.97137851
1.00000000	1.85655116	1.58123955
1.00000000	1.30846959	2.15000979
1.00000000	2.03793627	0.86525766
1.00000000	-1.28337291	1.22165787
1.00000000	-0.80673583	2.02381901
1.00000000	0.74225837	-2.00594644
1.00000000	1.80080241	-0.74450254
1.00000000	0.34164660	-1.44651317
1.00000000	2.40342430	-0.42836327
1.00000000	1.32202538	0.22262995
1.00000000	-1.40689888	1.65828154
1.00000000	0.80263295	2.46995433
1.00000000	0.51481188	-0.85039859
1.00000000	1.52255701	2.46761033
1.00000000	1.73922550	-1.38040640
1.00000000	-0.80628311	-0.09759814
1.00000000	-1.60918980	-1.38814676
1.00000000	0.88116212	-0.99655816
1.00000000	-2.26095486	-2.21636760
1.00000000	1.64871804	-1.06856775
1.00000000	-2.25060399	-0.98842964
1.00000000	0.21212545	-1.79721948
1.00000000	-1.63201413	0.29021946
1.00000000	-1.59051827	-1.63346648
1.00000000	-1.20746728	-1.73867259
1.00000000	-1.05944062	0.43359626
1.00000000	-1.88139284	-0.99472619
1.00000000	-0.57141741	0.58266657
1.00000000	-1.46692964	-0.72998414
1.00000000	2.09955407	1.66394998
1.00000000	2.46234885	0.16811266
1.00000000	-2.10843111	2.53347057
1.00000000	1.20038708	0.30450830
1.00000000	0.56730545	2.22212678
1.00000000	2.19700107	-1.05090555
1.00000000	1.03900244	0.31039759
1.00000000	1.21702255	1.77141956
1.00000000	-0.36608895	-1.93583554
1.00000000	1.17699386	1.88734322
1.00000000	1.83053997	1.72714637
1.00000000	2.41003971	-2.11994118
1.00000000	1.72466177	1.54184541
1.00000000	2.62466946	1.09927335
1.00000000	-1.45259967	2.30183243
1.00000000	2.43505785	2.54630168
1.00000000	0.95202528	-0.75738358
1.00000000	2.01072972	-0.60453107
1.00000000	2.56197020	1.35959711
1.00000000	-1.37290337	1.21172371
1.00000000	-1.08442111	1.33187382
1.00000000	2.07370800	2.17663597
1.00000000	2.23843982	1.28828212
1.00000000	1.49686935	1.11543365
1.00000000	0.75659686	-0.78587136
1.00000000	2.05871344	0.38255544
1.00000000	-1.36379924	-0.39448748
1.00000000	1.14309899	-1.40759576
1.00000000	1.22254302	2.13599401
1.00000000	2.33325507	-1.90056432
1.00000000	-2.10489139	1.72390454
1.00000000	0.93988075	1.12203557
1.00000000	0.89447072	0.01238073
1.00000000	-2.03672367	-0.88624754
1.00000000	-2.10932026	2.01445188
1.00000000	-1.45312501	-1.40828913
1.00000000	1.67860459	0.60213421
1.00000000	-1.48782550	0.02051771
1.00000000	-1.60741607	1.07068395
1.00000000	-0.53424695	0.08310090
1.00000000	1.19351746	1.97277770
1.00000000	1.71171760	2.19950632
1.00000000	-0.96587598	-2.17446764
1.00000000	2.25446850	-1.51880698
1.00000000	-2.18800715	0.08697761
1.00000000	-1.30229529	-0.51724825
1.00000000	-0.58491311	0.52568620
1.00000000	-1.22902660	-0.32019000
1.00000000	-1.21708250	-1.61776648
1.00000000	-1.13857880	-0.21586718
1.00000000	1.35059705	1.39758285
1.00000000	0.62311573	2.12397661
1.00000000	1.37905844	0.66246683
1.00000000	0.48441287	-2.03262337
1.00000000	-0.78621332	1.42238699
1.00000000	2.56173061	-1.29525869
1.00000000	-1.17598077	2.23041311
1.00000000	-1.60726346	0.07029084
1.00000000	0.77861727	-0.08962206
1.00000000	-1.38487354	1.74448297
1.00000000	-1.75486997	2.29231156
1.00000000	0.40103108	1.17774452
1.00000000	-0.85301190	1.04223673
1.00000000	-1.78621882	1.23801882
1.00000000	0.86459581	1.27799063
1.00000000	-2.11233519	-1.58625202
1.00000000	-1.88397943	2.25888379
1.00000000	1.66242198	-2.14011545
1.00000000	1.49565697	-1.37654766
1.00000000	1.56222135	0.59424571
1.00000000	-2.19860464	1.97616550
1.00000000	0.87239512	-1.96137449
1.00000000	1.44939807	0.02500937
1.00000000	-1.17621109	1.29807151
1.00000000	-1.31016431	0.63375732
1.00000000	1.50815694	-2.11671852
1.00000000	-1.45523237	-0.54557380
1.00000000	-1.85994650	0.51935803
1.00000000	1.13150300	-0.80074802
1.00000000	2.47452126	0.26453450
1.00000000	-2.28280177	1.07191205
1.00000000	0.26382354	-1.50492335
1.00000000	1.76916218	-2.04965990
1.00000000	0.76655964	-0.60991289
1.00000000	1.31386757	-1.76111694
1.00000000	-0.84010056	-1.40616837
1.00000000	2.29604632	2.13597142
1.00000000	1.27789355	-0.47187447
1.00000000	0.41590687	-1.20641167
1.00000000	-1.59022283	1.46789878
1.00000000	-0.43191070	-1.76705048
1.00000000	1.07525259	1.42835019
1.00000000	0.79281993	-1.56291415
1.00000000	0.26856350	-1.38045372
1.00000000	0.95631798	0.92963607
1.00000000	0.70900190	-2.05892789
1.00000000	1.73209468	-1.05687849
1.00000000	2.25032306	-1.16630658
1.00000000	-0.70300948	-0.39147099
1.00000000	-1.84932628	2.31838706
1.00000000	-0.79588678	2.33404071
1.00000000	-1.73145103	0.53719208
1.00000000	1.84963481	0.37044295
1.00000000	-2.06760474	-2.22812693
1.00000000	0.83551140	2.59731147
1.00000000	1.80256324	1.66462046
1.00000000	-1.30573153	0.51117404
1.00000000	1.99077927	2.09342183
1.00000000	-0.54058197	0.62460714
1.00000000	1.47867926	1.24920287
1.00000000	-0.81962892	-1.55833814
1.00000000	2.12649823	-0.15577470
1.00000000	-0.67156499	1.17424496
1.00000000	-1.47575061	-1.77837371
1.00000000	-1.83428924	-1.46980675
1.00000000	1.81167590	0.23769992
1.00000000	-1.54521745	1.80130491
1.00000000	-0.37792768	-1.85109311
1.00000000	2.42876096	1.70626763
1.00000000	2.64604597	0.52905696
1.00000000	1.83681519	-1.30997495
1.00000000	-1.04304098	-0.11735557
1.00000000	0.69062637	-0.81991926
1.00000000	2.22117559	-2.11439728
1.00000000	0.37588983	-2.14883455
1.00000000	-2.10575848	1.42965714
1.00000000	-0.51287757	0.48981894
1.00000000	-1.90367293	-0.37292130
1.00000000	-0.77203685	-1.46043360
1.00000000	1.57479630	0.69904499
1.00000000	-2.10236407	1.61931340
1.00000000	-0.72460139	0.71964460
1.00000000	0.88663989	1.61102480
1.00000000	-0.56716584	0.78264783
1.00000000	-2.08663996	-2.19653404
1.00000000	2.10634894	1.45771937
1.00000000	1.52173513	-1.42050217
1.00000000	2.09723694	-0.00513763
1.00000000	0.73174322	0.12266706
1.00000000	0.69295632	-1.42665642
1.00000000	-0.98871805	-2.22925507
1.00000000	-0.79502869	1.95026212
1.00000000	-2.17531605	1.41868636
1.00000000	-0.78404913	-0.01424030
1.00000000	-1.08963117	-0.21365922
1.00000000	0.49123586	-1.71769609
1.00000000	0.53096434	-0.60558748
1.00000000	-0.83548122	1.28418234
1.00000000	-1.98064646	-1.91633824
1.00000000	2.60192067	-1.27064346
1.00000000	-0.60043298	0.57239834
1.00000000	2.59321008	0.98302247
1.00000000	-0.70783614	-0.54278232
1.00000000	0.30192803	-1.83438944
1.00000000	-1.39931943	-0.70826511
1.00000000	-2.20500176	-1.21024969
1.00000000	1.32979444	-0.78854804
1.00000000	-2.23854509	-0.79448824
1.00000000	2.41646456	-0.58036307
1.00000000	1.96043881	1.25146362
1.00000000	1.35500064	2.57761462
1.00000000	-1.75774829	0.83018856
1.00000000	2.17644269	-0.95320327
1.00000000	1.99230223	0.98794323
1.00000000	-1.47539626	0.83907231
1.00000000	0.86581003	1.83445711
1.00000000	-2.19994918	0.37156081
1.00000000	-1.71765721	2.26271328
1.00000000	-0.71738388	-0.22064774
1.00000000	-1.51134412	-0.86931958
1.00000000	1.50038482	0.29797341
1.00000000	1.79749430	2.31947663
1.00000000	-0.70520059	0.17223282
1.00000000	-1.74309138	0.19018769
1.00000000	-1.88192651	0.94792525
1.00000000	1.26862464	-0.05896711
1.00000000	0.70150821	0.45646847
1.00000000	-2.02362459	2.56361966
1.00000000	1.94632840	-1.66599259
1.00000000	1.29429534	0.48593920
1.00000000	0.71413829	-0.46655198
1.00000000	0.46520878	2.26608954
1.00000000	2.45302088	-0.73085326
1.00000000	2.64127512	2.36114349
1.00000000	-0.60871954	-1.10831971
1.00000000	-1.10066056	-0.19616024
1.00000000	1.68806401	2.50743763
1.00000000	-1.98347562	0.68118154
1.00000000	-1.95172637	0.39739720
1.00000000	-0.70234999	-1.15997552
1.00000000	-1.94992358	1.26981208
1.00000000	-0.84817972	0.31082945
1.00000000	1.65632348	0.23015661
1.00000000	2.23404571	-1.61871097
1.00000000	1.66895159	-1.57644652
1.00000000	0.51248356	2.35532710
1.00000000	0.78405837	2.48787419
1.00000000	-1.45670318	-0.50983369
1.00000000	1.36933540	0.47294245
1.00000000	-1.98747815	1.38679313
1.00000000	-2.19869970	0.94453944
1.00000000	1.55835024	-2.03735789
1.00000000	-0.79963497	-1.13569415
1.00000000	1.21069337	1.23434349
1.00000000	1.37856692	-2.02657509
1.00000000	2.37185976	1.93890254
1.00000000	-0.50658336	-1.06095146
1.00000000	1.73882694	-2.03143304
1.00000000	1.52800098	2.60630078
1.00000000	0.96742936	1.54165590
1.00000000	1.76087264	-0.02676557
1.00000000	0.91531934	0.09378451
1.00000000	2.49481787	2.28466657
1.00000000	-0.62966213	-0.51965034
1.00000000	1.39652956	-2.03612037
1.00000000	2.45668319	0.77379631
1.00000000	-0.62720826	-0.73653729
1.00000000	0.76207978	1.11245870
1.00000000	-1.92677746	-1.06496743
1.00000000	-2.20566256	-2.03726259
1.00000000	1.50374134	1.86455955
1.00000000	0.81820897	2.46841897
1.00000000	1.40504210	1.23566313
1.00000000	-1.45564337	-1.34694865
1.00000000	1.67522001	-1.42119690
1.00000000	1.87146155	2.51457841
1.00000000	1.37628841	-0.84429994
1.00000000	2.08319682	1.65889094
1.00000000	0.94458939	-1.44681795
1.00000000	1.18514865	-0.80395303
1.00000000	-1.33544189	1.07202839
1.00000000	1.54374008	-1.05784467
1.00000000	-0.62861755	1.46474708
1.00000000	-0.70484262	-0.69731559
1.00000000	0.54490718	-0.80586887
1.00000000	0.99788205	-2.16362684
1.00000000	0.58132885	-0.18479011
1.00000000	-1.53013131	-0.37240330
1.00000000	1.40553404	0.68246027
1.00000000	-0.98320958	0.75794630
1.00000000	-2.22955527	-0.73784388
1.00000000	2.30092109	-1.95247359
1.00000000	2.21056854	1.70960212
1.00000000	-2.13512251	2.26427853
1.00000000	2.49233903	-1.32714153
1.00000000	-1.61507922	-1.24730702
1.00000000	-0.88042473	-0.41136699
1.00000000	0.73427670	-0.28406464
1.00000000	2.42858270	2.13271750
1.00000000	1.97016171	-1.28966341
1.00000000	-2.29126490	-0.20305461
1.00000000	1.54625501	1.59806137
1.00000000	-1.49729206	-1.62396903
1.00000000	1.52834848	-1.34199233
1.00000000	-2.19831478	-0.28535770
1.00000000	-1.62509620	1.64000556
1.00000000	-1.71998341	-1.03084480
1.00000000	-0.74980132	-1.75399358
1.00000000	1.06181923	2.36069299
1.00000000	1.78693659	0.72887627
1.00000000	-0.85157133	-0.84888988
1.00000000	1.37084181	0.83672519
1.00000000	1.21799928	1.00180840
1.00000000	-0.66125391	-1.96323400
1.00000000	-0.62578837	-0.52159023
1.00000000	2.59810724	-0.62540482
1.00000000	0.82696808	-1.41316542
1.00000000	2.45908939	-2.26248328
1.00000000	1.54295549	-2.25028207
1.00000000	1.83123539	0.69106308
1.00000000	2.68368930	2.07461847
1.00000000	-1.41287577	2.27104260
1.00000000	2.52063692	-1.45128687
1.00000000	-0.42999469	0.42291695
1.00000000	-2.12636976	1.41736222
1.00000000	-1.88032548	0.92292628
1.00000000	1.36780897	1.00114397
1.00000000	0.88518105	-1.55487963
1.00000000	-2.16274934	1.43827399
1.00000000	-0.79854240	0.91147487
1.00000000	-1.19597366	-0.80825817
1.00000000	-2.02689997	-0.41944858
1.00000000	0.31921014	2.65106858
1.00000000	-2.06097852	-0.58170745
1.00000000	0.56552518	0.77220856
1.00000000	1.72354380	0.79595526
1.00000000	-1.73336831	-2.23567596
1.00000000	-0.91405180	0.57568814
1.00000000	0.91262980	1.59408302
1.00000000	2.18064613	-1.06695502
1.00000000	0.73274600	-0.20343615
1.00000000	0.72060979	0.86429448
1.00000000	2.14910144	-0.68932294
1.00000000	-1.25786519	2.56437171
1.00000000	2.43036812	2.55363434
1.00000000	-1.93445350	1.42241122
1.00000000	0.67950681	0.29136716
1.00000000	-2.14649844	-1.47843602
1.00000000	1.03077728	2.45441971
1.00000000	0.89112116	2.31634857
1.00000000	2.01891329	2.11965481
1.00000000	2.41561806	-2.04684928
1.00000000	1.05432827	-1.77198310
1.00000000	2.32889893	2.23402339
1.00000000	0.80111999	0.64309968
1.00000000	-0.68622564	2.64837232
1.00000000	-0.70180581	-0.15471937
1.00000000	-0.84220194	0.85336344
1.00000000	2.49468444	1.58707756
1.00000000	2.44026092	0.89877528
1.00000000	1.99248417	1.84020804
1.00000000	1.14938019	0.30948543
1.00000000	-2.28611028	-0.17564487
1.00000000	2.20750527	0.35807747
1.00000000	2.30652230	2.43736628
1.00000000	-2.27297547	2.70441079
1.00000000	0.91888336	1.05916832
1.00000000	1.59419805	1.18844900
1.00000000	-1.11235267	2.52314813
1.00000000	1.82757401	-0.91102379
1.00000000	2.53643192	-1.13196810
1.00000000	2.57076438	1.93476915
1.00000000	0.74910457	1.14927313
1.00000000	1.58329543	-1.53347945
1.00000000	0.91230538	-1.28242909
1.00000000	1.31518493	-1.96387169
1.00000000	-2.12702985	1.45281438
1.00000000	-0.80716364	-1.40027292
1.00000000	-2.00940034	-1.67995999
1.00000000	1.99183472	-1.17615783
1.00000000	-0.43434954	-0.90231519
1.00000000	1.10388505	-2.13311673
1.00000000	-1.01845973	-1.02788356
1.00000000	-2.25542114	1.50509227
1.00000000	-0.50710519	-1.17010929
1.00000000	2.45297971	0.76317005
1.00000000	-1.21077263	2.26839744
