# Supplementary material for: Periodic propagating waves coordinate RhoGTPase network dynamics at the leading and trailing edges during cell migration
Source: eLife. 2020 Jul 24;9:e58165. doi: 10.7554/eLife.58165 (PMC7380942; doi:10.7554/eLife.58165)
Supplement: Source code 1. — See ‘description.txt’ file in the zip-archive for details. [file elife-58165-code1.zip › bifurcation_diargams/2D_bifurcation_diagrams/20190514_2135_outputCores4RhoA_Rac1_phenom_model_params.txt.txt_bistable.txt]

group d				0.1 r				0.1
6.00000000	-0.57110632	2.35448591
6.00000000	0.27733646	0.13431288
6.00000000	0.27076757	0.40411758
6.00000000	0.22901880	0.44278097
6.00000000	0.22897185	0.05947778
6.00000000	0.22277730	0.24090100
6.00000000	0.25698573	2.56824528
6.00000000	0.27305712	2.09280451
6.00000000	-0.48785218	1.70073372
6.00000000	-0.43061113	1.84553348
6.00000000	0.56747609	0.11503161
6.00000000	0.34257349	0.37761676
6.00000000	-0.42071189	1.30733773
6.00000000	0.21542479	0.46291701
6.00000000	0.27655911	2.12780793
6.00000000	0.27615689	0.39204270
6.00000000	0.25405964	2.37423751
6.00000000	0.28026017	1.74489303
6.00000000	0.25461667	2.69414803
6.00000000	-0.64354333	2.37825602
6.00000000	0.26757111	1.05599212
6.00000000	-0.45954987	1.10590598
6.00000000	0.20834679	1.81228695
6.00000000	0.32004446	0.36630377
6.00000000	0.15646379	2.09024353
6.00000000	-0.43670123	2.25299665
6.00000000	0.42012406	0.20576953
6.00000000	0.38383849	0.38847739
6.00000000	0.25574736	0.75197941
6.00000000	0.18155407	2.29313305
6.00000000	0.44243024	0.23152208
6.00000000	0.30838035	0.50430076
6.00000000	-0.56438592	1.92196591
6.00000000	0.18410160	1.85013525
6.00000000	-0.42298174	1.37883809
6.00000000	0.19341082	0.90643272
6.00000000	0.20327330	1.03629156
6.00000000	0.19525174	1.61547676
6.00000000	0.31119854	0.41522616
6.00000000	0.44116943	0.56865376
6.00000000	0.65469869	-0.03224119
6.00000000	-0.64547124	1.89763667
6.00000000	0.27020891	1.92832417
6.00000000	-0.57579746	1.32467023
6.00000000	-0.47562908	2.36807169
6.00000000	-0.49132290	2.53734235
6.00000000	-0.47034525	2.44724678
6.00000000	-0.46058725	1.77828108
6.00000000	0.37178835	0.70188798
6.00000000	0.30908844	0.94410201
6.00000000	0.46347416	0.26107114
6.00000000	0.16634184	2.45692757
6.00000000	0.23558266	1.21980219
6.00000000	-0.56098239	1.04880191
6.00000000	0.19793078	2.20836686
6.00000000	-0.47412430	2.67918575
6.00000000	-0.59766231	2.43230007
6.00000000	-0.58767199	2.33577219
6.00000000	0.21435842	2.18747806
6.00000000	0.39451235	0.07483760
6.00000000	0.24325927	1.56883902
6.00000000	0.21591014	2.68550003
6.00000000	-0.49104779	2.56245150
6.00000000	-0.43468550	0.65371710
6.00000000	0.25141241	1.11978579
6.00000000	0.20018925	1.76611936
6.00000000	-0.54335677	2.55644197
6.00000000	-0.44197303	1.69282282
6.00000000	-0.48226740	2.31811634
6.00000000	0.33804560	0.54277909
6.00000000	-0.50971162	2.19339420
6.00000000	0.30612733	0.10276769
6.00000000	0.28130222	2.27364275
6.00000000	0.23005742	0.38544583
6.00000000	-0.53687495	2.15990377
6.00000000	0.36910484	1.02712022
6.00000000	0.18391957	2.22334257
6.00000000	-0.66829784	2.70285877
6.00000000	0.31919031	1.20653589
6.00000000	-0.64182724	2.62505294
6.00000000	-0.43398312	2.01459997
6.00000000	0.32412887	0.13439950
6.00000000	0.16455672	2.57027434
6.00000000	0.25605101	0.88661884
6.00000000	0.27071853	0.22192796
6.00000000	0.33971132	1.15238504
6.00000000	0.27835424	1.67757351
6.00000000	0.62157795	0.01098666
6.00000000	0.18233701	2.29103317
6.00000000	0.28625252	1.50904412
6.00000000	0.25853458	2.46407768
6.00000000	0.28176775	0.72722103
6.00000000	0.23552954	1.87429858
6.00000000	0.28940594	0.92155935
6.00000000	-0.56645288	1.90002866
6.00000000	0.44311925	0.30991228
6.00000000	0.23159042	0.53500832
6.00000000	-0.49346338	0.92188580
6.00000000	0.20111355	0.46224087
6.00000000	-0.57976120	2.23389171
6.00000000	-0.46327948	1.51710999
6.00000000	0.33210196	0.35835449
6.00000000	-0.64384523	2.47379008
6.00000000	0.24889594	2.64762328
6.00000000	-0.42866139	1.30647297
6.00000000	0.39727678	0.27264234
6.00000000	0.38626911	0.80853428
6.00000000	0.26309537	2.38312709
6.00000000	-0.47510795	1.05188883
6.00000000	-0.53847916	1.96272355
6.00000000	-0.43393162	2.44296453
6.00000000	0.27073814	0.82066845
6.00000000	0.27473547	0.89892615
6.00000000	0.25781438	1.60194472
6.00000000	0.25619470	0.01410052
6.00000000	-0.63615399	1.98921269
6.00000000	0.19176187	0.62421637
6.00000000	-0.47363015	2.26063438
6.00000000	0.35691484	0.24649006
6.00000000	0.27625892	1.30736755
6.00000000	0.21869988	1.76115235
6.00000000	0.22628415	2.50806856
6.00000000	-0.44543437	1.04545650
6.00000000	-0.46193232	2.60991372
6.00000000	-0.41648053	1.09135880
6.00000000	-0.46374542	1.23077366
6.00000000	-0.56765050	2.20827035
6.00000000	-0.42913823	1.31795683
6.00000000	0.17047226	1.60166622
6.00000000	0.16998150	2.05258208
6.00000000	-0.51330353	1.26935727
6.00000000	0.36126431	0.94679355
6.00000000	-0.59802565	2.60803771
6.00000000	0.31526580	0.12834611
6.00000000	0.37753723	1.11724798
6.00000000	0.20841923	0.59534507
6.00000000	0.30784418	1.14736628
6.00000000	-0.50888589	0.81204099
6.00000000	-0.42431750	0.50001643
6.00000000	0.17298676	1.48151416
6.00000000	-0.57824313	1.85658758
6.00000000	0.25381294	0.94788712
6.00000000	0.22568725	2.41117931
6.00000000	-0.58345263	1.43946112
6.00000000	0.17081550	2.49292763
6.00000000	0.26537998	1.22598958
6.00000000	0.36013232	0.22962140
6.00000000	0.32713709	1.40966400
6.00000000	-0.53001081	1.61058483
6.00000000	0.20269507	2.50604676
6.00000000	-0.47508233	2.32696746
6.00000000	-0.47026507	1.78242575
6.00000000	-0.61474799	2.49510510
6.00000000	-0.61885572	2.61713732
6.00000000	0.22692693	0.33991223
6.00000000	0.33443573	0.72350941
6.00000000	0.25335075	1.92505769
6.00000000	0.33352140	0.34877524
6.00000000	-0.56566253	1.44203041
6.00000000	0.16752188	2.69897588
6.00000000	-0.48725250	0.65062296
6.00000000	0.61773996	-0.00686143
6.00000000	0.23442747	0.04018356
6.00000000	0.25274161	2.00299518
6.00000000	0.32425390	1.24156226
6.00000000	-0.43351093	1.99095883
6.00000000	0.32884597	1.31506250
6.00000000	0.16478998	2.41569365
6.00000000	-0.62404938	2.14034069
6.00000000	0.27405613	2.01022195
6.00000000	0.30328609	0.21615616
6.00000000	-0.50644406	2.39102725
6.00000000	-0.64457577	2.33071739
6.00000000	0.31663847	1.33491405
6.00000000	0.32927951	0.31696310
6.00000000	0.21946624	1.25584182
6.00000000	0.51815184	0.27016448
6.00000000	0.17084123	1.46995189
6.00000000	-0.56149497	2.55670213
6.00000000	0.27281239	1.37544125
6.00000000	-0.56989023	1.73549737
6.00000000	0.26598446	0.91814376
6.00000000	0.38745359	0.27732783
6.00000000	0.27415777	1.85135318
6.00000000	0.34369600	0.99646868
6.00000000	0.52127931	0.15789461
6.00000000	-0.61002400	2.36545741
6.00000000	-0.44765266	1.13972702
6.00000000	-0.54800859	1.14677934
6.00000000	-0.49326820	2.07152658
6.00000000	-0.52267070	1.39317813
6.00000000	-0.41151166	0.47669037
6.00000000	0.31675937	0.78871535
6.00000000	0.24847823	1.50328476
6.00000000	0.47915715	0.40813879
6.00000000	-0.56619350	1.23970395
6.00000000	0.23872958	0.64524595
6.00000000	0.33633659	1.39618439
6.00000000	-0.58241559	2.10208271
6.00000000	-0.43788629	1.45272703
6.00000000	0.20473345	2.05747171
6.00000000	0.27930878	1.80380165
6.00000000	-0.53618638	1.68775087
6.00000000	0.30859550	1.36436878
6.00000000	0.19134587	1.04420964
6.00000000	0.34196030	0.63635766
6.00000000	-0.55015478	1.85768510
6.00000000	0.38664473	0.91407658
6.00000000	0.27675135	0.37265442
6.00000000	-0.48252445	2.50290096
6.00000000	-0.46418470	2.17854865
6.00000000	-0.50597887	1.65304135
6.00000000	-0.63197783	2.60546054
6.00000000	0.45424307	0.35050701
6.00000000	0.24910406	2.37789710
6.00000000	-0.43784283	1.98270605
6.00000000	0.24878156	2.01017114
6.00000000	0.28093857	0.37174078
6.00000000	0.56488138	0.07656635
6.00000000	-0.45180200	2.00993058
6.00000000	0.17599001	1.36639404
6.00000000	0.40091105	0.76622069
6.00000000	0.18299240	1.59829330
6.00000000	0.28350836	0.50475809
6.00000000	-0.44498066	1.43480002
6.00000000	-0.59628285	1.68008805
6.00000000	-0.50604539	1.33245196
6.00000000	0.20438524	0.11488780
6.00000000	0.28905473	1.80497994
6.00000000	0.37689375	0.48136822
6.00000000	0.20221070	2.56506753
6.00000000	0.14330467	2.68108540
6.00000000	0.17126577	1.63276214
6.00000000	0.23429437	0.51438256
6.00000000	0.16625522	1.37712052
6.00000000	-0.46170318	1.19692012
6.00000000	0.34412729	0.43444506
6.00000000	-0.62618057	2.62623865
6.00000000	-0.59590039	1.78132693
6.00000000	-0.50976585	2.62387004
6.00000000	0.29106860	0.39830176
6.00000000	0.33885670	0.93580606
6.00000000	0.27078276	2.15299947
6.00000000	0.29963042	1.50850549
6.00000000	-0.56317789	1.15499556
6.00000000	0.20278347	1.47603820
6.00000000	0.39262234	0.10543135
6.00000000	-0.58303059	1.28458191
6.00000000	0.29210657	1.32166981
6.00000000	0.23136917	1.79868912
6.00000000	-0.52779609	2.22535056
6.00000000	0.37038985	0.29258368
6.00000000	0.49143829	0.04752581
6.00000000	0.27690458	1.69569572
6.00000000	0.27514217	1.80233450
6.00000000	-0.49215004	2.11208312
6.00000000	0.21979798	2.28985612
6.00000000	-0.52779713	2.69614637
6.00000000	0.32646801	1.43841059
6.00000000	-0.50233768	2.39214170
6.00000000	0.54491670	-0.03431582
6.00000000	0.45031947	0.37879651
6.00000000	0.25648967	1.53727896
6.00000000	0.26898380	2.15033584
6.00000000	0.35763319	1.32636685
6.00000000	0.36709196	0.13275026
6.00000000	0.47911201	0.10491822
6.00000000	-0.46965450	0.81511967
6.00000000	-0.44637813	2.18500886
6.00000000	0.46565292	0.11196299
6.00000000	0.35187586	0.70749267
6.00000000	0.39535426	0.79261794
6.00000000	-0.47387734	2.33129873
6.00000000	-0.51334857	1.47444871
6.00000000	0.37791748	0.45151887
6.00000000	-0.45272330	1.49922792
6.00000000	0.20613414	2.31576912
6.00000000	-0.44930583	0.82695915
6.00000000	-0.52631681	1.42371241
6.00000000	-0.47686905	1.15736713
6.00000000	0.17668612	1.83384530
6.00000000	0.26234900	1.35550061
6.00000000	0.36598342	0.72422338
6.00000000	-0.51375050	2.64486830
6.00000000	-0.52286567	2.70331905
6.00000000	0.32295127	0.64113053
6.00000000	-0.43840432	1.19862785
6.00000000	0.27275990	0.30365496
6.00000000	0.42458252	0.21943434
6.00000000	0.22216955	1.19986906
6.00000000	0.19992339	0.30963561
6.00000000	0.37856008	0.98803160
6.00000000	0.17380346	2.25029970
6.00000000	0.31433717	0.75730806
6.00000000	0.22606470	2.63468887
6.00000000	0.33819946	0.13067882
6.00000000	0.36677269	0.05576627
6.00000000	0.23022722	1.94325781
6.00000000	-0.63959381	2.32450532
6.00000000	0.27776315	2.32314025
6.00000000	-0.62632021	2.04720066
6.00000000	0.15010183	2.33817278
6.00000000	-0.45560565	2.58338075
6.00000000	0.20608029	1.69021435
6.00000000	0.20665350	2.43945176
6.00000000	0.17876160	1.91047812
6.00000000	0.19257724	0.27099165
6.00000000	0.37935845	1.00817953
6.00000000	-0.43393485	1.30505626
6.00000000	0.34966098	0.40493065
6.00000000	0.34997475	0.77268720
6.00000000	-0.52170952	2.33069376
6.00000000	0.42824454	0.02347585
6.00000000	0.29147648	0.33400914
6.00000000	-0.44545396	2.10706326
6.00000000	-0.60378323	1.36878358
6.00000000	-0.62320748	1.80239783
6.00000000	-0.65013404	2.60481212
6.00000000	-0.56731585	2.65372784
6.00000000	-0.51537093	1.33607903
6.00000000	0.57347404	0.07352433
6.00000000	0.30829195	1.86612076
6.00000000	-0.56472896	1.98925464
6.00000000	0.20212644	1.36842956
6.00000000	-0.52291979	2.10528809
6.00000000	0.30496778	1.06694240
6.00000000	0.24986767	2.48122085
6.00000000	0.21573590	2.44271073
6.00000000	0.33985736	0.73451383
6.00000000	0.17921311	2.32026337
6.00000000	0.38117580	0.85602557
6.00000000	0.19443178	0.67683321
6.00000000	0.24759312	1.52427359
6.00000000	-0.61113799	2.37092100
6.00000000	0.22773490	0.84731359
6.00000000	-0.46121571	1.01263404
6.00000000	0.32373676	0.09536429
6.00000000	-0.42574823	0.76931957
6.00000000	-0.45617054	1.40485183
6.00000000	0.29441733	0.86347652
6.00000000	-0.56895839	1.18025025
6.00000000	-0.65806821	2.42926993
6.00000000	0.22550009	0.83326479
6.00000000	-0.54260033	1.00300792
6.00000000	-0.50688152	0.87887554
6.00000000	0.33230354	0.23711993
6.00000000	0.61082747	-0.03777900
6.00000000	-0.65385579	2.60658946
6.00000000	0.27729439	0.35332417
6.00000000	-0.54525754	2.66222109
6.00000000	0.21798746	2.57423426
6.00000000	0.31963091	0.07815417
6.00000000	0.37065272	-0.00977954
6.00000000	-0.53286703	2.48289351
6.00000000	0.46589311	0.08865331
6.00000000	0.20142257	2.69380180
6.00000000	0.50072115	0.12640595
6.00000000	0.29006860	1.76882591
6.00000000	0.22703461	0.39458254
6.00000000	0.30071691	1.87315508
6.00000000	0.15803927	2.34158629
6.00000000	-0.53221895	2.31271489
6.00000000	0.39780575	0.54016392
6.00000000	0.32756978	1.25591911
6.00000000	-0.53362788	2.32681202
6.00000000	0.18819856	2.33006060
6.00000000	0.26239493	1.10644091
6.00000000	0.17674124	1.39830049
6.00000000	0.28875180	1.95271399
6.00000000	-0.46384353	0.65452136
6.00000000	-0.52633728	1.79799055
6.00000000	0.49490946	0.34998130
6.00000000	0.36987569	1.00634144
6.00000000	-0.60325798	1.77495169
6.00000000	-0.45830403	2.32434691
6.00000000	-0.48272963	1.63802287
6.00000000	-0.57319680	2.05737465
6.00000000	0.18862380	2.56645243
6.00000000	-0.51938170	1.25850473
6.00000000	0.23286776	1.00306517
6.00000000	-0.47271233	2.37281197
6.00000000	0.30786281	1.11033303
6.00000000	0.30513381	1.40401056
6.00000000	-0.51835546	0.78543009
6.00000000	0.43036066	0.10658762
6.00000000	0.42529201	0.25106592
6.00000000	0.66774657	-0.04149270
6.00000000	-0.48278246	0.97955743
6.00000000	0.24631954	1.24015200
6.00000000	-0.62103372	1.99100588
6.00000000	0.28490010	1.17762513
6.00000000	-0.53818030	2.27658202
6.00000000	0.29225995	1.26797595
6.00000000	-0.51266419	2.64447902
6.00000000	0.31070269	1.60793569
6.00000000	0.20331736	2.26041138
6.00000000	-0.49293360	2.60055958
6.00000000	-0.63180464	2.59435382
6.00000000	0.29768658	0.99138577
6.00000000	0.29036731	2.02349211
6.00000000	0.23161562	2.18196641
6.00000000	-0.56558366	1.96498135
6.00000000	0.16538639	2.22720576
6.00000000	-0.51242373	2.59087213
6.00000000	-0.55840609	2.05124242
6.00000000	-0.46222155	0.85620857
6.00000000	-0.62810404	2.48482277
6.00000000	-0.43172873	1.21476549
6.00000000	0.31323010	0.90189717
6.00000000	-0.59118731	1.55929515
6.00000000	0.25897939	1.28987465
6.00000000	0.28174449	0.70588355
6.00000000	0.25530832	1.58180932
6.00000000	0.32790212	1.47193153
6.00000000	0.30163698	1.42518209
6.00000000	0.35389064	0.31373313
6.00000000	-0.59264675	1.84720523
6.00000000	0.29335351	1.55768185
6.00000000	-0.49371576	0.71810209
6.00000000	0.33573284	1.52202384
6.00000000	0.25810545	1.08999559
6.00000000	0.18742990	0.75074014
6.00000000	-0.49026403	1.96174687
6.00000000	0.48215997	0.10210441
6.00000000	0.15977339	1.99903700
6.00000000	0.25510006	2.68898473
6.00000000	0.32499141	0.47682731
6.00000000	0.26758825	1.20323517
6.00000000	0.15963549	2.07379514
6.00000000	0.26169792	1.96414340
6.00000000	0.42274406	0.31559747
6.00000000	0.19233466	2.55162393
6.00000000	-0.47504939	0.91167059
6.00000000	-0.42331061	1.07746013
6.00000000	-0.58183347	1.80734729
6.00000000	0.21853851	2.49847545
6.00000000	0.44332451	0.27025302
6.00000000	0.18354853	2.50327216
6.00000000	0.19743697	1.20311925
6.00000000	0.33161704	0.00078828
6.00000000	0.19508359	1.74858926
6.00000000	-0.49871612	1.29793029
6.00000000	-0.60021456	1.47641211
6.00000000	-0.48962486	1.54943112
6.00000000	0.31143366	0.43946302
6.00000000	-0.56264743	1.55620558
6.00000000	0.22577197	1.40304867
6.00000000	0.22237830	0.44029307
6.00000000	0.25841255	0.26762321
6.00000000	0.43451671	0.15231470
6.00000000	0.17269803	1.67282969
6.00000000	-0.55806525	1.47323382
6.00000000	0.54132880	0.08089241
6.00000000	0.42314044	0.75659406
6.00000000	-0.47716547	0.95177117
6.00000000	0.47173723	0.41579270
6.00000000	-0.51510095	1.81212760
6.00000000	0.28963165	0.07325732
6.00000000	0.62234363	-0.01401836
6.00000000	0.39810844	0.94536413
6.00000000	0.20402210	1.53280430
6.00000000	0.32894146	0.90297842
6.00000000	0.18725303	0.48321891
6.00000000	-0.64898570	2.37160277
6.00000000	0.38350221	0.91407785
6.00000000	0.20186944	1.96807987
6.00000000	0.29831076	0.22285094
6.00000000	0.34808839	0.44499602
6.00000000	0.26766439	2.48748271
6.00000000	-0.54360530	1.08331140
6.00000000	0.23042838	1.43302354
6.00000000	-0.49543825	0.85724092
6.00000000	0.14806240	2.64341018
6.00000000	-0.46364216	2.54916811
6.00000000	-0.63120807	2.22007944
6.00000000	0.61901916	-0.03574636
6.00000000	0.23365803	0.61052479
6.00000000	-0.63518686	1.78851013
6.00000000	0.23153870	2.49222540
6.00000000	0.33376468	0.62752405
6.00000000	0.17109088	2.03594592
6.00000000	0.21193547	0.44205840
6.00000000	0.30036538	1.24843909
6.00000000	0.33562084	1.24139375
6.00000000	0.27295591	2.25948925
6.00000000	-0.61919260	2.02033587
6.00000000	-0.48119553	1.73420545
6.00000000	0.53920196	0.09160021
6.00000000	0.33008515	0.54859039
6.00000000	0.36749915	1.14803321
6.00000000	-0.65268082	2.24411091
6.00000000	0.32372722	0.76352368
6.00000000	-0.64190805	1.91872212
6.00000000	0.29841860	0.29186253
6.00000000	-0.49677709	0.76295726
6.00000000	0.26097151	0.27581272
6.00000000	0.32215263	1.44045045
6.00000000	-0.53828579	2.36507949
6.00000000	-0.62753286	2.30674796
6.00000000	0.24516017	2.39641926
6.00000000	0.20239879	0.99140050
6.00000000	0.28460259	0.53995890
6.00000000	-0.41426926	0.74529963
6.00000000	0.44889545	0.26662633
6.00000000	0.22952554	0.04933039
6.00000000	-0.59643753	1.31538892
6.00000000	-0.48556823	1.55359163
6.00000000	0.21593121	1.35041167
6.00000000	0.25810172	1.95530126
6.00000000	-0.42377333	0.68338829
6.00000000	0.30419402	1.56058844
6.00000000	-0.43886819	1.74128666
6.00000000	0.18456887	1.48790489
6.00000000	-0.52281409	1.51943802
6.00000000	-0.55659547	2.29191698
6.00000000	-0.50826528	2.26011595
6.00000000	0.14644194	2.34703274
6.00000000	-0.43975043	1.64638880
6.00000000	-0.56688237	2.18182363
6.00000000	0.32953252	0.78044083
6.00000000	-0.43272673	2.07373749
6.00000000	0.18816093	1.06117061
6.00000000	-0.52536054	0.92152366
6.00000000	-0.45741698	1.57331891
6.00000000	0.35453478	0.13243516
6.00000000	0.35535532	0.87046257
6.00000000	-0.43164036	2.27141381
6.00000000	-0.48809742	0.74646758
6.00000000	0.20391562	1.18584493
6.00000000	0.17275990	1.45350637
6.00000000	0.49097194	0.10575793
6.00000000	0.20073003	0.01452350
6.00000000	0.25532970	2.60123237
6.00000000	-0.49865708	2.01843308
6.00000000	0.20668849	2.45524187
6.00000000	0.27936504	2.14339771
6.00000000	-0.42156486	0.58333324
6.00000000	0.27272603	0.94203879
6.00000000	0.17434057	1.94135450
6.00000000	-0.52283610	1.74622576
6.00000000	0.21096370	0.83528469
6.00000000	0.47038110	0.34294572
6.00000000	0.31157095	0.74472103
6.00000000	0.31345458	-0.01443158
6.00000000	0.24672489	0.10059705
6.00000000	0.21115003	0.74889466
6.00000000	0.28013134	1.08574773
6.00000000	-0.64003561	2.45868785
6.00000000	-0.44478734	0.65952572
6.00000000	0.39713215	-0.01190623
6.00000000	0.22954043	2.31036577
6.00000000	-0.59919587	1.29801491
6.00000000	-0.64859412	2.22905517
6.00000000	-0.41408572	0.55905683
6.00000000	0.50220150	0.32871364
6.00000000	0.28496540	0.48667300
6.00000000	0.31755551	1.58326986
6.00000000	0.24268994	2.15327133
6.00000000	0.44116254	0.41460318
6.00000000	0.42991784	0.36254822
6.00000000	-0.45164316	1.24631423
6.00000000	0.17940564	1.99887028
6.00000000	-0.52178463	1.68646551
6.00000000	0.16096696	1.85021973
6.00000000	0.28023622	0.88882141
6.00000000	0.34706873	1.38613365
6.00000000	0.31017598	1.36608707
6.00000000	-0.47435524	2.02809643
6.00000000	0.39683959	0.52353542
6.00000000	-0.43311411	1.55617930
6.00000000	0.20785530	0.49225978
6.00000000	-0.53265207	1.77371304
6.00000000	0.19473111	0.36748892
6.00000000	-0.66334651	2.52329571
6.00000000	0.40176607	0.80282064
6.00000000	-0.46520733	1.16491505
6.00000000	0.22475924	0.31600200
6.00000000	0.33868986	0.19660020
6.00000000	-0.52168499	2.45649796
6.00000000	-0.60407754	2.68002126
6.00000000	0.29679732	0.90361661
6.00000000	0.48035579	0.05831935
6.00000000	0.21320594	0.91099056
6.00000000	-0.51218525	2.40794064
6.00000000	-0.59226293	2.61038411
6.00000000	0.30466491	0.89625133
6.00000000	-0.50779708	1.23485301
6.00000000	-0.58331637	2.70501983
6.00000000	0.20520105	0.27115332
6.00000000	-0.56696769	1.30669558
6.00000000	0.53294925	0.16018119
6.00000000	0.43531062	0.52138551
6.00000000	-0.65027416	2.17006142
6.00000000	0.33995924	0.33913371
6.00000000	-0.44090784	1.83413498
6.00000000	-0.58645019	1.22768019
6.00000000	0.17827623	2.22130753
6.00000000	-0.60686438	2.50886412
6.00000000	0.24143354	1.57193986
6.00000000	0.26434936	1.04496949
6.00000000	0.26485476	1.39996279
6.00000000	0.24952297	0.53639807
6.00000000	0.21514042	1.88656929
6.00000000	-0.44668777	2.14652399
6.00000000	-0.44207638	1.53392103
6.00000000	0.39039464	0.70485477
6.00000000	-0.44278569	0.68214400
6.00000000	-0.48085407	2.65620552
6.00000000	-0.47527865	1.18507253
6.00000000	-0.51683992	1.06491943
6.00000000	-0.41462273	0.69534669
6.00000000	-0.53366996	1.83850544
6.00000000	0.17371765	1.19312447
6.00000000	-0.51777314	2.54235441
6.00000000	0.39418374	0.39511677
6.00000000	-0.49084177	1.74363402
6.00000000	0.18573413	2.15562140
6.00000000	-0.54700358	1.94937348
6.00000000	-0.40642689	0.46487268
6.00000000	0.53647769	0.14089361
6.00000000	-0.54280880	2.39751625
6.00000000	0.42802485	0.36579031
6.00000000	-0.54984487	1.03341320
6.00000000	0.23845923	2.50855841
6.00000000	0.31233129	1.11911025
6.00000000	-0.49113028	2.14742714
6.00000000	-0.57014845	2.50639742
6.00000000	-0.65295772	2.63027256
6.00000000	0.23088187	2.44035871
6.00000000	-0.57745008	1.90582802
6.00000000	-0.59988851	2.64974719
6.00000000	-0.58355842	1.59922402
6.00000000	-0.44488110	0.57284092
6.00000000	0.16694123	1.85200332
6.00000000	0.26522884	1.35132225
6.00000000	-0.41354814	0.88351988
6.00000000	-0.45792497	1.62379629
6.00000000	-0.54655400	1.27837514
6.00000000	0.40556248	0.76143105
6.00000000	-0.43005352	1.08380534
6.00000000	0.32017511	0.02586307
6.00000000	-0.50583159	2.00649948
6.00000000	-0.64571417	2.42633601
6.00000000	0.43921762	0.44125004
6.00000000	-0.42536582	1.37782067
6.00000000	-0.65791634	2.70183955
6.00000000	0.32169914	0.03075971
6.00000000	0.44824269	0.49824918
6.00000000	0.30718524	1.24221679
6.00000000	0.26176297	0.24049651
6.00000000	0.20864380	2.06650980
6.00000000	0.25545439	1.35051846
6.00000000	0.23919807	0.15986432
6.00000000	0.23313817	2.56979227
6.00000000	0.31955843	1.09211717
6.00000000	-0.46802019	2.23493903
6.00000000	0.26744109	0.68233660
6.00000000	0.48134078	0.12141823
6.00000000	0.27151684	2.13270616
6.00000000	-0.48511483	1.16736102
6.00000000	0.31018687	1.43850304
6.00000000	0.31879663	0.75566837
6.00000000	-0.66754367	2.61693014
6.00000000	0.31048212	1.74537896
6.00000000	0.21272612	0.32818158
6.00000000	0.26935295	1.19279959
6.00000000	-0.54728869	1.19108429
6.00000000	-0.57572682	1.58181022
6.00000000	0.15576795	2.36067560
6.00000000	0.24557847	0.24500502
6.00000000	0.32702854	1.10145192
6.00000000	0.27382029	0.19632095
6.00000000	-0.46435292	1.73253639
6.00000000	-0.51059348	1.17866614
6.00000000	-0.56719995	1.32388382
6.00000000	0.31207101	1.70683076
6.00000000	0.24675314	1.66028753
6.00000000	-0.60998211	2.06813205
6.00000000	-0.45551253	2.59527609
6.00000000	-0.48507284	1.18638272
6.00000000	-0.64693782	2.07793474
6.00000000	0.40703598	0.88401459
6.00000000	-0.62141559	2.37657178
6.00000000	-0.49332518	2.19132972
6.00000000	-0.60881339	1.38431204
6.00000000	0.25614296	0.50605916
6.00000000	0.42803656	-0.03439871
6.00000000	-0.43141875	1.76416712
6.00000000	0.26268864	1.82542818
6.00000000	-0.54822300	1.26293988
6.00000000	-0.43976055	0.77955382
6.00000000	-0.44060564	2.24750706
6.00000000	-0.56019718	1.48401653
6.00000000	0.27081796	1.09887928
6.00000000	0.34668299	1.12547793
6.00000000	0.16529314	1.78235872
6.00000000	0.34843223	1.28841308
6.00000000	0.24299202	1.96574575
6.00000000	0.36848169	0.46269865
6.00000000	0.16233648	2.53499135
6.00000000	-0.47845452	0.69952466
6.00000000	0.26178211	0.56580659
6.00000000	-0.43954846	1.39303271
6.00000000	-0.59440784	2.60823588
6.00000000	0.28838014	1.35645340
6.00000000	0.31914926	1.50602294
6.00000000	-0.52967754	0.85983856
6.00000000	-0.48968731	1.34781962
6.00000000	0.40995010	0.31947676
6.00000000	0.41667996	0.52237410
6.00000000	0.23373919	2.23458825
6.00000000	0.20521780	0.02615786
6.00000000	0.20675133	2.41139208
6.00000000	0.47167506	0.39866425
6.00000000	-0.58546091	1.42093106
6.00000000	0.19193181	1.39326000
6.00000000	-0.45271945	1.53878805
6.00000000	0.21019662	0.40904886
6.00000000	0.26274803	2.41209992
6.00000000	-0.52139544	0.89628593
6.00000000	0.26177787	1.07151707
6.00000000	-0.59339103	2.14917985
6.00000000	-0.40907355	0.48314404
6.00000000	-0.47988082	1.50269024
6.00000000	-0.54137681	1.43035117
6.00000000	-0.44418534	1.41748663
6.00000000	-0.53479212	2.20499075
6.00000000	0.57442848	0.05839275
6.00000000	0.43565957	0.61043290
6.00000000	0.27078514	1.08714356
6.00000000	0.38255080	0.94318896
6.00000000	0.34241524	0.43727635
6.00000000	0.34809256	0.23241627
6.00000000	-0.46898455	2.47243770
6.00000000	0.33888970	1.44091290
6.00000000	0.19444380	1.21795216
6.00000000	0.27093845	0.82401347
6.00000000	-0.44718952	0.96916014
6.00000000	0.34898486	0.76336000
6.00000000	-0.63609897	2.20104970
6.00000000	-0.52318932	0.99417518
6.00000000	-0.62780735	2.54115444
6.00000000	0.29358928	0.34670872
6.00000000	-0.51467217	2.56989479
6.00000000	0.25255414	0.03246885
6.00000000	0.18600931	0.51171964
6.00000000	0.22059311	0.56845049
6.00000000	0.29819686	1.33314711
6.00000000	0.23873109	2.65185878
6.00000000	-0.54850045	1.96877675
6.00000000	0.29743561	0.62113172
6.00000000	0.19561448	1.80785920
6.00000000	0.25000230	2.36735767
6.00000000	-0.50423340	2.18050823
6.00000000	0.31044223	0.82981824
6.00000000	-0.58135854	1.89123834
6.00000000	0.29298506	1.80253967
6.00000000	-0.42794411	1.48583773
6.00000000	0.18717959	0.88608032
6.00000000	0.42742481	0.65205175
6.00000000	0.39875262	0.72330014
6.00000000	-0.51547324	1.48725655
6.00000000	0.18691542	1.43551785
6.00000000	-0.44593438	2.15914090
6.00000000	0.31223910	0.35682543
6.00000000	0.29455312	2.02670313
6.00000000	0.28997673	0.41851247
6.00000000	0.25620615	1.67669156
6.00000000	-0.57829324	1.34738637
6.00000000	-0.59569029	2.23494631
6.00000000	0.39988837	0.04104815
6.00000000	0.21944888	1.12062193
6.00000000	0.18277193	2.12637913
6.00000000	-0.59124728	1.19923943
6.00000000	-0.43190407	1.81010215
6.00000000	0.23226513	0.26302812
6.00000000	-0.60072588	1.88484132
6.00000000	0.26970687	1.96518360
6.00000000	0.32525985	1.47889343
6.00000000	0.39463368	0.37778574
6.00000000	-0.50805459	2.59397010
6.00000000	-0.62002007	1.86985486
6.00000000	0.33684337	0.07741564
6.00000000	-0.43693050	1.04205340
6.00000000	-0.41862172	0.82195677
6.00000000	-0.51513954	1.08043643
6.00000000	0.28559838	0.24478764
6.00000000	-0.49833619	2.58675401
6.00000000	0.29868275	1.99030203
6.00000000	0.23291246	1.41190128
6.00000000	0.18918392	2.10221966
6.00000000	-0.44618522	2.23314703
6.00000000	-0.46493020	2.33429613
6.00000000	0.21758839	2.19740522
6.00000000	-0.46857948	1.32575638
6.00000000	0.41063180	0.86671844
6.00000000	0.33467532	1.48612443
6.00000000	0.24438994	2.68856479
6.00000000	0.26203834	2.59044943
6.00000000	0.40879852	0.18855866
6.00000000	-0.45706173	1.82700899
6.00000000	0.50571854	-0.01323812
6.00000000	-0.54969443	1.27678847
6.00000000	-0.60840532	1.33005312
6.00000000	-0.49674361	1.31272411
6.00000000	-0.48278428	1.42284585
6.00000000	0.27644429	0.41660397
6.00000000	-0.62099020	2.50955692
6.00000000	0.44764981	0.13547847
6.00000000	0.22468378	0.44060866
6.00000000	0.40348085	0.80350040
6.00000000	0.35278591	1.19697970
6.00000000	0.30734250	1.64313085
6.00000000	-0.44603933	2.04161149
6.00000000	-0.55869783	2.09000312
6.00000000	-0.44224890	0.77480723
6.00000000	-0.59862126	2.37213783
6.00000000	-0.50649369	1.61343370
6.00000000	0.37266576	0.63005229
6.00000000	-0.52017825	2.50114481
6.00000000	0.32972736	0.34528982
6.00000000	0.28284184	0.43237963
6.00000000	0.26562638	1.38876185
6.00000000	0.29845302	1.03318465
6.00000000	-0.64410771	2.23939365
6.00000000	-0.48757718	2.19501079
6.00000000	-0.43303298	0.87300834
6.00000000	0.33038273	0.92849483
6.00000000	-0.46483819	2.55553983
6.00000000	0.54717083	0.13529668
6.00000000	-0.52082384	1.09341529
6.00000000	0.23759240	1.06013948
6.00000000	0.34291691	0.69620241
6.00000000	0.32866579	1.33417904
6.00000000	-0.43993662	2.52396984
6.00000000	0.39963108	0.91831975
6.00000000	-0.45230081	2.04448877
6.00000000	0.15943898	1.82762867
6.00000000	0.20920912	1.13135054
6.00000000	-0.67362453	2.61385321
6.00000000	-0.51025853	0.87343690
6.00000000	-0.54817966	1.79211161
6.00000000	0.26585546	1.33826321
6.00000000	0.25489989	1.61435730
6.00000000	0.33197852	0.37237234
6.00000000	-0.42947846	1.83457972
6.00000000	0.33315150	0.48096492
6.00000000	0.31605687	1.05229736
6.00000000	0.56326479	-0.04107493
6.00000000	0.33486631	0.96351739
6.00000000	0.26159402	2.10611780
6.00000000	-0.64993024	2.54588097
6.00000000	0.17045920	1.37862035
6.00000000	-0.47210815	0.71654124
6.00000000	-0.58016313	1.46963196
6.00000000	0.15700845	2.42448110
6.00000000	0.34703850	1.08636499
6.00000000	-0.43011932	2.04360896
6.00000000	0.29902058	1.97779673
6.00000000	0.21273527	2.28809463
6.00000000	0.42592336	0.63812002
6.00000000	0.17496247	1.21715004
6.00000000	-0.57478374	1.44266883
6.00000000	0.52291332	0.10807123
6.00000000	0.30844865	0.71736757
6.00000000	0.23600757	1.01712817
6.00000000	0.32597674	0.40462605
6.00000000	-0.62852074	2.55309839
6.00000000	-0.50799141	1.87232783
6.00000000	0.47282191	-0.03478004
6.00000000	0.24052656	1.06149545
6.00000000	-0.46232936	0.92903807
6.00000000	-0.61279060	2.43231137
6.00000000	0.26778329	1.68651021
6.00000000	-0.48936558	1.50797650
6.00000000	-0.52369995	1.63051582
6.00000000	0.29790157	1.72821344
6.00000000	0.27327070	2.05930368
6.00000000	0.33260851	0.11509398
6.00000000	0.18983419	1.16945250
6.00000000	0.28408809	1.27524295
6.00000000	0.45984089	0.51752462
6.00000000	0.20093435	2.64691697
6.00000000	-0.63981071	2.22470544
6.00000000	-0.50185896	1.55591333
6.00000000	-0.60065933	2.43802801
6.00000000	-0.50116256	1.28966182
6.00000000	-0.50844274	2.35207915
6.00000000	-0.41155571	0.64076493
6.00000000	0.22748835	1.57513709
6.00000000	-0.57540221	1.98420577
6.00000000	0.24909433	1.73358044
6.00000000	-0.43589629	2.65217355
6.00000000	0.40223614	0.14589240
6.00000000	-0.54548959	1.91168855
6.00000000	0.21601056	1.04712480
6.00000000	0.31650928	0.53450834
6.00000000	-0.42806315	1.38187840
6.00000000	0.18392056	2.37111841
6.00000000	0.68824341	-0.04704634
6.00000000	0.42169487	0.31153661
6.00000000	-0.44534722	1.19657302
6.00000000	-0.47255363	1.56682800
6.00000000	0.46566324	0.51808005
6.00000000	-0.54321182	2.15394197
6.00000000	-0.50028844	1.85604340
6.00000000	0.73698521	-0.08618781
6.00000000	0.23501878	1.92822186
6.00000000	0.47229261	0.35284982
6.00000000	-0.52179180	0.79009951
6.00000000	0.18974715	0.27691478
6.00000000	-0.59951125	1.37306858
6.00000000	0.46267340	0.05352512
6.00000000	0.23391828	1.73888685
6.00000000	-0.51655430	1.85441257
6.00000000	0.22625607	1.56406336
6.00000000	0.22199176	1.02729799
6.00000000	0.30129866	0.95610654
6.00000000	0.23722170	0.55815278
6.00000000	-0.56425731	1.40891456
6.00000000	0.15856631	1.78241862
6.00000000	0.18491569	1.38742997
6.00000000	0.20125601	2.29298043
6.00000000	-0.61870910	2.20480361
6.00000000	-0.53568631	1.24004154
6.00000000	0.43823430	0.61483482
6.00000000	0.24187324	0.06112568
6.00000000	0.31777914	0.29448668
6.00000000	0.41512737	-0.03311888
6.00000000	0.27985051	1.75085418
6.00000000	0.64688179	-0.06587446
6.00000000	0.63129329	-0.05452510
6.00000000	-0.47610658	1.43308044
6.00000000	-0.61496518	1.72824149
6.00000000	0.34913915	1.22346886
6.00000000	-0.64635816	2.60850962
6.00000000	0.23687931	1.02605049
6.00000000	0.22786188	1.79442016
6.00000000	-0.50135773	2.60956188
6.00000000	0.19465407	2.28134690
6.00000000	0.34821894	0.37450964
6.00000000	-0.66162061	2.60970072
6.00000000	0.26405505	0.06313022
6.00000000	-0.53852290	2.15764892
6.00000000	0.19489478	2.13911879
6.00000000	-0.58114948	2.47545320
6.00000000	-0.56070886	1.38973298
6.00000000	0.30484412	1.60652963
6.00000000	0.45159108	0.25416968
6.00000000	0.39619634	0.89551848
6.00000000	-0.50560868	2.60785501
6.00000000	0.44790044	0.54793944
6.00000000	0.14728065	2.64578945
6.00000000	-0.46778903	2.19826844
6.00000000	-0.51358049	2.67522873
6.00000000	0.17225762	1.95876460
6.00000000	0.37337433	0.51044289
6.00000000	-0.58594439	2.07605667
6.00000000	0.36237009	0.75850695
6.00000000	0.24852354	2.69920017
6.00000000	-0.44167450	2.66481899
6.00000000	0.24445805	1.44024993
6.00000000	0.27483127	1.26762989
6.00000000	0.17373781	1.72974092
6.00000000	-0.51808091	1.79072810
6.00000000	0.32963475	0.38257583
6.00000000	-0.62954048	2.49176443
6.00000000	0.22985788	1.30270418
6.00000000	-0.54527468	1.50673566
6.00000000	-0.45213443	0.79896305
6.00000000	0.37506666	0.31292592
6.00000000	0.27684963	0.23311641
6.00000000	-0.44864535	1.75093587
6.00000000	0.31836760	1.15660597
6.00000000	-0.48701518	2.45506633
6.00000000	0.25250429	1.82307511
6.00000000	-0.55830496	2.04653408
6.00000000	-0.43243037	1.66368106
6.00000000	0.35797004	0.81085728
6.00000000	0.19043375	0.39879582
6.00000000	0.30337933	1.36561654
6.00000000	0.26378550	2.09858552
6.00000000	0.34082829	1.20568950
6.00000000	-0.62507097	1.99480729
6.00000000	0.41457949	0.13803752
6.00000000	-0.58123797	1.69158222
6.00000000	0.23745253	1.46163783
6.00000000	0.42892747	0.30371134
6.00000000	-0.53754275	1.64808179
6.00000000	0.38161648	0.25071023
6.00000000	0.19739376	0.72890243
6.00000000	0.39449912	0.94407260
6.00000000	-0.43904023	1.32764248
6.00000000	0.39245717	0.37239988
6.00000000	0.25773093	1.84898345
6.00000000	0.36967100	0.10131788
6.00000000	0.19020176	2.19992489
6.00000000	-0.62215669	1.76760754
6.00000000	0.20894849	1.38889174
6.00000000	-0.45543276	2.61781095
