# Supplementary material for: Periodic propagating waves coordinate RhoGTPase network dynamics at the leading and trailing edges during cell migration
Source: eLife. 2020 Jul 24;9:e58165. doi: 10.7554/eLife.58165 (PMC7380942; doi:10.7554/eLife.58165)
Supplement: Source code 1. — See ‘description.txt’ file in the zip-archive for details. [file elife-58165-code1.zip › bifurcation_diargams/2D_bifurcation_diagrams/RhoA_Rac1_phenom_model_sbml.xml]

<?xml version="1.0" encoding="UTF-8"?>
<!-- Created by BioNetGen 2.2.6  -->
<sbml xmlns="http://www.sbml.org/sbml/level2/version3" level="2" version="3">
  <model id="RhoA_Rac1_phenom_model">
    <listOfCompartments>
      <compartment id="cell" size="1"/>
    </listOfCompartments>
    <listOfSpecies>
      <species id="S1" compartment="cell" initialConcentration="0" name="RhoA_GTP()"/>
      <species id="S2" compartment="cell" initialConcentration="0" name="DIA1_A()"/>
      <species id="S3" compartment="cell" initialConcentration="0" name="ROCK1_A()"/>
      <species id="S4" compartment="cell" initialConcentration="0" name="Rac1_GTP()"/>
      <species id="S5" compartment="cell" initialConcentration="0" name="pPAK2()"/>
      <species id="S6" compartment="cell" initialConcentration="1" name="RhoA_GDP()"/>
      <species id="S7" compartment="cell" initialConcentration="1" name="DIA1_I()"/>
      <species id="S8" compartment="cell" initialConcentration="1" name="ROCK1_I()"/>
      <species id="S9" compartment="cell" initialConcentration="1" name="Rac1_GDP()"/>
      <species id="S10" compartment="cell" initialConcentration="1" name="PAK2()"/>
    </listOfSpecies>
    <listOfParameters>
      <!-- Independent variables -->
      <parameter id="RhoA_tot" value="1"/>
      <parameter id="Rac1_tot" value="1"/>
      <parameter id="d" value="1"/>
      <parameter id="r" value="1"/>
      <parameter id="p" value="1"/>
      <parameter id="aDIARho" value="5.05262777784701"/>
      <parameter id="aROCKRho" value="22.7795262260532"/>
      <parameter id="vDIAa" value="19.245564584573"/>
      <parameter id="vDIAi" value="10.5262082701539"/>
      <parameter id="kDIAi" value="0.015798636660221"/>
      <parameter id="vROCKa" value="0.246976754035422"/>
      <parameter id="vROCKi" value="9.58183118139453"/>
      <parameter id="kROCKi" value="0.039523799086162"/>
      <parameter id="vRhoGEF" value="0.49018638286558"/>
      <parameter id="kRhoGEF" value="0.359065099959095"/>
      <parameter id="vRhoGAP" value="0.77074138707867"/>
      <parameter id="kRhoGAP" value="0.021752011564497"/>
      <parameter id="vRacGEF" value="0.111756890996207"/>
      <parameter id="kRacGEF" value="0.027451057971568"/>
      <parameter id="vRacGAP" value="0.549460823224983"/>
      <parameter id="kRacGAP" value="0.010865961761014"/>
      <parameter id="kDIAa" value="2"/>
      <parameter id="kROCKa" value="2"/>
      <parameter id="vPAKa" value="0.0186"/>
      <parameter id="kPAKa" value="0.288"/>
      <parameter id="vPAKi" value="0.089"/>
      <parameter id="kPAKi" value="0.16"/>
      <parameter id="aRhoDIA" value="100"/>
      <parameter id="kRhoDIA" value="3"/>
      <parameter id="aRacDIA" value="7.8"/>
      <parameter id="kRacDIA" value="0.055"/>
      <parameter id="aRacROCK" value="10"/>
      <parameter id="kRacROCK" value="0.05"/>
      <parameter id="kDIARho" value="0.04"/>
      <parameter id="kROCKRho" value="1.3"/>
      <parameter id="aRhoRac" value="0.025"/>
      <parameter id="kRhoRac" value="0.03"/>
      <parameter id="aRhoPAK" value="0.025"/>
      <parameter id="kRhoPAK" value="0.012"/>
      <parameter id="aPAKRac" value="6.7"/>
      <parameter id="kPAKRac" value="0.65"/>
      <parameter id="aRacPAK" value="1"/>
      <parameter id="kRacPAK" value="0.1"/>
      <!-- Observables -->
      <parameter id="rho" constant="false"/>
      <parameter id="dia" constant="false"/>
      <parameter id="rock" constant="false"/>
      <parameter id="rac" constant="false"/>
      <parameter id="pak" constant="false"/>
      <parameter id="rhoi" constant="false"/>
      <parameter id="diai" constant="false"/>
      <parameter id="rocki" constant="false"/>
      <parameter id="raci" constant="false"/>
      <parameter id="paki" constant="false"/>
      <!-- Global functions -->
      <parameter id="alphaRhoDIA" constant="false"/>
      <parameter id="alphaRhoPAK" constant="false"/>
      <parameter id="alphaDIARho" constant="false"/>
      <parameter id="alphaROCKRho" constant="false"/>
      <parameter id="alphaRacDIA" constant="false"/>
      <parameter id="alphaRacPAK" constant="false"/>
      <parameter id="alphaRacROCK" constant="false"/>
      <parameter id="alphaPAKRac" constant="false"/>
      <parameter id="_rateLaw1" constant="false"/>
      <parameter id="_rateLaw2" constant="false"/>
      <parameter id="_rateLaw3" constant="false"/>
      <parameter id="_rateLaw4" constant="false"/>
      <parameter id="_rateLaw5" constant="false"/>
      <parameter id="_rateLaw6" constant="false"/>
      <parameter id="_rateLaw7" constant="false"/>
      <parameter id="_rateLaw8" constant="false"/>
      <parameter id="_rateLaw9" constant="false"/>
      <parameter id="_rateLaw10" constant="false"/>
    </listOfParameters>
    <listOfRules>
      <!-- Observables -->
      <assignmentRule variable="rho">
          <math xmlns="http://www.w3.org/1998/Math/MathML">
            <apply>
              <plus/>
              <cn> 0 </cn>
              <ci> S1 </ci>
            </apply>
          </math>
      </assignmentRule>
      <assignmentRule variable="dia">
          <math xmlns="http://www.w3.org/1998/Math/MathML">
            <apply>
              <plus/>
              <cn> 0 </cn>
              <ci> S2 </ci>
            </apply>
          </math>
      </assignmentRule>
      <assignmentRule variable="rock">
          <math xmlns="http://www.w3.org/1998/Math/MathML">
            <apply>
              <plus/>
              <cn> 0 </cn>
              <ci> S3 </ci>
            </apply>
          </math>
      </assignmentRule>
      <assignmentRule variable="rac">
          <math xmlns="http://www.w3.org/1998/Math/MathML">
            <apply>
              <plus/>
              <cn> 0 </cn>
              <ci> S4 </ci>
            </apply>
          </math>
      </assignmentRule>
      <assignmentRule variable="pak">
          <math xmlns="http://www.w3.org/1998/Math/MathML">
            <apply>
              <plus/>
              <cn> 0 </cn>
              <ci> S5 </ci>
            </apply>
          </math>
      </assignmentRule>
      <assignmentRule variable="rhoi">
          <math xmlns="http://www.w3.org/1998/Math/MathML">
            <apply>
              <plus/>
              <cn> 0 </cn>
              <ci> S6 </ci>
            </apply>
          </math>
      </assignmentRule>
      <assignmentRule variable="diai">
          <math xmlns="http://www.w3.org/1998/Math/MathML">
            <apply>
              <plus/>
              <cn> 0 </cn>
              <ci> S7 </ci>
            </apply>
          </math>
      </assignmentRule>
      <assignmentRule variable="rocki">
          <math xmlns="http://www.w3.org/1998/Math/MathML">
            <apply>
              <plus/>
              <cn> 0 </cn>
              <ci> S8 </ci>
            </apply>
          </math>
      </assignmentRule>
      <assignmentRule variable="raci">
          <math xmlns="http://www.w3.org/1998/Math/MathML">
            <apply>
              <plus/>
              <cn> 0 </cn>
              <ci> S9 </ci>
            </apply>
          </math>
      </assignmentRule>
      <assignmentRule variable="paki">
          <math xmlns="http://www.w3.org/1998/Math/MathML">
            <apply>
              <plus/>
              <cn> 0 </cn>
              <ci> S10 </ci>
            </apply>
          </math>
      </assignmentRule>
      <!-- Global functions -->
      <assignmentRule variable="alphaRhoDIA">
        <math xmlns="http://www.w3.org/1998/Math/MathML">
          <apply>
            <divide/>
            <apply>
              <plus/>
              <cn> 1.0 </cn>
              <apply>
                <divide/>
                <apply>
                  <times/>
                  <ci> aRhoDIA </ci>
                  <ci> dia </ci>
                </apply>
                <ci> kRhoDIA </ci>
              </apply>
            </apply>
            <apply>
              <plus/>
              <cn> 1.0 </cn>
              <apply>
                <divide/>
                <ci> dia </ci>
                <ci> kRhoDIA </ci>
              </apply>
            </apply>
          </apply>
        </math>
      </assignmentRule>
      <assignmentRule variable="alphaRhoPAK">
        <math xmlns="http://www.w3.org/1998/Math/MathML">
          <apply>
            <divide/>
            <apply>
              <plus/>
              <cn> 1.0 </cn>
              <apply>
                <divide/>
                <apply>
                  <times/>
                  <ci> aRhoPAK </ci>
                  <ci> pak </ci>
                </apply>
                <ci> kRhoPAK </ci>
              </apply>
            </apply>
            <apply>
              <plus/>
              <cn> 1.0 </cn>
              <apply>
                <divide/>
                <ci> pak </ci>
                <ci> kRhoPAK </ci>
              </apply>
            </apply>
          </apply>
        </math>
      </assignmentRule>
      <assignmentRule variable="alphaDIARho">
        <math xmlns="http://www.w3.org/1998/Math/MathML">
          <apply>
            <divide/>
            <apply>
              <plus/>
              <cn> 1.0 </cn>
              <apply>
                <divide/>
                <apply>
                  <times/>
                  <ci> aDIARho </ci>
                  <ci> rho </ci>
                </apply>
                <ci> kDIARho </ci>
              </apply>
            </apply>
            <apply>
              <plus/>
              <cn> 1.0 </cn>
              <apply>
                <divide/>
                <ci> rho </ci>
                <ci> kDIARho </ci>
              </apply>
            </apply>
          </apply>
        </math>
      </assignmentRule>
      <assignmentRule variable="alphaROCKRho">
        <math xmlns="http://www.w3.org/1998/Math/MathML">
          <apply>
            <divide/>
            <apply>
              <plus/>
              <cn> 1.0 </cn>
              <apply>
                <divide/>
                <apply>
                  <times/>
                  <ci> aROCKRho </ci>
                  <ci> rho </ci>
                </apply>
                <ci> kROCKRho </ci>
              </apply>
            </apply>
            <apply>
              <plus/>
              <cn> 1.0 </cn>
              <apply>
                <divide/>
                <ci> rho </ci>
                <ci> kROCKRho </ci>
              </apply>
            </apply>
          </apply>
        </math>
      </assignmentRule>
      <assignmentRule variable="alphaRacDIA">
        <math xmlns="http://www.w3.org/1998/Math/MathML">
          <apply>
            <divide/>
            <apply>
              <plus/>
              <cn> 1.0 </cn>
              <apply>
                <divide/>
                <apply>
                  <times/>
                  <ci> aRacDIA </ci>
                  <ci> dia </ci>
                </apply>
                <ci> kRacDIA </ci>
              </apply>
            </apply>
            <apply>
              <plus/>
              <cn> 1.0 </cn>
              <apply>
                <divide/>
                <ci> dia </ci>
                <ci> kRacDIA </ci>
              </apply>
            </apply>
          </apply>
        </math>
      </assignmentRule>
      <assignmentRule variable="alphaRacPAK">
        <math xmlns="http://www.w3.org/1998/Math/MathML">
          <apply>
            <divide/>
            <apply>
              <plus/>
              <cn> 1.0 </cn>
              <apply>
                <divide/>
                <apply>
                  <times/>
                  <ci> aRacPAK </ci>
                  <ci> pak </ci>
                </apply>
                <ci> kRacPAK </ci>
              </apply>
            </apply>
            <apply>
              <plus/>
              <cn> 1.0 </cn>
              <apply>
                <divide/>
                <ci> pak </ci>
                <ci> kRacPAK </ci>
              </apply>
            </apply>
          </apply>
        </math>
      </assignmentRule>
      <assignmentRule variable="alphaRacROCK">
        <math xmlns="http://www.w3.org/1998/Math/MathML">
          <apply>
            <divide/>
            <apply>
              <plus/>
              <cn> 1.0 </cn>
              <apply>
                <divide/>
                <apply>
                  <times/>
                  <ci> aRacROCK </ci>
                  <ci> rock </ci>
                </apply>
                <ci> kRacROCK </ci>
              </apply>
            </apply>
            <apply>
              <plus/>
              <cn> 1.0 </cn>
              <apply>
                <divide/>
                <ci> rock </ci>
                <ci> kRacROCK </ci>
              </apply>
            </apply>
          </apply>
        </math>
      </assignmentRule>
      <assignmentRule variable="alphaPAKRac">
        <math xmlns="http://www.w3.org/1998/Math/MathML">
          <apply>
            <divide/>
            <apply>
              <plus/>
              <cn> 1.0 </cn>
              <apply>
                <divide/>
                <apply>
                  <times/>
                  <ci> aPAKRac </ci>
                  <ci> rac </ci>
                </apply>
                <ci> kPAKRac </ci>
              </apply>
            </apply>
            <apply>
              <plus/>
              <cn> 1.0 </cn>
              <apply>
                <divide/>
                <ci> rac </ci>
                <ci> kPAKRac </ci>
              </apply>
            </apply>
          </apply>
        </math>
      </assignmentRule>
      <assignmentRule variable="_rateLaw1">
        <math xmlns="http://www.w3.org/1998/Math/MathML">
          <apply>
            <divide/>
            <apply>
              <times/>
              <apply>
                <times/>
                <apply>
                  <times/>
                  <ci> vRhoGEF </ci>
                  <ci> alphaRhoDIA </ci>
                </apply>
                <ci> alphaRhoPAK </ci>
              </apply>
              <apply>
                <divide/>
                <cn> 1.0 </cn>
                <ci> kRhoGEF </ci>
              </apply>
            </apply>
            <apply>
              <plus/>
              <cn> 1.0 </cn>
              <apply>
                <divide/>
                <ci> rhoi </ci>
                <ci> kRhoGEF </ci>
              </apply>
            </apply>
          </apply>
        </math>
      </assignmentRule>
      <assignmentRule variable="_rateLaw2">
        <math xmlns="http://www.w3.org/1998/Math/MathML">
          <apply>
            <divide/>
            <apply>
              <times/>
              <ci> vRhoGAP </ci>
              <apply>
                <divide/>
                <cn> 1.0 </cn>
                <ci> kRhoGAP </ci>
              </apply>
            </apply>
            <apply>
              <plus/>
              <cn> 1.0 </cn>
              <apply>
                <divide/>
                <ci> rho </ci>
                <ci> kRhoGAP </ci>
              </apply>
            </apply>
          </apply>
        </math>
      </assignmentRule>
      <assignmentRule variable="_rateLaw3">
        <math xmlns="http://www.w3.org/1998/Math/MathML">
          <apply>
            <divide/>
            <apply>
              <times/>
              <apply>
                <times/>
                <ci> vDIAa </ci>
                <ci> alphaDIARho </ci>
              </apply>
              <apply>
                <divide/>
                <cn> 1.0 </cn>
                <ci> kDIAa </ci>
              </apply>
            </apply>
            <apply>
              <plus/>
              <cn> 1.0 </cn>
              <apply>
                <divide/>
                <ci> diai </ci>
                <ci> kDIAa </ci>
              </apply>
            </apply>
          </apply>
        </math>
      </assignmentRule>
      <assignmentRule variable="_rateLaw4">
        <math xmlns="http://www.w3.org/1998/Math/MathML">
          <apply>
            <divide/>
            <apply>
              <times/>
              <ci> vDIAi </ci>
              <apply>
                <divide/>
                <cn> 1.0 </cn>
                <ci> kDIAi </ci>
              </apply>
            </apply>
            <apply>
              <plus/>
              <cn> 1.0 </cn>
              <apply>
                <divide/>
                <ci> dia </ci>
                <ci> kDIAi </ci>
              </apply>
            </apply>
          </apply>
        </math>
      </assignmentRule>
      <assignmentRule variable="_rateLaw5">
        <math xmlns="http://www.w3.org/1998/Math/MathML">
          <apply>
            <divide/>
            <apply>
              <times/>
              <apply>
                <times/>
                <ci> vROCKa </ci>
                <ci> alphaROCKRho </ci>
              </apply>
              <apply>
                <divide/>
                <cn> 1.0 </cn>
                <ci> kROCKa </ci>
              </apply>
            </apply>
            <apply>
              <plus/>
              <cn> 1.0 </cn>
              <apply>
                <divide/>
                <ci> rocki </ci>
                <ci> kROCKa </ci>
              </apply>
            </apply>
          </apply>
        </math>
      </assignmentRule>
      <assignmentRule variable="_rateLaw6">
        <math xmlns="http://www.w3.org/1998/Math/MathML">
          <apply>
            <divide/>
            <apply>
              <times/>
              <ci> vROCKi </ci>
              <apply>
                <divide/>
                <cn> 1.0 </cn>
                <ci> kROCKi </ci>
              </apply>
            </apply>
            <apply>
              <plus/>
              <cn> 1.0 </cn>
              <apply>
                <divide/>
                <ci> rock </ci>
                <ci> kROCKi </ci>
              </apply>
            </apply>
          </apply>
        </math>
      </assignmentRule>
      <assignmentRule variable="_rateLaw7">
        <math xmlns="http://www.w3.org/1998/Math/MathML">
          <apply>
            <divide/>
            <apply>
              <times/>
              <apply>
                <times/>
                <apply>
                  <times/>
                  <ci> vRacGEF </ci>
                  <ci> alphaRacDIA </ci>
                </apply>
                <ci> alphaRacPAK </ci>
              </apply>
              <apply>
                <divide/>
                <cn> 1.0 </cn>
                <ci> kRacGEF </ci>
              </apply>
            </apply>
            <apply>
              <plus/>
              <cn> 1.0 </cn>
              <apply>
                <divide/>
                <ci> raci </ci>
                <ci> kRacGEF </ci>
              </apply>
            </apply>
          </apply>
        </math>
      </assignmentRule>
      <assignmentRule variable="_rateLaw8">
        <math xmlns="http://www.w3.org/1998/Math/MathML">
          <apply>
            <divide/>
            <apply>
              <times/>
              <apply>
                <times/>
                <ci> vRacGAP </ci>
                <ci> alphaRacROCK </ci>
              </apply>
              <apply>
                <divide/>
                <cn> 1.0 </cn>
                <ci> kRacGAP </ci>
              </apply>
            </apply>
            <apply>
              <plus/>
              <cn> 1.0 </cn>
              <apply>
                <divide/>
                <ci> rac </ci>
                <ci> kRacGAP </ci>
              </apply>
            </apply>
          </apply>
        </math>
      </assignmentRule>
      <assignmentRule variable="_rateLaw9">
        <math xmlns="http://www.w3.org/1998/Math/MathML">
          <apply>
            <divide/>
            <apply>
              <times/>
              <apply>
                <times/>
                <ci> vPAKa </ci>
                <ci> alphaPAKRac </ci>
              </apply>
              <apply>
                <divide/>
                <cn> 1.0 </cn>
                <ci> kPAKa </ci>
              </apply>
            </apply>
            <apply>
              <plus/>
              <cn> 1.0 </cn>
              <apply>
                <divide/>
                <ci> paki </ci>
                <ci> kPAKa </ci>
              </apply>
            </apply>
          </apply>
        </math>
      </assignmentRule>
      <assignmentRule variable="_rateLaw10">
        <math xmlns="http://www.w3.org/1998/Math/MathML">
          <apply>
            <divide/>
            <apply>
              <times/>
              <ci> vPAKi </ci>
              <apply>
                <divide/>
                <cn> 1.0 </cn>
                <ci> kPAKi </ci>
              </apply>
            </apply>
            <apply>
              <plus/>
              <cn> 1.0 </cn>
              <apply>
                <divide/>
                <ci> pak </ci>
                <ci> kPAKi </ci>
              </apply>
            </apply>
          </apply>
        </math>
      </assignmentRule>
    </listOfRules>
    <listOfReactions>
      <reaction id="R1" reversible="false">
        <listOfReactants>
          <speciesReference species="S6"/>
        </listOfReactants>
        <listOfProducts>
          <speciesReference species="S1"/>
        </listOfProducts>
        <kineticLaw>
          <math xmlns="http://www.w3.org/1998/Math/MathML">
            <apply>
              <times/>
              <ci> _rateLaw1 </ci>
              <ci> S6 </ci>
            </apply>
          </math>
        </kineticLaw>
      </reaction>
      <reaction id="R2" reversible="false">
        <listOfReactants>
          <speciesReference species="S1"/>
        </listOfReactants>
        <listOfProducts>
          <speciesReference species="S6"/>
        </listOfProducts>
        <kineticLaw>
          <math xmlns="http://www.w3.org/1998/Math/MathML">
            <apply>
              <times/>
              <ci> _rateLaw2 </ci>
              <ci> S1 </ci>
            </apply>
          </math>
        </kineticLaw>
      </reaction>
      <reaction id="R3" reversible="false">
        <listOfReactants>
          <speciesReference species="S7"/>
        </listOfReactants>
        <listOfProducts>
          <speciesReference species="S2"/>
        </listOfProducts>
        <kineticLaw>
          <math xmlns="http://www.w3.org/1998/Math/MathML">
            <apply>
              <times/>
              <ci> _rateLaw3 </ci>
              <ci> S7 </ci>
            </apply>
          </math>
        </kineticLaw>
      </reaction>
      <reaction id="R4" reversible="false">
        <listOfReactants>
          <speciesReference species="S2"/>
        </listOfReactants>
        <listOfProducts>
          <speciesReference species="S7"/>
        </listOfProducts>
        <kineticLaw>
          <math xmlns="http://www.w3.org/1998/Math/MathML">
            <apply>
              <times/>
              <ci> _rateLaw4 </ci>
              <ci> S2 </ci>
            </apply>
          </math>
        </kineticLaw>
      </reaction>
      <reaction id="R5" reversible="false">
        <listOfReactants>
          <speciesReference species="S8"/>
        </listOfReactants>
        <listOfProducts>
          <speciesReference species="S3"/>
        </listOfProducts>
        <kineticLaw>
          <math xmlns="http://www.w3.org/1998/Math/MathML">
            <apply>
              <times/>
              <ci> _rateLaw5 </ci>
              <ci> S8 </ci>
            </apply>
          </math>
        </kineticLaw>
      </reaction>
      <reaction id="R6" reversible="false">
        <listOfReactants>
          <speciesReference species="S3"/>
        </listOfReactants>
        <listOfProducts>
          <speciesReference species="S8"/>
        </listOfProducts>
        <kineticLaw>
          <math xmlns="http://www.w3.org/1998/Math/MathML">
            <apply>
              <times/>
              <ci> _rateLaw6 </ci>
              <ci> S3 </ci>
            </apply>
          </math>
        </kineticLaw>
      </reaction>
      <reaction id="R7" reversible="false">
        <listOfReactants>
          <speciesReference species="S9"/>
        </listOfReactants>
        <listOfProducts>
          <speciesReference species="S4"/>
        </listOfProducts>
        <kineticLaw>
          <math xmlns="http://www.w3.org/1998/Math/MathML">
            <apply>
              <times/>
              <ci> _rateLaw7 </ci>
              <ci> S9 </ci>
            </apply>
          </math>
        </kineticLaw>
      </reaction>
      <reaction id="R8" reversible="false">
        <listOfReactants>
          <speciesReference species="S4"/>
        </listOfReactants>
        <listOfProducts>
          <speciesReference species="S9"/>
        </listOfProducts>
        <kineticLaw>
          <math xmlns="http://www.w3.org/1998/Math/MathML">
            <apply>
              <times/>
              <ci> _rateLaw8 </ci>
              <ci> S4 </ci>
            </apply>
          </math>
        </kineticLaw>
      </reaction>
      <reaction id="R9" reversible="false">
        <listOfReactants>
          <speciesReference species="S10"/>
        </listOfReactants>
        <listOfProducts>
          <speciesReference species="S5"/>
        </listOfProducts>
        <kineticLaw>
          <math xmlns="http://www.w3.org/1998/Math/MathML">
            <apply>
              <times/>
              <ci> _rateLaw9 </ci>
              <ci> S10 </ci>
            </apply>
          </math>
        </kineticLaw>
      </reaction>
      <reaction id="R10" reversible="false">
        <listOfReactants>
          <speciesReference species="S5"/>
        </listOfReactants>
        <listOfProducts>
          <speciesReference species="S10"/>
        </listOfProducts>
        <kineticLaw>
          <math xmlns="http://www.w3.org/1998/Math/MathML">
            <apply>
              <times/>
              <ci> _rateLaw10 </ci>
              <ci> S5 </ci>
            </apply>
          </math>
        </kineticLaw>
      </reaction>
    </listOfReactions>
  </model>
</sbml>
