# Supplementary material for: Periodic propagating waves coordinate RhoGTPase network dynamics at the leading and trailing edges during cell migration
Source: eLife. 2020 Jul 24;9:e58165. doi: 10.7554/eLife.58165 (PMC7380942; doi:10.7554/eLife.58165)
Supplement: Source code 1. — See ‘description.txt’ file in the zip-archive for details. [file elife-58165-code1.zip › bifurcation_diargams/2D_bifurcation_diagrams/RhoA_Rac1_phenom_model_constr.txt]

S1 + S6 = RhoA_tot
S2 + S7 = d
S3 + S8 = r
S4 + S9 = Rac1_tot
S5 + S10 = p
