# Supplementary material for: Periodic propagating waves coordinate RhoGTPase network dynamics at the leading and trailing edges during cell migration
Source: eLife. 2020 Jul 24;9:e58165. doi: 10.7554/eLife.58165 (PMC7380942; doi:10.7554/eLife.58165)
Supplement: Source code 2. — See ‘description.txt’ file in the zip-archive for details. [file elife-58165-code2.zip]

Archive with 93 entries (70 files):
- codeRD/
- codeRD/src/
- codeRD/src/phenomRhoRac5EqModel_I/
- codeRD/src/phenomRhoRac5EqModel_I/Make/
- codeRD/src/phenomRhoRac5EqModel_I/Make/files
- codeRD/src/phenomRhoRac5EqModel_I/Make/options
- codeRD/src/phenomRhoRac5EqModel_I/phenomRhoRac5EqModel_I.H
- codeRD/src/phenomRhoRac5EqModel_I/phenomRhoRac5EqModel_I.C
- codeRD/src/phenomRhoRac5EqModel/
- codeRD/src/phenomRhoRac5EqModel/Make/
- codeRD/src/phenomRhoRac5EqModel/Make/files
- codeRD/src/phenomRhoRac5EqModel/Make/options
- codeRD/src/phenomRhoRac5EqModel/phenomRhoRac5EqModel.H
- codeRD/src/phenomRhoRac5EqModel/phenomRhoRac5EqModel.C
- codeRD/description.txt
- codeRD/run/
- codeRD/run/GTPaseWaves/
- codeRD/run/GTPaseWaves/0/
- codeRD/run/GTPaseWaves/0/RacD
- codeRD/run/GTPaseWaves/0/PAKA
- codeRD/run/GTPaseWaves/0/RhoT
- codeRD/run/GTPaseWaves/0/PAKI
- codeRD/run/GTPaseWaves/0/DIAA
- codeRD/run/GTPaseWaves/0/RacT
- codeRD/run/GTPaseWaves/0/ROCKA
- codeRD/run/GTPaseWaves/0/ROCKI
- codeRD/run/GTPaseWaves/0/RhoD
- codeRD/run/GTPaseWaves/0/DIAI
- codeRD/run/GTPaseWaves/constant/
- codeRD/run/GTPaseWaves/constant/polyMesh/
- codeRD/run/GTPaseWaves/constant/polyMesh/faces
- codeRD/run/GTPaseWaves/constant/polyMesh/points
- codeRD/run/GTPaseWaves/constant/polyMesh/neighbour
- codeRD/run/GTPaseWaves/constant/polyMesh/boundary
- codeRD/run/GTPaseWaves/constant/polyMesh/owner
- codeRD/run/GTPaseWaves/constant/chemicalProperties
- codeRD/run/GTPaseWaves/constant/transportProperties
- codeRD/run/GTPaseWaves/system/
- codeRD/run/GTPaseWaves/system/fvSchemes
- codeRD/run/GTPaseWaves/system/funkySetFieldsDict
- codeRD/run/GTPaseWaves/system/controlDict
- codeRD/run/GTPaseWaves/system/decomposeParDict
- codeRD/run/GTPaseWaves/system/fvSolution
- codeRD/run/GTPaseWaves/system/chemicalSchemes
- codeRD/applications/
- codeRD/applications/solvers/
- codeRD/applications/solvers/gtpasesRhoRac/
- codeRD/applications/solvers/gtpasesRhoRac/Make/
- codeRD/applications/solvers/gtpasesRhoRac/Make/files
- codeRD/applications/solvers/gtpasesRhoRac/Make/options
- codeRD/applications/solvers/gtpasesRhoRac/createChemistryScheme.H
- codeRD/applications/solvers/gtpasesRhoRac/createFields.H
- codeRD/applications/solvers/gtpasesRhoRac/createChemistry.H
- codeRD/applications/solvers/gtpasesRhoRac/gtpasesRhoRac.C
- codeRD/applications/solvers/gtpasesRhoRacBD_I/
- codeRD/applications/solvers/gtpasesRhoRacBD_I/Make/
- codeRD/applications/solvers/gtpasesRhoRacBD_I/Make/files
- codeRD/applications/solvers/gtpasesRhoRacBD_I/Make/options
- codeRD/applications/solvers/gtpasesRhoRacBD_I/createChemistryScheme.H
- codeRD/applications/solvers/gtpasesRhoRacBD_I/createBD.H
- codeRD/applications/solvers/gtpasesRhoRacBD_I/createFields.H
- codeRD/applications/solvers/gtpasesRhoRacBD_I/gtpasesRhoRacBD_I.C
- codeRD/applications/solvers/gtpasesRhoRacBD_I/createChemistry.H
- codeRD/applications/solvers/gtpasesRhoRac_I/
- codeRD/applications/solvers/gtpasesRhoRac_I/Make/
- codeRD/applications/solvers/gtpasesRhoRac_I/Make/files
- codeRD/applications/solvers/gtpasesRhoRac_I/Make/linux64GccDPOpt/
- codeRD/applications/solvers/gtpasesRhoRac_I/Make/linux64GccDPOpt/sourceFiles
- codeRD/applications/solvers/gtpasesRhoRac_I/Make/linux64GccDPOpt/objectFiles
- codeRD/applications/solvers/gtpasesRhoRac_I/Make/linux64GccDPOpt/dependencyFiles
- codeRD/applications/solvers/gtpasesRhoRac_I/Make/linux64GccDPOpt/localObjectFiles
- codeRD/applications/solvers/gtpasesRhoRac_I/Make/linux64GccDPOpt/files
- codeRD/applications/solvers/gtpasesRhoRac_I/Make/linux64GccDPOpt/includeDeps
- codeRD/applications/solvers/gtpasesRhoRac_I/Make/linux64GccDPOpt/options
- codeRD/applications/solvers/gtpasesRhoRac_I/Make/linux64GccDPOpt/gtpasesRhoRac_I.o
- codeRD/applications/solvers/gtpasesRhoRac_I/Make/linux64GccDPOpt/filesMacros
- codeRD/applications/solvers/gtpasesRhoRac_I/Make/linux64GccDPOpt/dontIncludeDeps
- codeRD/applications/solvers/gtpasesRhoRac_I/Make/linux64GccDPOpt/dependencies
- codeRD/applications/solvers/gtpasesRhoRac_I/Make/options
- codeRD/applications/solvers/gtpasesRhoRac_I/gtpasesRhoRac_I.C
- codeRD/applications/solvers/gtpasesRhoRac_I/createChemistryScheme.H
- codeRD/applications/solvers/gtpasesRhoRac_I/gtpasesRhoRac_I.dep
- codeRD/applications/solvers/gtpasesRhoRac_I/createFields.H
- codeRD/applications/solvers/gtpasesRhoRac_I/createChemistry.H
- codeRD/applications/solvers/gtpasesRhoRacBD/
- codeRD/applications/solvers/gtpasesRhoRacBD/Make/
- codeRD/applications/solvers/gtpasesRhoRacBD/Make/files
- codeRD/applications/solvers/gtpasesRhoRacBD/Make/options
- codeRD/applications/solvers/gtpasesRhoRacBD/createChemistryScheme.H
- codeRD/applications/solvers/gtpasesRhoRacBD/createBD.H
- codeRD/applications/solvers/gtpasesRhoRacBD/createFields.H
- codeRD/applications/solvers/gtpasesRhoRacBD/gtpasesRhoRacBD.C
- codeRD/applications/solvers/gtpasesRhoRacBD/createChemistry.H
