# Supplementary material for: Periodic propagating waves coordinate RhoGTPase network dynamics at the leading and trailing edges during cell migration
Source: eLife. 2020 Jul 24;9:e58165. doi: 10.7554/eLife.58165 (PMC7380942; doi:10.7554/eLife.58165)
Supplement: Source code 2. — See ‘description.txt’ file in the zip-archive for details. [file elife-58165-code2.zip › codeRD/src/phenomRhoRac5EqModel/phenomRhoRac5EqModel.C]

/*---------------------------------------------------------------------------*\
  =========                 |
  \\      /  F ield         | OpenFOAM: The Open Source CFD Toolbox
   \\    /   O peration     |
    \\  /    A nd           | Copyright (C) 1991-2009 OpenCFD Ltd.
     \\/     M anipulation  |
-------------------------------------------------------------------------------
License
    This file is part of OpenFOAM.

    OpenFOAM is free software; you can redistribute it and/or modify it
    under the terms of the GNU General Public License as published by the
    Free Software Foundation; either version 2 of the License, or (at your
    option) any later version.

    OpenFOAM is distributed in the hope that it will be useful, but WITHOUT
    ANY WARRANTY; without even the implied warranty of MERCHANTABILITY or
    FITNESS FOR A PARTICULAR PURPOSE.  See the GNU General Public License
    for more details.

    You should have received a copy of the GNU General Public License
    along with OpenFOAM; if not, write to the Free Software Foundation,
    Inc., 51 Franklin St, Fifth Floor, Boston, MA 02110-1301 USA

Class
    Foam::phenomRhoRac5EqModel

Description
    Class for solving Rho-Rac 5 equation phenomenological model

\*---------------------------------------------------------------------------*/

#include "phenomRhoRac5EqModel.H"

// * * * * * * * * * * * * * * * * Constructors  * * * * * * * * * * * * * * //
Foam::phenomRhoRac5EqModel::phenomRhoRac5EqModel(const dictionary& chemicalProperties)			// конструктор - иницциаллизая констант модели по словарю
:

    aDIARho_(readScalar(chemicalProperties.lookup("aDIARho"))),
    aROCKRho_(readScalar(chemicalProperties.lookup("aROCKRho"))),
    vDIAa_(readScalar(chemicalProperties.lookup("vDIAa"))),
    vDIAi_(readScalar(chemicalProperties.lookup("vDIAi"))),
    kDIAi_(readScalar(chemicalProperties.lookup("kDIAi"))),
    vROCKa_(readScalar(chemicalProperties.lookup("vROCKa"))),
    vROCKi_(readScalar(chemicalProperties.lookup("vROCKi"))),
    kROCKi_(readScalar(chemicalProperties.lookup("kROCKi"))),
    vRhoGEF_(readScalar(chemicalProperties.lookup("vRhoGEF"))),
    kRhoGEF_(readScalar(chemicalProperties.lookup("kRhoGEF"))),
    vRhoGAP_(readScalar(chemicalProperties.lookup("vRhoGAP"))),
    kRhoGAP_(readScalar(chemicalProperties.lookup("kRhoGAP"))),
    vRacGEF_(readScalar(chemicalProperties.lookup("vRacGEF"))),
    kRacGEF_(readScalar(chemicalProperties.lookup("kRacGEF"))),
    vRacGAP_(readScalar(chemicalProperties.lookup("vRacGAP"))),
    kRacGAP_(readScalar(chemicalProperties.lookup("kRacGAP"))),
    kDIAa_(readScalar(chemicalProperties.lookup("kDIAa"))),
    kROCKa_(readScalar(chemicalProperties.lookup("kROCKa"))),
    vPAKa_(readScalar(chemicalProperties.lookup("vPAKa"))),
    kPAKa_(readScalar(chemicalProperties.lookup("kPAKa"))),
    vPAKi_(readScalar(chemicalProperties.lookup("vPAKi"))),
    kPAKi_(readScalar(chemicalProperties.lookup("kPAKi"))),
    aRhoDIA_(readScalar(chemicalProperties.lookup("aRhoDIA"))),
    kRhoDIA_(readScalar(chemicalProperties.lookup("kRhoDIA"))),
    aRacDIA_(readScalar(chemicalProperties.lookup("aRacDIA"))),
    kRacDIA_(readScalar(chemicalProperties.lookup("kRacDIA"))),
    aRacROCK_(readScalar(chemicalProperties.lookup("aRacROCK"))),
    kRacROCK_(readScalar(chemicalProperties.lookup("kRacROCK"))),
    kDIARho_(readScalar(chemicalProperties.lookup("kDIARho"))),
    kROCKRho_(readScalar(chemicalProperties.lookup("kROCKRho"))),
    aRhoPAK_(readScalar(chemicalProperties.lookup("aRhoPAK"))),
    kRhoPAK_(readScalar(chemicalProperties.lookup("kRhoPAK"))),
    aPAKRac_(readScalar(chemicalProperties.lookup("aPAKRac"))),
    kPAKRac_(readScalar(chemicalProperties.lookup("kPAKRac"))),
    aRacPAK_(readScalar(chemicalProperties.lookup("aRacPAK"))),
    kRacPAK_(readScalar(chemicalProperties.lookup("kRacPAK"))),

    coeffs_(10, 0.0)
{}

// * * * * * * * * * * * * * * * * Destructor  * * * * * * * * * * * * * * * //
Foam::phenomRhoRac5EqModel::~phenomRhoRac5EqModel()
{}

// * * * * * * * * * * * * * * * Member Functions  * * * * * * * * * * * * * //


// прописываем производные и якобиан класса coagulationModel

void Foam::phenomRhoRac5EqModel::derivatives		// сейчас идет заполнение правой части уравнений
(
    const scalar time,
    const scalarField& c,
    scalarField& dcdt
) const
{
    // RhoA equations
    dcdt[0] = - vRhoGEF_*((1.0 + aRhoDIA_*c[3]/kRhoDIA_) / (1.0 + c[3]/kRhoDIA_))*((1.0 + aRhoPAK_*c[9]/kRhoPAK_) / (1.0 + c[9]/kRhoPAK_))*(c[0]/kRhoGEF_)/(1.0+(c[0]/kRhoGEF_)) + vRhoGAP_*(c[1]/kRhoGAP_)/(1.0+(c[1]/kRhoGAP_));
    dcdt[1] = vRhoGEF_*((1.0 + aRhoDIA_*c[3]/kRhoDIA_) / (1.0 + c[3]/kRhoDIA_))*((1.0 + aRhoPAK_*c[9]/kRhoPAK_) / (1.0 + c[9]/kRhoPAK_))*(c[0]/kRhoGEF_)/(1.0+(c[0]/kRhoGEF_)) - vRhoGAP_*(c[1]/kRhoGAP_)/(1.0+(c[1]/kRhoGAP_));
    // DIA equations
    dcdt[2] = - vDIAa_*((1.0 + aDIARho_*c[1]/kDIARho_) / (1.0 + c[1]/kDIARho_))*(c[2]/kDIAa_)/(1.0+(c[2]/kDIAa_)) + vDIAi_*(c[3]/kDIAi_)/(1.0+(c[3]/kDIAi_));
    dcdt[3] = vDIAa_*((1.0 + aDIARho_*c[1]/kDIARho_) / (1.0 + c[1]/kDIARho_))*(c[2]/kDIAa_)/(1.0+(c[2]/kDIAa_)) - vDIAi_*(c[3]/kDIAi_)/(1.0+(c[3]/kDIAi_));
    // ROCK equations
    dcdt[4] = - vROCKa_*((1.0 + aROCKRho_*c[1]/kROCKRho_) / (1.0 + c[1]/kROCKRho_))*(c[4]/kROCKa_)/(1.0+(c[4]/kROCKa_)) + vROCKi_*(c[5]/kROCKi_)/(1.0+(c[5]/kROCKi_));
    dcdt[5] = vROCKa_*((1.0 + aROCKRho_*c[1]/kROCKRho_) / (1.0 + c[1]/kROCKRho_))*(c[4]/kROCKa_)/(1.0+(c[4]/kROCKa_)) - vROCKi_*(c[5]/kROCKi_)/(1.0+(c[5]/kROCKi_));
    // Rac1 equations
    dcdt[6] = - vRacGEF_*((1.0 + aRacDIA_*c[3]/kRacDIA_) / (1.0 + c[3]/kRacDIA_))*((1.0 + aRacPAK_*c[9]/kRacPAK_) / (1.0 + c[9]/kRacPAK_))*(c[6]/kRacGEF_)/(1.0+(c[6]/kRacGEF_)) + vRacGAP_*((1.0 + aRacROCK_*c[5]/kRacROCK_) / (1.0 + c[5]/kRacROCK_))*(c[7]/kRacGAP_)/(1.0+(c[7]/kRacGAP_));
    dcdt[7] = vRacGEF_*((1.0 + aRacDIA_*c[3]/kRacDIA_) / (1.0 + c[3]/kRacDIA_))*((1.0 + aRacPAK_*c[9]/kRacPAK_) / (1.0 + c[9]/kRacPAK_))*(c[6]/kRacGEF_)/(1.0+(c[6]/kRacGEF_)) - vRacGAP_*((1.0 + aRacROCK_*c[5]/kRacROCK_) / (1.0 + c[5]/kRacROCK_))*(c[7]/kRacGAP_)/(1.0+(c[7]/kRacGAP_));
    // PAK equations
    dcdt[8] = - vPAKa_*((1.0 + aPAKRac_*c[7]/kPAKRac_) / (1.0 + c[7]/kPAKRac_))*(c[8]/kPAKa_)/(1.0+(c[8]/kPAKa_)) + vPAKi_*(c[9]/kPAKi_)/(1.0+(c[9]/kPAKi_));
    dcdt[9] = vPAKa_*((1.0 + aPAKRac_*c[7]/kPAKRac_) / (1.0 + c[7]/kPAKRac_))*(c[8]/kPAKa_)/(1.0+(c[8]/kPAKa_)) - vPAKi_*(c[9]/kPAKi_)/(1.0+(c[9]/kPAKi_));
}

void Foam::phenomRhoRac5EqModel::jacobian		// якобиан системы уравнений
(
    const scalar time,
    const scalarField& c,
    scalarField& dfdt,
    scalarSquareMatrix& dfdc
) const
{
    /*dfdt[0] = 0.0;
    dfdt[1] = 0.0;
    dfdt[2] = 0.0;
    dfdt[3] = 0.0;
    dfdt[4] = 0.0;

    dfdc[0][0] = -k_d_;
    dfdc[1][0] = k_u_;
    dfdc[2][0] = 0.0;
    dfdc[3][0] = 0.0;
    dfdc[4][0] = 0.0;
    dfdc[0][1] = 0.0;
    dfdc[1][1] = (2.0*Alfa_chem_*c[1])/(c[1] + Theta_0_) - (Alfa_chem_*c[1]*c[1])/((c[1] + Theta_0_)*(c[1] + Theta_0_)) - Chi_1_ - Gamma_chem_*c[2];
    dfdc[2][1] = Beta_chem_*(1.0 + ((c[2]*c[2])/(Phi_0_*Phi_0_)))*(1.0 - (c[2]/C_chem_));
    dfdc[3][1] = k_g_*F_g_;
    if (c[4] < c[3]*NwMax_) dfdc[4][1] = k_g_*F_g_;
    	else dfdc[4][1] = 0;
    dfdc[0][2] = 0.0;
    dfdc[1][2] = -Gamma_chem_*c[1];
    dfdc[2][2] = Beta_chem_*c[1]*(((2.0*c[2])/(Phi_0_*Phi_0_))*(1.0 - (c[2]/C_chem_)) - (1.0 + ((c[2]*c[2])/(Phi_0_*Phi_0_)))*(1.0/C_chem_)) - Chi_2_;
    dfdc[3][2] = 0.0;
    dfdc[4][2] = 0.0;
    dfdc[0][3] = 0.0;
    dfdc[1][3] = 0.0;
    dfdc[2][3] = 0.0;
    dfdc[3][3] = -k_r_;
    if (c[3] <= M1ConcentrationMin)
		dfdc[4][3] = 8.0*k_p_*(c[4] + c[3]) + (k_b_/3.0)*2.0;
    	else if (c[4] < c[3]*NwMax_)
		dfdc[4][3] = 8.0*k_p_*(c[4] + c[3]) + (k_b_/3.0)*((c[4]*c[4])/(c[3]*c[3]) + 1.0);
    	else dfdc[4][3] = 0;
    dfdc[0][4] = 0.0;
    dfdc[1][4] = 0.0;
    dfdc[2][4] = 0.0;
    dfdc[3][4] = 0.0;
    if (c[3] <= M1ConcentrationMin)
	    dfdc[4][4] = 8.0*k_p_*(c[4] + c[3]) - (k_b_/3.0)*2.0 - k_r_;
    	else if (c[4] < c[3]*NwMax_)
		dfdc[4][4] = 8.0*k_p_*(c[4] + c[3]) - (k_b_/3.0)*(2.0*c[4]/c[3]) - k_r_;
    	else dfdc[4][4] = 0;*/

}

void Foam::phenomRhoRac5EqModel::update(const scalar delta)
{}

// ************************************************************************* //
