# Supplementary material for: Periodic propagating waves coordinate RhoGTPase network dynamics at the leading and trailing edges during cell migration
Source: eLife. 2020 Jul 24;9:e58165. doi: 10.7554/eLife.58165 (PMC7380942; doi:10.7554/eLife.58165)
Supplement: Source code 2. — See ‘description.txt’ file in the zip-archive for details. [file elife-58165-code2.zip › codeRD/description.txt]

Contents of the archive:


./applications - OpenFOAM solvers to run the spatiotemporal simulation of RhoA-Rac1 model. The sovlers were tested on foam-extend branch, versions 3.1 and 4.0.
./applications/sovlers/gtpasesRhoRac_I - solver for running single spatiotemporal simulation of RhoA-Rac1 model, which includes PAK and ROCK inhibitors
./applications/sovlers/gtpasesRhoRacBD_I - solver to run series of spatiotemporal simulations of RhoA-Rac1 model to determine hysteresis effects, which includes PAK and ROCK inhibitors
./applications/sovlers/gtpasesRhoRac - solver for running single spatiotemporal simulation of RhoA-Rac1 model, which does not include PAK and ROCK inhibitors
./applications/sovlers/gtpasesRhoRacBD - solver to run series of spatiotemporal simulations of RhoA-Rac1 model to determine hysteresis effects, which does not include PAK and ROCK inhibitors
./src - manual libraries required to run the solvers
./run - example case of model simulation

See OpenFOAM documentation for details on how to compile OpenFOAM solvers and run OpenFOAM cases.
