# Supplementary material for: Periodic propagating waves coordinate RhoGTPase network dynamics at the leading and trailing edges during cell migration
Source: eLife. 2020 Jul 24;9:e58165. doi: 10.7554/eLife.58165 (PMC7380942; doi:10.7554/eLife.58165)
Supplement: Source code 2. — See ‘description.txt’ file in the zip-archive for details. [file elife-58165-code2.zip › codeRD/run/GTPaseWaves/0/ROCKI]

/*--------------------------------*- C++ -*----------------------------------*\
| =========                 |                                                 |
| \\      /  F ield         | foam-extend: Open Source CFD                    |
|  \\    /   O peration     | Version:     4.0                                |
|   \\  /    A nd           | Web:         http://www.foam-extend.org         |
|    \\/     M anipulation  |                                                 |
\*---------------------------------------------------------------------------*/
FoamFile
{
    version     2.0;
    format      ascii;
    class       volScalarField;
    location    "0";
    object      ROCKI;
}
// * * * * * * * * * * * * * * * * * * * * * * * * * * * * * * * * * * * * * //

dimensions      [0 0 0 0 1 0 0];

internalField   nonuniform List<scalar> 
1622
(
1.85
1.85
1.85
1.85
1.85
1.85
1.85
1.85
1.85
1.85
1.85
1.85
1.85
1.85
1.85
1.85
1.85
1.85
1.85
1.85
1.85
1.85
1.85
1.85
1.85
1.85
1.85
1.85
1.85
1.85
1.85
1.85
1.85
1.85
1.85
1.85
1.85
1.85
1.85
1.85
1.85
1.85
1.85
1.85
1.85
1.85
1.85
1.85
1.85
1.85
1.85
1.85
1.85
1.85
1.85
1.85
1.85
1.85
1.85
1.85
1.85
1.85
1.85
1.85
1.85
1.85
1.85
1.85
1.85
0.5
0.5
0.5
0.5
0.5
0.5
0.5
0.5
0.5
0.5
0.5
0.5
0.5
0.5
0.5
0.5
0.5
0.5
0.5
0.5
0.5
0.5
0.5
0.5
0.5
0.5
0.5
0.5
0.5
0.5
0.5
0.5
0.5
0.5
0.5
0.5
0.5
0.5
0.5
0.5
0.5
0.5
0.5
0.5
0.5
0.5
0.5
0.5
0.5
0.5
0.5
0.5
0.5
0.5
0.5
1.85
1.85
1.85
1.85
1.85
1.85
1.85
1.85
1.85
1.85
1.85
1.85
1.85
1.85
1.85
1.85
1.85
1.85
1.85
1.85
1.85
1.85
1.85
1.85
1.85
1.85
1.85
1.85
1.85
1.85
1.85
1.85
1.85
1.85
1.85
1.85
1.85
1.85
1.85
1.85
1.85
1.85
1.85
1.85
1.85
1.85
1.85
1.85
1.85
1.85
1.85
1.85
1.85
1.85
1.85
1.85
1.85
1.85
1.85
1.85
1.85
1.85
1.85
1.85
1.85
1.85
1.85
1.85
1.85
1.85
1.85
1.85
1.85
1.85
1.85
1.85
1.85
1.85
0.5
0.5
0.5
1.85
1.85
1.85
1.85
0.5
0.5
1.85
1.85
1.85
1.85
1.85
1.85
1.85
1.85
1.85
1.85
1.85
1.85
1.85
1.85
1.85
1.85
1.85
1.85
1.85
1.85
1.85
1.85
1.85
1.85
1.85
1.85
1.85
1.85
1.85
1.85
1.85
1.85
1.85
1.85
1.85
1.85
1.85
1.85
1.85
1.85
1.85
1.85
1.85
1.85
1.85
1.85
1.85
1.85
1.85
1.85
1.85
1.85
1.85
1.85
1.85
1.85
1.85
1.85
1.85
1.85
1.85
1.85
1.85
1.85
1.85
1.85
1.85
1.85
1.85
0.5
0.5
0.5
0.5
0.5
0.5
0.5
0.5
0.5
0.5
0.5
0.5
0.5
0.5
0.5
0.5
0.5
0.5
0.5
0.5
1.85
1.85
0.5
0.5
0.5
0.5
0.5
0.5
0.5
0.5
0.5
0.5
0.5
0.5
0.5
0.5
0.5
1.85
1.85
1.85
1.85
1.85
1.85
1.85
1.85
1.85
1.85
1.85
1.85
1.85
1.85
1.85
1.85
1.85
1.85
1.85
1.85
1.85
1.85
1.85
1.85
1.85
1.85
1.85
1.85
1.85
1.85
1.85
1.85
1.85
1.85
1.85
1.85
1.85
1.85
1.85
1.85
1.85
1.85
1.85
1.85
1.85
1.85
1.85
1.85
1.85
1.85
1.85
1.85
1.85
1.85
1.85
1.85
1.85
1.85
1.85
1.85
1.85
0.5
1.85
1.85
1.85
1.85
1.85
1.85
1.85
1.85
1.85
1.85
1.85
1.85
1.85
1.85
1.85
0.5
1.85
1.85
1.85
1.85
1.85
1.85
1.85
1.85
1.85
1.85
1.85
1.85
1.85
1.85
1.85
1.85
1.85
1.85
1.85
1.85
1.85
1.85
1.85
1.85
1.85
1.85
1.85
1.85
1.85
1.85
1.85
1.85
1.85
1.85
1.85
1.85
1.85
1.85
1.85
1.85
1.85
1.85
1.85
1.85
0.5
1.85
1.85
0.5
1.85
1.85
1.85
1.85
1.85
1.85
1.85
1.85
0.5
0.5
1.85
0.5
0.5
0.5
0.5
0.5
0.5
0.5
0.5
0.5
1.85
0.5
0.5
0.5
0.5
0.5
0.5
0.5
0.5
0.5
0.5
0.5
0.5
0.5
0.5
0.5
0.5
0.5
0.5
1.85
1.85
0.5
0.5
1.85
1.85
0.5
0.5
0.5
1.85
1.85
1.85
1.85
1.85
1.85
1.85
1.85
1.85
1.85
1.85
1.85
1.85
1.85
1.85
1.85
1.85
1.85
1.85
1.85
1.85
1.85
1.85
1.85
1.85
1.85
1.85
1.85
1.85
1.85
1.85
1.85
1.85
1.85
1.85
1.85
1.85
1.85
1.85
1.85
1.85
1.85
1.85
1.85
1.85
1.85
1.85
1.85
1.85
1.85
1.85
1.85
1.85
1.85
1.85
1.85
1.85
1.85
1.85
1.85
1.85
1.85
1.85
1.85
1.85
1.85
1.85
1.85
1.85
0.5
0.5
0.5
0.5
1.85
1.85
1.85
1.85
1.85
1.85
1.85
1.85
1.85
1.85
1.85
1.85
1.85
1.85
1.85
1.85
1.85
1.85
1.85
1.85
1.85
1.85
1.85
1.85
1.85
1.85
1.85
1.85
1.85
1.85
1.85
1.85
1.85
1.85
1.85
1.85
1.85
1.85
1.85
0.5
0.5
1.85
1.85
1.85
0.5
1.85
1.85
1.85
1.85
1.85
1.85
0.5
0.5
1.85
1.85
1.85
1.85
1.85
0.5
0.5
0.5
0.5
0.5
0.5
0.5
0.5
0.5
0.5
0.5
1.85
0.5
0.5
1.85
0.5
0.5
0.5
0.5
0.5
0.5
1.85
1.85
1.85
0.5
1.85
1.85
1.85
1.85
1.85
1.85
1.85
1.85
1.85
1.85
1.85
1.85
1.85
1.85
1.85
0.5
1.85
1.85
1.85
1.85
1.85
1.85
1.85
1.85
1.85
1.85
1.85
1.85
1.85
1.85
1.85
1.85
1.85
1.85
1.85
1.85
1.85
1.85
1.85
1.85
1.85
0.5
1.85
1.85
1.85
1.85
1.85
1.85
1.85
1.85
1.85
1.85
1.85
0.5
0.5
1.85
1.85
1.85
1.85
1.85
1.85
1.85
1.85
1.85
1.85
1.85
1.85
1.85
1.85
1.85
1.85
1.85
1.85
1.85
1.85
1.85
1.85
1.85
1.85
1.85
1.85
0.5
0.5
0.5
1.85
0.5
1.85
1.85
1.85
1.85
1.85
1.85
1.85
1.85
1.85
0.5
0.5
0.5
0.5
0.5
1.85
1.85
0.5
0.5
0.5
0.5
0.5
0.5
0.5
1.85
0.5
0.5
0.5
1.85
1.85
0.5
0.5
1.85
1.85
1.85
1.85
1.85
1.85
1.85
1.85
1.85
1.85
1.85
1.85
1.85
1.85
1.85
1.85
1.85
1.85
1.85
1.85
1.85
1.85
1.85
1.85
0.5
0.5
0.5
1.85
1.85
1.85
1.85
0.5
1.85
1.85
1.85
1.85
1.85
1.85
1.85
1.85
1.85
1.85
1.85
1.85
1.85
1.85
1.85
1.85
1.85
1.85
1.85
1.85
0.5
0.5
1.85
1.85
0.5
1.85
1.85
1.85
1.85
1.85
1.85
0.5
0.5
1.85
1.85
1.85
1.85
1.85
1.85
1.85
1.85
1.85
1.85
1.85
1.85
1.85
1.85
1.85
0.5
1.85
0.5
0.5
1.85
1.85
1.85
1.85
1.85
1.85
1.85
1.85
1.85
1.85
0.5
0.5
1.85
0.5
0.5
1.85
1.85
1.85
0.5
1.85
1.85
0.5
1.85
1.85
0.5
0.5
1.85
1.85
0.5
1.85
0.5
1.85
0.5
1.85
1.85
1.85
0.5
0.5
1.85
1.85
0.5
1.85
1.85
1.85
1.85
1.85
1.85
1.85
1.85
0.5
1.85
1.85
1.85
1.85
1.85
1.85
1.85
0.5
1.85
1.85
0.5
1.85
1.85
1.85
1.85
1.85
1.85
1.85
1.85
1.85
1.85
1.85
1.85
1.85
1.85
1.85
1.85
1.85
1.85
0.5
0.5
0.5
1.85
1.85
1.85
1.85
1.85
1.85
1.85
1.85
1.85
1.85
1.85
1.85
0.5
1.85
0.5
0.5
0.5
1.85
1.85
1.85
1.85
1.85
1.85
1.85
1.85
1.85
1.85
1.85
1.85
1.85
0.5
1.85
1.85
0.5
1.85
1.85
1.85
1.85
1.85
1.85
1.85
1.85
0.5
0.5
1.85
1.85
1.85
1.85
0.5
1.85
0.5
0.5
1.85
1.85
1.85
1.85
0.5
1.85
0.5
0.5
0.5
0.5
1.85
1.85
1.85
1.85
1.85
1.85
1.85
0.5
0.5
1.85
0.5
1.85
1.85
1.85
1.85
0.5
0.5
1.85
1.85
1.85
0.5
0.5
1.85
1.85
1.85
0.5
0.5
1.85
1.85
1.85
0.5
1.85
1.85
1.85
1.85
1.85
1.85
1.85
1.85
1.85
1.85
1.85
1.85
1.85
1.85
0.5
0.5
1.85
1.85
1.85
1.85
1.85
1.85
0.5
1.85
1.85
1.85
1.85
1.85
1.85
0.5
1.85
1.85
1.85
1.85
1.85
1.85
0.5
1.85
1.85
0.5
0.5
0.5
0.5
0.5
1.85
1.85
1.85
1.85
1.85
1.85
1.85
1.85
1.85
1.85
1.85
1.85
1.85
0.5
0.5
1.85
1.85
1.85
1.85
1.85
1.85
0.5
0.5
1.85
1.85
1.85
1.85
1.85
1.85
0.5
0.5
0.5
0.5
0.5
1.85
0.5
1.85
1.85
1.85
1.85
1.85
1.85
1.85
1.85
1.85
0.5
1.85
1.85
1.85
1.85
1.85
0.5
1.85
1.85
1.85
0.5
1.85
1.85
0.5
1.85
1.85
1.85
1.85
1.85
1.85
1.85
1.85
0.5
1.85
0.5
0.5
0.5
1.85
1.85
1.85
1.85
1.85
1.85
0.5
1.85
1.85
1.85
1.85
1.85
1.85
1.85
1.85
1.85
1.85
1.85
1.85
1.85
0.5
1.85
1.85
1.85
0.5
0.5
0.5
1.85
1.85
1.85
1.85
1.85
1.85
1.85
1.85
1.85
1.85
1.85
1.85
0.5
0.5
1.85
0.5
0.5
1.85
1.85
1.85
1.85
1.85
1.85
1.85
1.85
1.85
1.85
0.5
1.85
1.85
1.85
1.85
1.85
1.85
1.85
1.85
1.85
1.85
1.85
1.85
0.5
0.5
0.5
0.5
1.85
1.85
1.85
1.85
1.85
1.85
1.85
0.5
0.5
0.5
0.5
1.85
1.85
1.85
0.5
1.85
1.85
1.85
1.85
1.85
1.85
0.5
1.85
1.85
0.5
1.85
1.85
1.85
1.85
1.85
1.85
0.5
0.5
1.85
1.85
1.85
1.85
1.85
0.5
1.85
0.5
0.5
1.85
1.85
0.5
1.85
1.85
1.85
1.85
0.5
1.85
1.85
1.85
1.85
1.85
1.85
1.85
0.5
0.5
1.85
1.85
0.5
0.5
1.85
0.5
1.85
1.85
1.85
1.85
0.5
1.85
1.85
1.85
1.85
1.85
1.85
1.85
1.85
1.85
1.85
1.85
1.85
1.85
1.85
1.85
0.5
0.5
1.85
1.85
0.5
0.5
1.85
1.85
1.85
1.85
1.85
1.85
1.85
1.85
1.85
1.85
1.85
1.85
1.85
1.85
0.5
1.85
0.5
1.85
1.85
1.85
1.85
1.85
0.5
1.85
1.85
1.85
1.85
1.85
1.85
0.5
0.5
0.5
1.85
1.85
0.5
0.5
0.5
1.85
1.85
1.85
0.5
1.85
1.85
1.85
1.85
1.85
1.85
0.5
1.85
1.85
1.85
1.85
1.85
1.85
1.85
0.5
1.85
1.85
1.85
1.85
1.85
1.85
1.85
1.85
1.85
1.85
1.85
1.85
1.85
0.5
1.85
1.85
1.85
1.85
1.85
0.5
0.5
0.5
0.5
0.5
0.5
1.85
1.85
1.85
1.85
1.85
0.5
1.85
1.85
1.85
0.5
1.85
1.85
1.85
1.85
1.85
1.85
1.85
1.85
1.85
1.85
1.85
1.85
1.85
1.85
0.5
0.5
1.85
1.85
1.85
0.5
1.85
1.85
1.85
1.85
1.85
1.85
1.85
1.85
1.85
1.85
1.85
1.85
1.85
1.85
0.5
0.5
0.5
1.85
0.5
1.85
1.85
1.85
1.85
1.85
1.85
0.5
1.85
1.85
1.85
1.85
1.85
1.85
1.85
1.85
1.85
1.85
1.85
1.85
0.5
1.85
1.85
1.85
1.85
1.85
0.5
0.5
1.85
1.85
0.5
0.5
0.5
0.5
1.85
1.85
0.5
1.85
0.5
0.5
1.85
1.85
1.85
1.85
1.85
1.85
1.85
1.85
0.5
1.85
1.85
0.5
1.85
1.85
1.85
0.5
0.5
0.5
1.85
1.85
0.5
1.85
1.85
1.85
0.5
1.85
0.5
1.85
1.85
1.85
1.85
1.85
1.85
0.5
0.5
1.85
1.85
1.85
1.85
1.85
1.85
1.85
0.5
1.85
1.85
1.85
1.85
1.85
1.85
1.85
1.85
1.85
1.85
1.85
1.85
1.85
1.85
1.85
1.85
1.85
1.85
1.85
1.85
1.85
1.85
1.85
1.85
1.85
1.85
1.85
1.85
1.85
1.85
1.85
1.85
1.85
1.85
1.85
1.85
1.85
1.85
1.85
1.85
1.85
1.85
1.85
1.85
1.85
1.85
1.85
1.85
1.85
1.85
1.85
1.85
1.85
1.85
1.85
1.85
1.85
1.85
1.85
1.85
1.85
1.85
1.85
1.85
0.5
0.5
1.85
1.85
1.85
1.85
1.85
1.85
1.85
1.85
1.85
1.85
1.85
1.85
1.85
1.85
1.85
1.85
1.85
1.85
1.85
1.85
1.85
1.85
1.85
1.85
1.85
1.85
1.85
1.85
1.85
1.85
1.85
1.85
1.85
1.85
1.85
1.85
1.85
1.85
1.85
1.85
1.85
1.85
1.85
)
;

boundaryField
{
    walls_extruded
    {
        type            zeroGradient;
    }
    defaultFaces
    {
        type            empty;
    }
}


// ************************************************************************* //
