# Supplementary material for: Periodic propagating waves coordinate RhoGTPase network dynamics at the leading and trailing edges during cell migration
Source: eLife. 2020 Jul 24;9:e58165. doi: 10.7554/eLife.58165 (PMC7380942; doi:10.7554/eLife.58165)
Supplement: Source code 2. — See ‘description.txt’ file in the zip-archive for details. [file elife-58165-code2.zip › codeRD/run/GTPaseWaves/0/RhoD]

/*--------------------------------*- C++ -*----------------------------------*\
| =========                 |                                                 |
| \\      /  F ield         | OpenFOAM: The Open Source CFD Toolbox           |
|  \\    /   O peration     | Version:  1.6                                   |
|   \\  /    A nd           | Web:      www.OpenFOAM.org                      |
|    \\/     M anipulation  |                                                 |
\*---------------------------------------------------------------------------*/
FoamFile
{
    version     2.0;
    format      ascii;
    class       volScalarField;
    location    "0";
    object      RhoD;
}
// * * * * * * * * * * * * * * * * * * * * * * * * * * * * * * * * * * * * * //

dimensions      [0 0 0 0 1 0 0];

internalField   uniform 0;

boundaryField
{
    walls_extruded
    {
        type		zeroGradient;
    }
    defaultFaces
    {
        type            empty;
    }
}


// ************************************************************************* //
