# Supplementary material for: Periodic propagating waves coordinate RhoGTPase network dynamics at the leading and trailing edges during cell migration
Source: eLife. 2020 Jul 24;9:e58165. doi: 10.7554/eLife.58165 (PMC7380942; doi:10.7554/eLife.58165)
Supplement: Source code 2. — See ‘description.txt’ file in the zip-archive for details. [file elife-58165-code2.zip › codeRD/run/GTPaseWaves/0/DIAI]

/*--------------------------------*- C++ -*----------------------------------*\
| =========                 |                                                 |
| \\      /  F ield         | foam-extend: Open Source CFD                    |
|  \\    /   O peration     | Version:     4.0                                |
|   \\  /    A nd           | Web:         http://www.foam-extend.org         |
|    \\/     M anipulation  |                                                 |
\*---------------------------------------------------------------------------*/
FoamFile
{
    version     2.0;
    format      ascii;
    class       volScalarField;
    location    "0";
    object      DIAI;
}
// * * * * * * * * * * * * * * * * * * * * * * * * * * * * * * * * * * * * * //

dimensions      [0 0 0 0 1 0 0];

internalField   nonuniform List<scalar> 
1622
(
0.806785345452
0.809000042297
0.813011860898
0.817137878778
0.818937491516
0.825141263097
0.832416877293
0.834518058644
0.838139100642
0.842393834568
0.845140943369
0.844302719837
0.846887824294
0.849992659598
0.858055138182
0.86000640233
0.863284138033
0.867276993061
0.869661350674
0.873628750769
0.877185484452
0.880092398347
0.881506726987
0.883818023942
0.888097795926
0.890116787311
0.894716829383
0.897128280371
0.901882044519
0.905510624947
0.90419742648
0.907940379037
0.91231289991
0.917077483192
0.918611171471
0.92219457481
0.92430932461
0.928611649274
0.930597359211
0.937821036113
0.939579185452
0.946731397785
0.954115024582
0.956276235276
0.964057734341
0.965686544635
0.967303095755
0.971089173571
0.97289158141
0.978674994209
0.980871634308
0.985213521143
0.992357568649
0.999360304863
1.00262612821
1.0011306253
1.00437068236
1.00803816218
1.01050452414
1.01200402847
1.0137613758
1.0179422279
1.02101428646
1.01996623361
1.02278447263
1.02570911372
1.03124089318
1.03470813429
1.03818151726
1.04031786325
1.04502089838
1.04736361854
1.05190275656
1.05502811341
1.05704451436
1.05894777123
1.06293169689
1.06627463212
1.06489917711
1.06847592654
1.07268911424
1.07608447643
1.07460261079
1.07793205832
1.0804345458
1.08332253661
1.0812120568
1.08441034705
1.08590469799
1.08685012414
1.09016920333
1.09173215958
1.08932037392
1.09229723464
1.09426461676
1.09787907232
1.09927325127
1.10051690437
1.10715087027
1.10618280291
1.10615227449
1.10698262029
1.10760224503
1.10595359813
1.10747533272
1.10552189208
1.10194092957
1.09883160359
1.09984923816
1.09678690534
1.09314870847
1.08930419857
1.08593816993
1.0842647166
1.08048674848
1.07700803806
1.07858105723
1.07515624471
1.07157306036
1.06443433835
1.05733436498
1.04998132206
1.04600728224
1.04362930455
1.03901081931
1.03511584106
1.0313901114
1.02415476929
1.01683273429
1.01310761238
1.01069930756
1.0061630101
1.00232882059
1.0003853016
0.996868314591
0.993458406296
0.994812277373
0.991073006549
0.986343090624
0.984310811514
0.98008578054
0.97731725973
0.973627725199
0.969855016453
0.96594259977
0.96399949106
0.962138372345
0.957950538499
0.955559427884
0.951266350546
0.944872030632
0.942008626061
0.938636789502
0.940180771757
0.936769489063
0.93288064823
0.931047331833
0.929091061124
0.928683356902
0.927659152746
0.923752019464
0.920197741442
0.916853090485
0.918226800966
0.914906113176
0.913368982981
0.90922777363
0.906861560895
0.903324533403
0.898996636093
0.896969357497
0.89354395814
0.889330184975
0.887324894836
0.88081425331
0.87344485023
0.866207227315
0.862336893284
0.860094000317
0.853389955378
0.846263174429
0.843028695792
0.840161520562
0.841252020238
0.838418983593
0.835384516507
0.828300007178
0.824113979135
0.822073267766
0.818162448487
0.816521124095
0.808347551226
0.805257987939
0.803294925046
0.802457574677
0.802714708044
0.804652024191
0.807036563734
0.804576970721
0.804659607674
1.03928143283
1.03733255992
1.08819538303
1.08778051401
1.10431573702
0.977667713532
0.804984828029
0.806104589133
0.802899957281
1.10302127548
1.10391925793
0.808938745881
0.806641412083
0.81072557154
0.814336154905
0.816388409083
0.827025723848
0.828772037427
0.821871958753
0.830884014529
0.820206780803
0.835746976633
0.839495442551
0.841636923312
0.861451933705
0.848036347298
0.857328316157
0.853596485086
0.865555894976
0.871129788292
0.875298459388
0.909014883263
0.884559736474
0.886752445606
0.891068394543
0.898172846064
0.900535796053
0.914266855232
0.915028181684
0.920665472091
0.91129241804
0.91690166928
0.928060558346
0.925655031027
0.93773753813
0.932214273089
0.934175196712
0.941378092523
0.943153677968
0.948711211077
0.950401630961
0.945008038345
0.952749114006
0.957910403631
0.967787419252
0.969768983413
0.960148780532
0.962000368477
0.964010584526
0.994221848871
0.995935516566
0.977343109416
0.975177674316
0.981448354008
0.983446068486
0.988790083163
0.987061109063
0.990643459215
0.997777214143
1.01669724058
1.00680224754
1.00995598179
1.02378292055
1.0132472449
1.01447491455
1.02682827579
1.02840963923
1.03299226767
1.02959658708
1.03672855004
1.04116368632
1.0434790367
1.05073649059
1.04831740694
1.05426772893
1.06162097842
1.06907707036
1.07108016644
1.07850584889
1.08323430557
1.08416577469
1.04755228229
1.08643243617
1.05540879973
1.05367867892
1.09569708472
1.08862142884
1.09028745139
1.09888504315
1.10081707704
0.806287130513
0.975810066265
1.0750824632
1.07333024408
1.09530151095
1.10339767394
1.08348676741
1.08169719824
1.09132526069
1.08737347304
1.06267906209
1.06092309403
1.06800751668
1.05911012021
1.06980065375
1.05162836655
1.04195095203
1.03337146351
1.02775671007
1.01848357058
1.02052139161
1.0146760071
1.00995930536
1.00781397443
1.00421626499
1.00235538487
0.998411264374
0.967892256316
0.965928430345
0.987529621937
0.98292253025
0.980631890306
0.971839797654
0.989987844196
0.945050012552
0.951932865872
0.948448764296
0.943642246073
0.91125103362
0.93259040742
0.895771071129
0.929858705773
0.921926881903
0.927648312709
0.925880815331
0.886504748059
0.884527787639
0.913584765731
0.905927708699
0.902414918252
0.900154988862
0.892098777399
0.890077029725
0.930349386801
0.88322636461
0.877074178306
0.869806716529
0.864057799818
0.858931698205
0.856785758869
0.851625355796
0.849787763142
0.847965262589
0.84436524931
0.826880193593
0.824769968953
0.837403140361
0.831825590597
0.820412102576
0.814305708141
0.810750306759
0.809261625571
0.804137386899
0.80774631772
0.806483706148
0.851607666416
0.855226852906
1.00483308033
1.05938938999
1.02225338154
0.961932102318
0.963779051607
0.959624537621
0.936291139045
0.934242030633
0.871696103768
0.855373086903
0.833897308353
0.818247565123
0.807982785277
0.823402284644
0.893388517789
0.93582240478
0.973520285577
1.06623327847
1.02591590668
1.02959765958
0.867993450456
0.94951525849
0.879156737752
0.875401640973
0.830334171406
0.813440718549
0.811436485524
0.827175325414
0.894347829163
0.831016029825
0.861313354871
0.845663673123
0.847650419658
1.00344435958
0.85914100147
0.858752164895
0.85462479811
0.865661469204
0.87033104138
0.918379018656
0.880667570744
0.935541402625
0.915590139039
0.882823611916
0.905249536014
0.929619103554
0.931787108359
0.920609133189
0.924863817105
0.91234508192
0.914688847598
0.939474867066
0.941357272121
0.953197336573
0.948965893971
0.945086647744
0.943211466965
0.947064690078
0.975674601586
1.02608707857
0.977722886412
0.979631490905
1.06628742194
1.01775082298
1.00148645869
1.0579021918
1.01094135521
1.03707353516
1.02090037455
1.01992995124
1.02294687532
1.03303938975
1.02937230554
1.03106373373
1.05178570195
1.06240851756
1.0220443592
1.06559714371
1.06441720262
1.06757374255
1.07708142287
1.07502576665
1.08002789576
1.08096233409
1.04700214189
1.04229406711
0.809887424949
1.09696488365
1.0899405614
1.08655146974
1.09922436682
1.10374291108
1.10253891669
1.10251724142
1.09880247183
1.10001373072
1.09629944287
1.06985495
1.0681159564
1.08706059068
1.08484733838
1.05133934792
1.09118404931
1.0784872533
1.07684045263
1.02584724494
1.02387708522
1.05904414533
1.08438564298
1.01813453237
0.868092815993
1.05526290825
1.05712249861
1.05324376881
1.02963571476
1.02772610352
1.01409045542
1.0158981444
1.0117820585
0.972012522743
0.993946106689
0.986464724459
0.983889911882
0.805519164402
0.99150707326
0.907241522652
0.954130491889
0.879522542251
0.946242281522
0.943692867856
0.945361710204
0.911451565346
0.909609178262
0.939944254325
0.937921922054
0.87186554615
0.870075524448
0.896753421725
0.931382991418
0.922080244351
0.888272757669
0.917934460795
0.920058763719
0.915813608421
0.875635662475
0.877674004306
0.873848314114
0.830598665828
0.855619448973
0.948916133358
0.947450449143
0.86394700174
0.834485099891
0.832677876557
0.844010112139
0.847787899735
0.840356825357
0.84177836374
0.838250482449
0.810040154368
0.82067816764
0.806226202223
0.803801040862
0.823417253036
0.825305833055
1.03356710372
1.03162380681
0.851162553429
0.849161618972
0.852549317304
0.946641471543
0.878983907159
0.811235040054
0.879263595732
0.954949422365
0.807741678205
0.976249392556
1.03774007021
1.03571899156
0.874898712232
0.872430256701
0.877065425869
0.994406136435
1.05554126581
1.08539595713
1.08376403296
1.08486585794
0.946638141679
0.883811834912
0.859673839127
0.861926588705
0.857774261861
0.819766088211
0.89292140012
0.917828814868
0.829053654289
0.843107553889
0.845225418432
1.00399128268
0.856337424786
0.863251133427
0.867785246508
0.901490552942
0.903888910942
0.887371801454
0.889668759005
0.953440494637
0.907637238708
0.933467029827
0.937324784013
0.939343115104
0.896720706451
0.883468749274
0.929059583675
0.972825668017
0.926709824545
0.955456155581
0.957622819188
0.922466429139
0.974194836313
0.951104536423
0.983586282031
0.970876773692
1.0351002415
0.966123718317
1.02744416046
1.0645153823
1.06270596257
0.974140537067
0.976000079337
1.01671536815
1.08885010481
0.990813904925
0.992712301923
1.00760861645
0.997979071583
0.999917995694
1.02413187126
1.05899268841
1.06126742573
1.00982990451
1.03937232546
1.01319860476
1.01085948441
1.01438547595
1.0542255048
1.0443098684
1.04680551848
1.0714605766
1.07349268026
1.06088401963
1.07782595873
1.0400320582
1.08306440765
1.04914216304
1.04464650196
0.881592396675
1.09700403464
1.08778376159
0.947398498508
1.08606069249
1.10004822401
1.07338297262
1.07168008516
1.08039370153
1.09293312786
0.99632166157
0.836819650134
0.845730674404
1.09399100083
1.01996333107
0.899110060861
0.941822730412
1.00710077862
1.00011035088
0.998109749367
0.978653149588
0.995700628899
0.933525295658
0.987723869853
0.821446234553
0.807309461772
0.990307996395
0.906025558222
0.903802129117
1.09167672871
0.82834518725
0.88176552811
0.945860991164
0.974239776579
0.895415986196
0.892988454859
0.888604075681
0.886449817657
0.926201169029
0.92422573561
0.915903140978
0.913874830014
0.930065116451
0.866195794775
0.853699236968
0.851688275316
0.81774732923
1.00618637236
0.849673319808
0.822995322648
0.818623141991
0.969981006917
0.967845521689
0.801908451214
0.802275781028
1.09517110417
0.83489455391
0.959308408201
0.957291976921
1.00470596102
0.816604993527
0.890562453209
0.951038307753
0.908735328363
0.911165636798
0.95977363971
0.961912812098
1.0478778927
1.05043899252
0.832779585593
0.816714505332
0.836459118014
0.838667882647
0.814594437534
0.919441411989
1.0358496386
0.849482530624
1.0023826184
0.855986418079
0.862996309191
0.950176885824
0.829615336084
0.951277805322
0.88582422968
0.93085546251
0.897674779348
0.933094903857
1.03511602192
0.926113234058
0.91605643708
0.979903860071
0.921848911727
0.985506536897
0.970332154889
1.02333128411
1.07643071924
1.05539266963
1.05779892726
1.0180292193
1.0885559856
0.987213911273
1.03986725753
0.837441886687
1.0002672323
1.02117586486
1.03078931809
0.966200853603
0.964000163433
0.968250102548
1.06457234847
1.06087262382
1.07973016164
1.07740048381
1.08090076608
0.881853754924
0.974451996034
1.08734885335
1.08393589091
1.07680992264
1.07510466176
1.084384639
1.0987487077
1.0445907649
1.0237233683
1.08040399041
1.08218798867
1.07846701219
1.02768142241
1.02564884691
1.04894999015
1.04675423195
0.935312809688
0.982974268974
0.860669694061
0.963640611745
0.965743255856
0.961477533035
0.999733903665
0.978825006846
0.980764823492
0.976633469269
0.986520962011
0.984346173709
0.821192654363
0.950399652053
0.99131615102
0.867305909519
0.809977831255
0.90991742939
0.930569535621
0.937660327671
0.870370268551
0.814575437266
0.83331057996
0.941816828131
1.09106129874
1.08889022319
1.09284959031
0.920157940674
0.918123170307
0.823272563071
1.00854635191
1.09494979928
0.845322855561
0.8170952095
0.853765243082
0.83952412183
0.818860388291
0.995475826707
0.99750849996
0.993545527113
0.811066882638
0.996561677405
0.998568324022
0.83191468981
0.82541472328
1.031694166
1.03376810995
1.02966139285
0.858075224852
1.00698115154
0.813397480653
0.813326858483
1.06821191181
1.06644034352
0.811324272605
0.95481299112
1.0424894501
0.827845897434
0.985730784714
0.946076520107
0.94801824598
0.943902494517
0.900329349559
1.04017814813
1.04238441999
1.03801680718
0.893808124557
0.896188626497
0.881942259564
0.88923470827
0.981860936719
0.949694324667
0.886793442293
0.989113331083
0.813661902773
0.835740039847
0.8147976151
1.02031058775
0.90495299711
0.907411711837
1.08148806855
0.949226746874
1.079946037
1.06275153294
0.941209108712
0.943195055518
1.03278075453
0.884099959877
0.934932005329
0.930414984152
0.955515439559
1.03758424765
0.923649709205
0.914906417687
1.05162324062
1.05413711489
0.912359383084
1.04646999095
1.07415309698
1.0269166703
0.976140988693
0.978136164934
1.09055530991
0.992906315282
0.994840165629
1.06249748501
1.01331243672
0.886561211169
1.05898243653
1.05707218562
1.00280191061
1.02475900125
1.06966438639
0.972373819253
1.09258913442
0.939676757662
1.08527422279
0.860343760724
0.987629688755
0.989304860749
1.0718474693
1.07011828956
0.928473085576
0.928729969921
1.0964738077
0.972226749968
0.907685121077
0.9351496631
0.932948857675
1.01971092673
1.02163823794
0.900081675851
1.01108230085
1.08358432944
0.869122846297
1.00346890307
0.902761488425
0.864927307979
0.989876958109
0.987665895641
1.01552296746
1.08630377209
0.884108579623
0.957077203048
1.06778064841
0.891298025197
0.868624079186
0.924386832369
0.922340518065
0.914099262074
0.911984248534
0.970130083971
0.918570325641
0.87402205125
0.872334027388
0.866432313865
1.00728814568
0.92802251483
0.877770958308
0.875906353612
0.957673124443
0.959764660987
0.953429889451
1.05312833115
1.05509715759
1.05103173738
1.0147178711
1.01710476148
0.871701398607
1.00520535408
0.89914797767
1.00943297553
0.87969910332
0.877239575206
1.00122889117
0.886136423307
0.953941982701
0.951708064288
1.04357719842
0.864552479436
1.08262190078
1.08087603556
1.082182711
0.862295547312
0.896591253443
0.879796227706
0.947152274082
0.982113820121
0.937087512688
1.02857039973
1.01750695109
1.00460551445
0.984063413249
0.892247198374
0.84708366635
0.841428053433
1.04232811348
0.980465388408
0.890032728999
1.07740551054
0.932336319153
0.934613898983
1.02803637657
0.958858033867
1.03738061065
1.03955540542
0.916179651299
0.953514761515
1.04773781069
1.05032996054
0.922920401414
1.01731666183
1.03237180716
1.03450343755
1.0726413041
0.911071382695
1.09039445139
1.06498629494
1.01069905665
0.900475854162
1.02407097385
1.02569461974
1.07018469717
0.972578188898
1.06576492072
1.07603056179
1.06628551381
1.0686817475
0.895314395865
1.02551545621
0.849033120355
0.949291449479
0.951427379991
0.972238533339
0.897148729038
1.09523580176
1.06147712455
0.983013253162
1.04668105109
1.00313488041
1.02146048324
1.02341222289
1.01934288276
1.07553210607
1.07397780107
1.00546198997
0.918308897989
0.916313300721
1.08156382995
1.06278476775
0.90416894
0.903064677625
1.01301552083
1.08594537812
1.05905330411
0.9680086844
0.906869143546
0.901093452229
1.09479831401
0.984352261596
1.00827348303
0.927598652104
0.939656563451
0.937476986873
0.920248517589
0.998833041067
1.00095124155
1.01283826584
1.01515542321
1.0107291149
0.945157820301
0.851219707336
1.0217779796
1.06654161851
1.06470685827
0.999862309551
1.00063168741
0.997643099059
0.892448698956
0.893102244434
0.938990830062
1.09259850767
0.955316586698
0.908554019884
0.965757341512
0.97844480987
0.912264017194
0.888714910892
1.07664884468
0.931988394943
1.02984634756
0.961241932575
0.896707908299
0.936551040957
0.919007862639
1.05536956458
0.997009872712
0.92496006354
1.0777047843
1.07354900433
1.04391963389
1.04643653857
1.08803673312
0.974293229794
0.903566415488
0.991199447949
1.0097711866
0.968183651721
0.970277487433
0.899312642368
0.888281503283
1.01863202463
1.0210238743
0.964002882239
0.966137121581
0.941094094994
1.04450650552
1.04237334147
0.970524248822
0.980823088068
0.899646658267
0.993629744031
0.891321182667
1.00746788843
1.07022545403
1.06842035128
0.926619150132
0.96190655218
0.968198479606
0.895623273157
0.9331395236
0.93101708589
1.06300388638
1.06532346571
1.08164550175
1.08348375812
1.0790992756
0.983864855205
1.04879945766
1.00401195384
0.851563492247
0.840031039623
0.976841938996
0.974864835407
0.947207765742
0.995023643891
1.00646792522
0.986342709381
1.05787949618
0.991376818971
0.908347261579
0.957968425938
0.922449635582
0.920452785874
1.05898095937
1.03376780202
0.986175532552
0.987785588247
1.07857733815
0.945148609356
0.847189291708
1.05095438575
1.00115917295
0.810587618631
0.842329230105
0.929643197216
1.0295916775
1.03162414272
1.02747831636
0.875472094897
1.06090438147
0.950467973272
1.07999700609
1.07813749847
1.0797296865
0.943983976414
0.941878115817
0.955679192489
0.957752005309
0.948172180638
1.03802475553
1.04017501797
1.03585727902
1.00326647791
0.938772464677
0.980990736701
0.982928016759
0.843251982989
0.914825251194
1.0113399648
1.01367326923
0.907202575531
0.915999076464
0.943070830855
1.00742635422
1.07441497161
1.02920077491
0.929372208824
0.920113296694
1.05507394653
1.0570474974
1.05302776846
0.990397614983
1.00715995898
0.900725936456
0.924778343854
0.922638809776
0.927145944025
0.954170365008
0.910935349719
0.963419096941
0.926701919619
0.97909174115
0.91092099275
1.06938327101
1.08524591308
0.912489071668
1.08325490753
1.08126271775
0.94296961698
0.912155720597
0.908391270867
0.963617522177
1.03371648265
0.951511191714
0.904673685862
1.00248342478
0.933954608652
0.936239674836
1.04876394058
0.987574567862
0.916555106926
0.914845891413
0.947215514156
0.951555669994
0.995694642724
0.982187065454
0.907037910575
0.99134596017
0.993236305764
1.0033680954
1.00552207324
1.05414578517
1.05910609293
1.06180666269
1.06091258856
0.966145561953
0.974558674366
0.940774515736
0.937572156941
0.946311936663
0.808808960848
1.03954547041
1.07412181177
1.07209864447
1.06474838636
1.06283450292
1.02504310194
1.02266535074
1.02673928611
1.0516200554
0.970721016959
0.873166390333
0.997151903146
0.999183002906
0.914658213342
1.00981908763
1.07224241201
1.01531488145
1.01788674646
1.05051602435
1.03145708072
0.955297232793
0.979491061278
0.918458910625
0.931177034781
0.928972688298
1.05090506851
1.05708022047
1.00577767077
0.903280000792
1.03523422034
1.03781375791
1.0309392796
1.07392295822
0.924578719372
1.04792465737
1.0530139683
0.970462924216
0.972689414694
1.04234145837
0.966254196118
0.968486163041
0.979604116493
0.989607272461
1.0672720314
0.953712988013
0.955793607265
0.945055143896
0.938199180532
0.999251328296
1.00132911583
0.949383009616
1.06861346242
1.06677625774
0.999970081251
0.998995417308
1.04648409656
1.04434506808
1.00355710795
1.07820267186
0.986291825826
0.91578030524
0.991796778773
1.02322697742
1.07179392091
1.01510463615
0.941967422378
0.975066559825
0.972976681453
0.950537451284
0.939841040079
0.904455530168
0.993312513372
0.995241881933
0.9767150782
0.959197056384
0.920548693759
0.91864661208
0.962001617424
0.959938607097
1.05533314903
1.05778352518
0.985985845985
0.977235981316
1.08756611865
1.05902188954
0.966448355248
0.961698930185
0.940512597711
0.964215022019
0.935435499092
0.946378524577
0.94829746719
0.94413987089
1.01105242557
1.01311078945
1.00928882746
1.02728026122
1.02922656037
1.0251321556
1.07587965491
0.983382177595
1.07571699161
1.01919130499
1.02112365999
1.017114297
1.03585273048
0.968698041038
1.07927838368
0.996277583109
0.983928019387
0.931378174482
0.933615376583
1.03359619148
0.957672084929
1.07756092574
1.07771111636
1.07568619163
0.994564999757
1.01021081721
1.07021760964
1.05509286945
1.05094122663
1.00708364642
0.942635672194
0.924641640836
1.04294066169
0.951865171876
0.977556038758
0.964429197857
0.958591991575
0.982975013405
1.03316186005
1.0755579291
0.982258411611
0.987574984337
0.918180875898
0.990256890162
0.995767180084
0.940022576955
0.99845442738
1.06289484095
0.949508103737
0.989573149013
0.987561778231
0.991388044329
1.00553863146
0.93565664947
0.937974844194
0.933520622868
0.960076792959
0.958004605946
0.962353979124
0.97548771236
0.93779941296
1.07134709455
0.944983117133
0.962380118355
0.964601503643
0.9607981512
1.03016120173
1.0721901774
1.07401988143
1.07051009811
1.06284216611
1.04011641244
1.0421532985
1.03796160146
1.00230529919
0.96883655689
0.980475335354
0.954010258371
1.05511511219
1.01961098689
1.0219977415
1.02486501898
1.05184325296
0.919518618161
1.00924679668
1.00631658222
1.00340161953
1.02884959329
1.0306457822
1.02663615752
0.927051459447
0.973097549572
0.968786360536
0.966768569451
0.976081502524
1.00134608175
0.955160618406
1.06654921552
1.06452900732
1.03486625358
1.03377896386
0.999715962158
1.07374142827
0.979664882628
0.977562353992
0.994141490921
0.991399421983
1.01254072917
1.01482659194
0.942296401845
0.972870610691
0.974966804297
0.970753462049
1.0373507394
1.03859365321
1.03884298725
1.01306135853
1.05307236917
1.07145578996
1.06563732625
0.9872312283
1.06765787893
0.983752393383
0.922608464931
0.93961802299
0.942140865045
1.00783464201
0.935500675195
1.05413464787
0.944287313482
0.986159317877
1.02611092108
1.02374712767
1.02779433201
0.995293054532
0.997271401136
0.966994655107
0.965009287649
1.01698943783
1.01493034606
0.984702290072
1.05916272084
0.978814045557
0.948262748736
0.946491248715
0.957367499473
0.950442430241
1.04724908458
1.04516420567
0.951790674374
0.953867376552
1.04117390308
1.06106108305
1.05724329452
1.04920316243
0.982395163546
1.02275548883
1.05120596383
0.921672110603
1.0489384597
1.05700270747
0.928729216214
1.00375879782
0.951080816347
1.00818405414
0.984388176313
0.971171256589
0.926521368999
1.02091930801
1.06197735783
0.926614318057
0.967133372369
1.05871317188
0.999250384712
0.953653918016
1.0314831483
1.06416186626
1.06112391788
1.04241343419
1.01096096387
0.942536581654
1.05307240364
0.974186102316
0.923137916148
0.947268581515
1.04662245756
0.931073948027
1.07017879423
0.961190665439
0.963180416601
0.959018777439
0.991319786442
0.989174341195
0.993295428084
1.04132543218
1.04480228137
0.928973497792
0.9350602288
0.979331965965
0.946861066663
0.944897311238
1.03005436018
0.92863374592
1.05487455961
1.01886209385
0.94762924654
0.9300838842
0.97166601917
0.925085576131
0.925182965649
0.932870703734
0.932220391779
0.922959451168
1.02248251192
1.01909280529
0.987171631972
0.933944751101
0.969645926034
1.0026126312
0.949270952789
1.01066528552
0.986902256795
0.999863413003
1.01264578535
0.989159483448
0.981913700273
0.964969062145
1.01481045123
0.954241605715
0.967641705662
0.99842024259
0.970018518604
0.989729830253
0.962529040494
0.974644178968
0.979866914526
0.93829371013
0.940581622699
0.936399643639
0.997253491626
0.958855726606
0.956615745342
0.958164843939
0.956108233797
0.960412092321
0.936864809383
0.977057499584
0.983372314748
0.939123865808
0.985741858679
0.946036170006
0.966007872491
0.971327488741
0.964958424535
0.952372028353
0.995533018649
0.952029986781
0.98992767713
0.950108081169
0.943723454123
1.01875162931
0.974158625792
0.972791733193
1.02302341342
0.977173885449
0.970313563406
1.02053586656
1.02613572815
1.06779932307
1.06605091161
0.940946612633
1.02775774189
1.02409161271
0.963531950888
0.943023358894
0.945019098545
1.02075584565
0.946852405691
0.948811899163
1.01688027535
0.995234049104
0.966937831736
1.01675907845
0.969880635044
0.962696414253
0.994272357903
0.954296450497
0.991663034481
0.987271248773
0.97495367099
0.991263832777
0.961379148894
0.96059010369
0.993254332166
0.956297995335
0.981606440788
0.979141092345
0.961215119729
0.972984839349
0.97568457874
0.970707610956
0.978378717285
0.965594831956
0.968956372817
0.96313188028
0.956646214758
0.966786397126
0.954455119909
0.958722166857
0.958532616846
0.949974477097
0.950474498107
0.952555073132
)
;

boundaryField
{
    walls_extruded
    {
        type            zeroGradient;
    }
    defaultFaces
    {
        type            empty;
    }
}


// ************************************************************************* //
