# Supplementary material for: Periodic propagating waves coordinate RhoGTPase network dynamics at the leading and trailing edges during cell migration
Source: eLife. 2020 Jul 24;9:e58165. doi: 10.7554/eLife.58165 (PMC7380942; doi:10.7554/eLife.58165)
Supplement: Source code 2. — See ‘description.txt’ file in the zip-archive for details. [file elife-58165-code2.zip › codeRD/run/GTPaseWaves/constant/polyMesh/faces]

/*--------------------------------*- C++ -*----------------------------------*\
| =========                 |                                                 |
| \\      /  F ield         | foam-extend: Open Source CFD                    |
|  \\    /   O peration     | Version:     3.1                                |
|   \\  /    A nd           | Web:         http://www.extend-project.de       |
|    \\/     M anipulation  |                                                 |
\*---------------------------------------------------------------------------*/
FoamFile
{
    version     2.0;
    format      ascii;
    class       faceList;
    location    "constant/polyMesh";
    object      faces;
}
// * * * * * * * * * * * * * * * * * * * * * * * * * * * * * * * * * * * * * //


5789
(
4(1 224 1148 925)
4(0 924 1148 224)
4(2 224 1148 926)
4(2 926 1149 225)
4(3 225 1149 927)
4(4 226 1150 928)
4(3 927 1150 226)
4(5 226 1150 929)
4(7 227 1151 931)
4(6 930 1151 227)
4(9 228 1152 933)
4(8 932 1152 228)
4(10 228 1152 934)
4(10 934 1153 229)
4(11 229 1153 935)
4(12 230 1154 936)
4(11 935 1154 230)
4(12 936 1155 231)
4(13 231 1155 937)
4(230 1154 1155 231)
4(14 231 1155 938)
4(14 938 1156 232)
4(15 232 1156 939)
4(17 233 1157 941)
4(16 940 1157 233)
4(18 233 1157 942)
4(18 942 1158 234)
4(19 234 1158 943)
4(20 235 1159 944)
4(19 943 1159 235)
4(21 235 1159 945)
4(21 945 1160 236)
4(22 236 1160 946)
4(22 946 1161 237)
4(23 237 1161 947)
4(24 238 1162 948)
4(23 947 1162 238)
4(25 238 1162 949)
4(26 238 1162 950)
4(27 239 1163 951)
4(26 950 1163 239)
4(28 239 1163 952)
4(29 240 1164 953)
4(28 952 1164 240)
4(30 240 1164 954)
4(31 241 1165 955)
4(30 954 1165 241)
4(31 955 1166 242)
4(32 242 1166 956)
4(241 1165 1166 242)
4(33 242 1166 957)
4(34 243 1167 958)
4(33 957 1167 243)
4(36 244 1168 960)
4(35 959 1168 244)
4(37 244 1168 961)
4(38 245 1169 962)
4(37 961 1169 245)
4(39 245 1169 963)
4(40 246 1170 964)
4(39 963 1170 246)
4(41 246 1170 965)
4(43 247 1171 967)
4(42 966 1171 247)
4(44 247 1171 968)
4(46 248 1172 970)
4(45 969 1172 248)
4(48 249 1173 972)
4(47 971 1173 249)
4(49 249 1173 973)
4(51 250 1174 975)
4(50 974 1174 250)
4(52 250 1174 976)
4(53 250 1174 977)
4(54 251 1175 978)
4(53 977 1175 251)
4(55 251 1175 979)
4(57 252 1176 981)
4(56 980 1176 252)
4(58 252 1176 982)
4(58 982 1177 253)
4(59 253 1177 983)
4(61 254 1178 985)
4(60 984 1178 254)
4(63 255 1179 987)
4(62 986 1179 255)
4(63 987 1180 256)
4(64 256 1180 988)
4(255 1179 1180 256)
4(65 256 1180 989)
4(65 989 1181 257)
4(66 257 1181 990)
4(67 258 1182 991)
4(66 990 1182 258)
4(68 258 1182 992)
4(69 258 1182 993)
4(70 259 1183 994)
4(69 993 1183 259)
4(70 994 1184 260)
4(71 260 1184 995)
4(259 1183 1184 260)
4(72 260 1184 996)
4(72 996 1185 261)
4(73 261 1185 997)
4(75 262 1186 999)
4(74 998 1186 262)
4(75 999 1187 263)
4(76 263 1187 1000)
4(77 264 1188 1001)
4(76 1000 1188 264)
4(78 264 1188 1002)
4(79 265 1189 1003)
4(78 1002 1189 265)
4(80 265 1189 1004)
4(80 1004 1190 266)
4(81 266 1190 1005)
4(82 267 1191 1006)
4(81 1005 1191 267)
4(83 267 1191 1007)
4(84 267 1191 1008)
4(85 268 1192 1009)
4(84 1008 1192 268)
4(85 1009 1193 269)
4(86 269 1193 1010)
4(268 1192 1193 269)
4(87 269 1193 1011)
4(88 270 1194 1012)
4(87 1011 1194 270)
4(88 1012 1195 271)
4(89 271 1195 1013)
4(270 1194 1195 271)
4(90 271 1195 1014)
4(91 272 1196 1015)
4(90 1014 1196 272)
4(91 1015 1197 273)
4(92 273 1197 1016)
4(272 1196 1197 273)
4(93 273 1197 1017)
4(94 274 1198 1018)
4(93 1017 1198 274)
4(95 274 1198 1019)
4(96 98 1022 1020)
4(95 1019 1022 98)
4(98 1022 1199 275)
4(99 275 1199 1023)
4(100 276 1200 1024)
4(99 1023 1200 276)
4(101 276 1200 1025)
4(102 277 1201 1026)
4(101 1025 1201 277)
4(103 277 1201 1027)
4(103 1027 1202 278)
4(104 278 1202 1028)
4(105 1029 1031 107)
4(108 105 1029 1032)
4(109 279 1203 1033)
4(108 1032 1203 279)
4(110 279 1203 1034)
4(110 1034 1204 280)
4(111 280 1204 1035)
4(279 1203 1204 280)
4(112 280 1204 1036)
4(113 280 1204 1037)
4(114 281 1205 1038)
4(113 1037 1205 281)
4(114 1038 1206 282)
4(115 282 1206 1039)
4(281 1205 1206 282)
4(116 282 1206 1040)
4(116 1040 1207 283)
4(117 283 1207 1041)
4(117 1041 1208 284)
4(118 284 1208 1042)
4(119 285 1209 1043)
4(118 1042 1209 285)
4(120 285 1209 1044)
4(121 286 1210 1045)
4(120 1044 1210 286)
4(121 1045 1211 287)
4(122 287 1211 1046)
4(286 1210 1211 287)
4(123 287 1211 1047)
4(123 1047 1212 288)
4(124 288 1212 1048)
4(126 289 1213 1050)
4(125 1049 1213 289)
4(128 290 1214 1052)
4(127 1051 1214 290)
4(130 291 1215 1054)
4(129 1053 1215 291)
4(131 292 1216 1055)
4(130 1054 1216 292)
4(132 292 1216 1056)
4(132 1056 1058 134)
4(134 1058 1217 293)
4(135 293 1217 1059)
4(135 1059 1218 294)
4(136 294 1218 1060)
4(138 295 1219 1062)
4(137 1061 1219 295)
4(139 1063 1220 296)
4(140 296 1220 1064)
4(141 297 1221 1065)
4(140 1064 1221 297)
4(142 297 1221 1066)
4(142 1066 1222 298)
4(143 298 1222 1067)
4(144 299 1223 1068)
4(143 1067 1223 299)
4(145 299 1223 1069)
4(146 300 1224 1070)
4(145 1069 1224 300)
4(146 1070 1225 301)
4(147 301 1225 1071)
4(300 1224 1225 301)
4(148 301 1225 1072)
4(149 302 1226 1073)
4(148 1072 1226 302)
4(150 302 1226 1074)
4(151 303 1227 1075)
4(150 1074 1227 303)
4(151 1075 1077 153)
4(153 1077 1228 304)
4(154 304 1228 1078)
4(155 305 1229 1079)
4(154 1078 1229 305)
4(156 306 1230 1080)
4(155 1079 1230 306)
4(157 306 1230 1081)
4(158 306 1230 1082)
4(159 307 1231 1083)
4(158 1082 1231 307)
4(160 307 1231 1084)
4(160 1084 1232 308)
4(161 308 1232 1085)
4(165 309 1233 1089)
4(164 1088 1233 309)
4(166 310 1234 1090)
4(165 1089 1234 310)
4(166 1090 1235 311)
4(167 311 1235 1091)
4(310 1234 1235 311)
4(168 311 1235 1092)
4(169 312 1236 1093)
4(168 1092 1236 312)
4(170 312 1236 1094)
4(171 312 1236 1095)
4(172 312 1236 1096)
4(172 1096 1237 313)
4(173 313 1237 1097)
4(174 314 1238 1098)
4(173 1097 1238 314)
4(175 315 1239 1099)
4(174 1098 1239 315)
4(175 1099 1240 316)
4(176 316 1240 1100)
4(315 1239 1240 316)
4(177 316 1240 1101)
4(178 316 1240 1102)
4(179 317 1241 1103)
4(178 1102 1241 317)
4(180 317 1241 1104)
4(180 1104 1242 318)
4(181 318 1242 1105)
4(182 319 1243 1106)
4(181 1105 1243 319)
4(183 319 1243 1107)
4(183 1107 1244 320)
4(184 320 1244 1108)
4(185 321 1245 1109)
4(184 1108 1245 321)
4(186 321 1245 1110)
4(187 1111 1246 322)
4(188 322 1246 1112)
4(190 323 1247 1114)
4(189 1113 1247 323)
4(192 324 1248 1116)
4(191 1115 1248 324)
4(193 325 1249 1117)
4(192 1116 1249 325)
4(194 325 1249 1118)
4(196 326 1250 1120)
4(195 1119 1250 326)
4(197 1121 1251 327)
4(198 327 1251 1122)
4(199 328 1252 1123)
4(198 1122 1252 328)
4(199 1123 1253 329)
4(200 329 1253 1124)
4(328 1252 1253 329)
4(201 329 1253 1125)
4(201 1125 1254 330)
4(202 330 1254 1126)
4(204 331 1255 1128)
4(203 1127 1255 331)
4(205 332 1256 1129)
4(204 1128 1256 332)
4(206 332 1256 1130)
4(207 333 1257 1131)
4(206 1130 1257 333)
4(208 333 1257 1132)
4(211 334 1258 1135)
4(210 1134 1258 334)
4(211 1135 1137 213)
4(217 335 1259 1141)
4(216 1140 1259 335)
4(218 336 1260 1142)
4(217 1141 1260 336)
4(219 336 1260 1143)
4(220 336 1260 1144)
4(221 337 1261 1145)
4(220 1144 1261 337)
4(223 224 1148 1147)
4(222 1146 1148 224)
4(134 338 1262 1058)
4(132 1056 1262 338)
4(293 338 1262 1217)
4(98 339 1263 1022)
4(95 1019 1263 339)
4(275 339 1263 1199)
4(108 104 1028 1032)
4(153 303 1227 1077)
4(211 1135 1264 340)
4(213 340 1264 1137)
4(334 1258 1264 340)
4(214 340 1264 1138)
4(108 341 1265 1032)
4(104 1028 1265 341)
4(279 341 1265 1203)
4(224 1148 1266 342)
4(2 342 1266 926)
4(222 1146 1266 342)
4(225 342 1266 1149)
4(3 343 1267 927)
4(225 1149 1267 343)
4(226 343 1267 1150)
4(7 344 1268 931)
4(227 1151 1268 344)
4(8 344 1268 932)
4(5 929 1269 345)
4(6 345 1269 930)
4(228 344 1268 1152)
4(345 226 1150 1269)
4(228 1152 1153 229)
4(11 346 1270 935)
4(229 1153 1270 346)
4(230 346 1270 1154)
4(234 233 1157 1158)
4(232 231 1155 1156)
4(16 940 1271 347)
4(233 347 1271 1157)
4(15 939 1272 348)
4(16 348 1272 940)
4(234 1158 1159 235)
4(235 1159 1160 236)
4(236 1160 1161 237)
4(33 349 1273 957)
4(242 1166 1273 349)
4(26 350 1274 950)
4(238 1162 1274 350)
4(239 350 1274 1163)
4(28 351 1275 952)
4(239 1163 1275 351)
4(30 352 1276 954)
4(240 1164 1276 352)
4(241 352 1276 1165)
4(34 353 1277 958)
4(243 1167 1277 353)
4(35 353 1277 959)
4(244 1168 1169 245)
4(243 349 1273 1167)
4(244 353 1277 1168)
4(39 963 1278 354)
4(246 354 1278 1170)
4(245 1169 1278 354)
4(42 966 1279 355)
4(247 355 1279 1171)
4(41 356 1280 965)
4(246 1170 1280 356)
4(42 356 1280 966)
4(44 357 1281 968)
4(247 1171 1281 357)
4(45 357 1281 969)
4(46 358 1282 970)
4(248 1172 1282 358)
4(47 358 1282 971)
4(248 357 1281 1172)
4(249 358 1282 1173)
4(49 359 1283 973)
4(249 1173 1283 359)
4(53 360 1284 977)
4(250 1174 1284 360)
4(251 360 1284 1175)
4(50 359 1283 974)
4(50 361 1285 974)
4(359 1283 1285 361)
4(250 361 1285 1174)
4(61 362 1286 985)
4(254 1178 1286 362)
4(62 362 1286 986)
4(56 980 1287 363)
4(252 363 1287 1176)
4(55 979 1288 364)
4(56 364 1288 980)
4(58 365 1289 982)
4(252 1176 1289 365)
4(253 365 1289 1177)
4(59 983 1290 366)
4(60 366 1290 984)
4(253 1177 1290 366)
4(254 366 1290 1178)
4(255 362 1286 1179)
4(69 993 1291 367)
4(259 367 1291 1183)
4(65 989 1292 368)
4(257 368 1292 1181)
4(258 257 1181 1182)
4(260 1184 1185 261)
4(69 369 1293 993)
4(258 1182 1293 369)
4(367 369 1293 1291)
4(73 370 1294 997)
4(261 1185 1294 370)
4(74 370 1294 998)
4(262 1186 1187 263)
4(262 370 1294 1186)
4(264 263 1187 1188)
4(78 371 1295 1002)
4(264 1188 1295 371)
4(265 371 1295 1189)
4(80 1004 1296 372)
4(266 372 1296 1190)
4(265 1189 1296 372)
4(266 1190 1191 267)
4(84 1008 1297 373)
4(268 373 1297 1192)
4(87 374 1298 1011)
4(269 1193 1298 374)
4(270 374 1298 1194)
4(271 1195 1196 272)
4(93 375 1299 1017)
4(273 1197 1299 375)
4(274 375 1299 1198)
4(291 1215 1216 292)
4(274 1198 1263 339)
4(128 376 1300 1052)
4(290 1214 1300 376)
4(129 376 1300 1053)
4(531 101 1025 1301)
4(277 531 1301 1201)
4(99 377 1302 1023)
4(275 1199 1302 377)
4(276 377 1302 1200)
4(277 1201 1202 278)
4(278 1202 1265 341)
4(342 221 1145 1266)
4(303 1227 1228 304)
4(123 378 1303 1047)
4(287 1211 1303 378)
4(288 378 1303 1212)
4(282 1206 1207 283)
4(281 280 1204 1205)
4(120 379 1304 1044)
4(285 1209 1304 379)
4(286 379 1304 1210)
4(283 1207 1208 284)
4(284 1208 1209 285)
4(126 380 1305 1050)
4(289 1213 1305 380)
4(127 380 1305 1051)
4(124 1048 1306 381)
4(125 381 1306 1049)
4(290 380 1305 1214)
4(381 288 1212 1306)
4(291 376 1300 1215)
4(292 1216 1262 338)
4(293 1217 1218 294)
4(137 382 1307 1061)
4(136 1060 1307 382)
4(139 1063 1308 383)
4(296 383 1308 1220)
4(138 1062 1308 383)
4(297 296 1220 1221)
4(142 384 1309 1066)
4(297 1221 1309 384)
4(298 384 1309 1222)
4(143 385 1310 1067)
4(298 1222 1310 385)
4(299 385 1310 1223)
4(300 299 1223 1224)
4(155 386 1311 1079)
4(305 1229 1311 386)
4(306 386 1311 1230)
4(148 1072 1312 387)
4(302 387 1312 1226)
4(150 388 1313 1074)
4(302 1226 1313 388)
4(303 388 1313 1227)
4(304 1228 1229 305)
4(387 301 1225 1312)
4(165 389 1314 1089)
4(309 1233 1314 389)
4(160 1084 1315 390)
4(308 390 1315 1232)
4(161 1085 1316 391)
4(162 391 1316 1086)
4(310 389 1314 1234)
4(178 1102 1317 392)
4(317 392 1317 1241)
4(312 393 1318 1236)
4(168 1092 1318 393)
4(319 1243 1244 320)
4(172 1096 1318 393)
4(313 393 1318 1237)
4(314 1238 1239 315)
4(173 394 1319 1097)
4(313 1237 1319 394)
4(314 394 1319 1238)
4(186 395 1320 1110)
4(321 1245 1320 395)
4(187 395 1320 1111)
4(316 1240 1317 392)
4(318 317 1241 1242)
4(181 396 1321 1105)
4(318 1242 1321 396)
4(319 396 1321 1243)
4(184 397 1322 1108)
4(320 1244 1322 397)
4(321 397 1322 1245)
4(322 395 1320 1246)
4(188 1112 1323 398)
4(189 398 1323 1113)
4(190 1114 1324 399)
4(191 399 1324 1115)
4(325 324 1248 1249)
4(194 400 1325 1118)
4(325 1249 1325 400)
4(195 400 1325 1119)
4(196 401 1326 1120)
4(326 1250 1326 401)
4(197 401 1326 1121)
4(327 401 1326 1251)
4(328 327 1251 1252)
4(204 402 1327 1128)
4(331 1255 1327 402)
4(332 402 1327 1256)
4(330 329 1253 1254)
4(202 1126 1328 403)
4(203 403 1328 1127)
4(206 404 1329 1130)
4(332 1256 1329 404)
4(333 1257 1133 209)
4(210 405 1330 1134)
4(209 1133 1330 405)
4(334 405 1330 1258)
4(335 1259 1260 336)
4(342 337 1261 1266)
4(220 406 1331 1144)
4(336 1260 1331 406)
4(232 1156 1272 348)
4(347 348 1272 1271)
4(256 1180 1292 368)
4(267 1191 1297 373)
4(295 1219 1308 383)
4(306 1230 1332 407)
4(158 407 1332 1082)
4(386 1311 1332 407)
4(307 407 1332 1231)
4(168 408 1333 1092)
4(311 1235 1333 408)
4(393 408 1333 1318)
4(323 1247 1324 399)
4(326 400 1325 1250)
4(330 1254 1328 403)
4(333 404 1329 1257)
4(337 406 1331 1261)
4(345 1269 1151 227)
4(351 1275 1164 240)
4(355 356 1280 1279)
4(364 251 1175 1288)
4(381 1306 1213 289)
4(382 1307 1219 295)
4(382 294 1218 1307)
4(399 1324 1248 324)
4(391 308 1232 1316)
4(398 322 1246 1323)
4(398 1323 1247 323)
4(403 1328 1255 331)
4(209 409 1334 1133)
4(333 1257 1334 409)
4(405 409 1334 1330)
4(227 1151 1335 410)
4(344 410 1335 1268)
4(351 1275 1336 411)
4(240 411 1336 1164)
4(344 1268 1337 412)
4(228 412 1337 1152)
4(233 1157 1338 413)
4(234 413 1338 1158)
4(231 414 1339 1155)
4(230 1154 1339 414)
4(232 414 1339 1156)
4(256 1180 1340 415)
4(368 415 1340 1292)
4(413 347 1271 1338)
4(416 347 1271 1341)
4(416 1341 1338 413)
4(348 1272 1342 417)
4(347 417 1342 1271)
4(234 1158 1343 418)
4(235 418 1343 1159)
4(236 419 1344 1160)
4(235 1159 1344 419)
4(244 420 1345 1168)
4(353 1277 1345 420)
4(238 421 1346 1162)
4(23 947 1346 421)
4(356 1280 1347 422)
4(355 422 1347 1279)
4(243 1167 1348 423)
4(353 423 1348 1277)
4(421 1346 1274 350)
4(241 1165 1349 424)
4(242 424 1349 1166)
4(246 425 1350 1170)
4(354 1278 1350 425)
4(356 425 1350 1280)
4(245 420 1345 1169)
4(354 426 1351 1278)
4(245 1169 1351 426)
4(243 427 1352 1167)
4(349 1273 1352 427)
4(423 427 1352 1348)
4(247 428 1353 1171)
4(355 1279 1353 428)
4(357 428 1353 1281)
4(249 429 1354 1173)
4(358 1282 1354 429)
4(248 1172 1355 430)
4(358 430 1355 1282)
4(357 1281 1356 431)
4(248 431 1356 1172)
4(428 1353 1356 431)
4(430 431 1356 1355)
4(364 1288 1287 363)
4(370 432 1357 1294)
4(261 1185 1357 432)
4(252 433 1358 1176)
4(363 1287 1358 433)
4(365 433 1358 1289)
4(381 1306 1359 434)
4(289 434 1359 1213)
4(259 435 1360 1183)
4(367 1291 1360 435)
4(255 1179 1340 415)
4(267 1191 1361 436)
4(373 436 1361 1297)
4(257 1181 1293 369)
4(263 1187 1362 437)
4(264 437 1362 1188)
4(259 1183 1363 438)
4(260 438 1363 1184)
4(435 1360 1363 438)
4(261 438 1363 1185)
4(262 1186 1364 439)
4(263 439 1364 1187)
4(262 440 1365 1186)
4(370 1294 1365 440)
4(439 440 1365 1364)
4(266 441 1366 1190)
4(372 1296 1366 441)
4(268 442 1367 1192)
4(373 1297 1367 442)
4(295 1219 1368 443)
4(383 443 1368 1308)
4(268 1192 1369 444)
4(269 444 1369 1193)
4(442 1367 1369 444)
4(374 444 1369 1298)
4(271 1195 1370 445)
4(272 445 1370 1196)
4(270 1194 1370 445)
4(273 446 1371 1197)
4(272 1196 1371 446)
4(375 446 1371 1299)
4(291 1215 1372 447)
4(292 447 1372 1216)
4(338 448 1373 1262)
4(292 1216 1373 448)
4(225 337 1261 1149)
4(278 449 1374 1202)
4(277 1201 1374 449)
4(377 1302 1375 450)
4(276 450 1375 1200)
4(275 1199 1376 451)
4(377 451 1376 1302)
4(278 1202 1377 452)
4(341 452 1377 1265)
4(279 1203 1378 453)
4(280 453 1378 1204)
4(341 1265 1378 453)
4(281 453 1378 1205)
4(281 1205 1379 454)
4(282 454 1379 1206)
4(453 1378 1379 454)
4(283 454 1379 1207)
4(381 455 1380 1306)
4(288 1212 1380 455)
4(434 455 1380 1359)
4(285 456 1381 1209)
4(284 1208 1381 456)
4(379 456 1381 1304)
4(376 1300 1382 457)
4(291 457 1382 1215)
4(284 458 1383 1208)
4(283 1207 1383 458)
4(287 459 1384 1211)
4(286 1210 1384 459)
4(378 459 1384 1303)
4(295 460 1385 1219)
4(382 1307 1385 460)
4(443 460 1385 1368)
4(290 461 1386 1214)
4(380 1305 1386 461)
4(339 462 1387 1263)
4(274 1198 1387 462)
4(296 463 1388 1220)
4(383 1308 1388 463)
4(399 1324 1389 464)
4(324 464 1389 1248)
4(290 1214 1390 465)
4(376 465 1390 1300)
4(461 1386 1390 465)
4(457 465 1390 1382)
4(382 466 1391 1307)
4(294 1218 1391 466)
4(460 466 1391 1385)
4(296 1220 1392 467)
4(297 467 1392 1221)
4(463 1388 1392 467)
4(384 467 1392 1309)
4(304 1228 1393 468)
4(305 468 1393 1229)
4(301 469 1394 1225)
4(300 1224 1394 469)
4(302 470 1395 1226)
4(387 1312 1395 470)
4(388 470 1395 1313)
4(340 335 1259 1264)
4(334 1258 1259 335)
4(387 469 1394 1312)
4(317 1241 1396 471)
4(318 471 1396 1242)
4(390 307 1231 1315)
4(398 472 1397 1323)
4(322 1246 1397 472)
4(309 391 1316 1233)
4(164 1088 1316 391)
4(310 473 1398 1234)
4(389 1314 1398 473)
4(162 1086 1088 164)
4(317 474 1399 1241)
4(392 1317 1399 474)
4(471 474 1399 1396)
4(311 475 1400 1235)
4(310 1234 1400 475)
4(408 475 1400 1333)
4(399 476 1401 1324)
4(323 1247 1401 476)
4(464 476 1401 1389)
4(319 1243 1402 477)
4(320 477 1402 1244)
4(393 1318 1403 478)
4(313 478 1403 1237)
4(315 479 1404 1239)
4(314 1238 1404 479)
4(395 397 1322 1320)
4(315 1239 1405 480)
4(316 480 1405 1240)
4(479 1404 1405 480)
4(392 480 1405 1317)
4(398 1323 1406 481)
4(323 481 1406 1247)
4(472 1397 1406 481)
4(476 481 1406 1401)
4(403 1328 1407 482)
4(331 482 1407 1255)
4(400 1325 1408 483)
4(326 483 1408 1250)
4(391 484 1409 1316)
4(308 1232 1409 484)
4(309 484 1409 1233)
4(325 485 1410 1249)
4(324 1248 1410 485)
4(403 486 1411 1328)
4(330 1254 1411 486)
4(482 486 1411 1407)
4(328 487 1412 1252)
4(327 1251 1412 487)
4(327 488 1413 1251)
4(401 1326 1413 488)
4(328 1252 1414 489)
4(329 489 1414 1253)
4(487 1412 1414 489)
4(330 489 1414 1254)
4(337 490 1415 1261)
4(406 1331 1415 490)
4(332 1256 1416 491)
4(404 491 1416 1329)
4(335 1259 1331 406)
4(216 1140 1264 340)
4(227 492 1417 1151)
4(345 1269 1417 492)
4(410 492 1417 1335)
4(294 493 1418 1218)
4(293 1217 1418 493)
4(466 493 1418 1391)
4(232 1156 1419 494)
4(348 494 1419 1272)
4(414 1339 1419 494)
4(417 494 1419 1342)
4(421 237 1161 1346)
4(225 490 1415 1149)
4(237 1161 1420 495)
4(421 495 1420 1346)
4(390 496 1421 1315)
4(307 1231 1421 496)
4(335 1259 1422 497)
4(406 497 1422 1331)
4(303 1227 1423 498)
4(304 498 1423 1228)
4(293 499 1424 1217)
4(338 1262 1424 499)
4(493 499 1424 1418)
4(236 1160 1425 500)
4(237 500 1425 1161)
4(419 1344 1425 500)
4(495 500 1425 1420)
4(254 1178 1426 501)
4(362 501 1426 1286)
4(266 1190 1361 436)
4(339 1263 1427 502)
4(275 502 1427 1199)
4(462 1387 1427 502)
4(451 502 1427 1376)
4(389 484 1409 1314)
4(322 503 1428 1246)
4(395 1320 1428 503)
4(325 1249 1429 504)
4(400 504 1429 1325)
4(485 1410 1429 504)
4(483 504 1429 1408)
4(345 505 1430 1269)
4(226 1150 1430 505)
4(351 1275 1431 506)
4(411 506 1431 1336)
4(423 1348 1345 420)
4(412 410 1335 1337)
4(230 507 1432 1154)
4(346 1270 1432 507)
4(414 507 1432 1339)
4(368 508 1433 1292)
4(415 1340 1433 508)
4(416 417 1342 1341)
4(418 413 1338 1343)
4(419 418 1343 1344)
4(241 509 1434 1165)
4(352 1276 1434 509)
4(424 509 1434 1349)
4(239 510 1435 1163)
4(350 1274 1435 510)
4(351 510 1435 1275)
4(390 511 1436 1315)
4(496 1421 1436 511)
4(349 424 1349 1273)
4(422 425 1350 1347)
4(355 512 1437 1279)
4(422 1347 1437 512)
4(428 512 1437 1353)
4(352 411 1336 1276)
4(421 1346 1438 513)
4(350 513 1438 1274)
4(354 1278 1439 514)
4(425 514 1439 1350)
4(364 515 1440 1288)
4(251 1175 1440 515)
4(426 1351 1439 514)
4(249 516 1441 1173)
4(429 1354 1441 516)
4(359 516 1441 1283)
4(420 1345 1351 426)
4(363 515 1440 1287)
4(429 430 1355 1354)
4(253 517 1442 1177)
4(365 1289 1442 517)
4(360 1284 1440 515)
4(439 1364 1362 437)
4(360 361 1285 1284)
4(432 1357 1365 440)
4(289 518 1443 1213)
4(434 1359 1443 518)
4(380 518 1443 1305)
4(363 519 1444 1287)
4(515 1440 1444 519)
4(433 519 1444 1358)
4(367 1291 1445 520)
4(435 520 1445 1360)
4(456 458 1383 1381)
4(254 521 1446 1178)
4(366 1290 1446 521)
4(501 521 1446 1426)
4(257 522 1447 1181)
4(368 1292 1447 522)
4(255 523 1448 1179)
4(362 1286 1448 523)
4(415 523 1448 1340)
4(432 438 1363 1357)
4(373 524 1449 1297)
4(436 1361 1449 524)
4(442 524 1449 1367)
4(369 522 1447 1293)
4(437 1362 1295 371)
4(369 1293 1450 525)
4(367 525 1450 1291)
4(522 1447 1450 525)
4(520 525 1450 1445)
4(441 1366 1361 436)
4(265 526 1451 1189)
4(371 1295 1451 526)
4(372 526 1451 1296)
4(270 527 1452 1194)
4(374 1298 1452 527)
4(445 527 1452 1370)
4(461 518 1443 1386)
4(446 445 1370 1371)
4(448 1373 1424 499)
4(375 1299 1387 462)
4(447 457 1382 1372)
4(447 1372 1373 448)
4(495 1420 1438 513)
4(449 1374 1377 452)
4(377 1302 1453 528)
4(450 528 1453 1375)
4(389 529 1454 1314)
4(484 1409 1454 529)
4(528 451 1376 1453)
4(453 452 1377 1378)
4(288 530 1455 1212)
4(378 1303 1455 530)
4(455 530 1455 1380)
4(379 1304 1384 459)
4(639 283 1207 1456)
4(458 639 1456 1383)
4(501 1426 1448 523)
4(489 1414 1411 486)
4(488 1413 1412 487)
4(276 1200 1301 531)
4(463 443 1368 1388)
4(477 396 1321 1402)
4(475 473 1398 1400)
4(298 532 1457 1222)
4(384 1309 1457 532)
4(299 533 1458 1223)
4(385 1310 1458 533)
4(300 533 1458 1224)
4(388 1313 1423 498)
4(469 533 1458 1394)
4(408 1333 1403 478)
4(387 1312 1459 534)
4(470 534 1459 1395)
4(492 505 1430 1417)
4(334 1258 1422 497)
4(469 1394 1459 534)
4(318 535 1460 1242)
4(471 1396 1460 535)
4(396 535 1460 1321)
4(531 450 1375 1301)
4(482 1407 1327 402)
4(472 503 1428 1397)
4(473 529 1454 1398)
4(498 1423 1393 468)
4(320 536 1461 1244)
4(477 1402 1461 536)
4(397 536 1461 1322)
4(395 537 1462 1320)
4(397 1322 1462 537)
4(503 537 1462 1428)
4(314 538 1463 1238)
4(394 1319 1463 538)
4(479 538 1463 1404)
4(392 539 1464 1317)
4(480 1405 1464 539)
4(474 539 1464 1399)
4(394 478 1403 1319)
4(485 464 1389 1410)
4(326 540 1465 1250)
4(483 1408 1465 540)
4(401 540 1465 1326)
4(505 343 1267 1430)
4(522 508 1433 1447)
4(488 540 1465 1413)
4(402 1327 1416 491)
4(404 541 1466 1329)
4(491 1416 1466 541)
4(305 542 1467 1229)
4(468 1393 1467 542)
4(386 542 1467 1311)
4(215 340 1264 1139)
4(449 531 1301 1374)
4(228 1152 1468 543)
4(229 543 1468 1153)
4(307 544 1469 1231)
4(407 1332 1469 544)
4(496 544 1469 1421)
4(385 532 1457 1310)
4(404 1329 1470 545)
4(333 545 1470 1257)
4(506 510 1435 1431)
4(511 1436 1454 529)
4(390 529 1454 1315)
4(349 546 1471 1273)
4(424 1349 1471 546)
4(427 546 1471 1352)
4(359 547 1472 1283)
4(516 1441 1472 547)
4(361 547 1472 1285)
4(372 548 1473 1296)
4(526 1451 1473 548)
4(441 548 1473 1366)
4(543 412 1337 1468)
4(545 541 1466 1470)
4(229 549 1474 1153)
4(543 1468 1474 549)
4(346 549 1474 1270)
4(545 1470 1334 409)
4(420 550 1475 1345)
4(423 1348 1475 550)
4(493 551 1476 1418)
4(499 1424 1476 551)
4(658 540 1465 1477)
4(488 658 1477 1413)
4(415 1340 1478 552)
4(508 552 1478 1433)
4(417 1342 1408 483)
4(416 483 1408 1341)
4(413 1338 1479 553)
4(418 553 1479 1343)
4(529 554 1480 1454)
4(511 1436 1480 554)
4(412 482 1407 1337)
4(410 1335 1407 482)
4(430 1355 1481 555)
4(429 555 1481 1354)
4(510 513 1438 1435)
4(425 556 1482 1350)
4(514 1439 1482 556)
4(411 1336 1483 557)
4(352 557 1483 1276)
4(422 556 1482 1347)
4(439 1364 1484 558)
4(437 558 1484 1362)
4(426 1351 1485 559)
4(514 559 1485 1439)
4(427 1352 1486 560)
4(423 560 1486 1348)
4(365 561 1487 1289)
4(433 1358 1487 561)
4(426 550 1475 1351)
4(253 562 1488 1177)
4(517 1442 1488 562)
4(360 1284 1489 563)
4(515 563 1489 1440)
4(438 1363 1490 564)
4(432 564 1490 1357)
4(446 565 1491 1371)
4(445 1370 1491 565)
4(436 566 1492 1361)
4(441 1366 1492 566)
4(524 566 1492 1449)
4(435 567 1493 1360)
4(520 1445 1493 567)
4(458 1383 1494 568)
4(456 568 1494 1381)
4(366 562 1488 1290)
4(371 569 1495 1295)
4(437 1362 1495 569)
4(489 1414 1474 549)
4(486 549 1474 1411)
4(523 1448 1478 552)
4(435 1360 1490 564)
4(439 570 1496 1364)
4(440 1365 1496 570)
4(361 1285 1497 571)
4(360 571 1497 1284)
4(547 1472 1497 571)
4(563 571 1497 1489)
4(434 1359 1498 572)
4(518 572 1498 1443)
4(518 1443 1499 573)
4(461 573 1499 1386)
4(446 1371 1500 574)
4(375 574 1500 1299)
4(565 1491 1500 574)
4(462 574 1500 1387)
4(513 575 1501 1438)
4(495 1420 1501 575)
4(498 1423 1502 576)
4(468 576 1502 1393)
4(450 577 1503 1375)
4(528 1453 1503 577)
4(528 578 1504 1453)
4(451 1376 1504 578)
4(378 579 1505 1303)
4(459 1384 1505 579)
4(530 579 1505 1455)
4(379 580 1506 1304)
4(456 1381 1506 580)
4(454 452 1377 1379)
4(447 1372 1507 581)
4(448 581 1507 1373)
4(460 1385 1508 582)
4(443 582 1508 1368)
4(379 1304 1509 583)
4(459 583 1509 1384)
4(580 1506 1509 583)
4(579 583 1509 1505)
4(460 584 1510 1385)
4(466 1391 1510 584)
4(582 584 1510 1508)
4(447 585 1511 1372)
4(457 1382 1511 585)
4(581 585 1511 1507)
4(408 1333 1512 586)
4(478 586 1512 1403)
4(388 587 1513 1313)
4(470 1395 1513 587)
4(416 1341 1479 553)
4(386 1311 1514 588)
4(407 588 1514 1332)
4(542 1467 1514 588)
4(544 588 1514 1469)
4(533 589 1515 1458)
4(385 1310 1515 589)
4(388 1313 1516 590)
4(498 590 1516 1423)
4(587 1513 1516 590)
4(576 590 1516 1502)
4(470 591 1517 1395)
4(534 1459 1517 591)
4(587 591 1517 1513)
4(492 491 1416 1417)
4(505 1430 1416 491)
4(390 1315 1409 484)
4(469 1394 1518 592)
4(534 592 1518 1459)
4(419 593 1519 1344)
4(418 1343 1519 593)
4(406 594 1520 1331)
4(497 1422 1520 594)
4(471 595 1521 1396)
4(474 1399 1521 595)
4(394 596 1522 1319)
4(478 1403 1522 596)
4(475 1400 1512 586)
4(464 597 1523 1389)
4(476 1401 1523 597)
4(545 594 1520 1470)
4(541 1466 1520 594)
4(482 543 1468 1407)
4(486 1411 1468 543)
4(473 1398 1524 598)
4(475 598 1524 1400)
4(450 1375 1525 599)
4(531 599 1525 1301)
4(577 1503 1525 599)
4(449 599 1525 1374)
4(480 600 1526 1405)
4(479 1404 1526 600)
4(539 600 1526 1464)
4(402 1327 1417 492)
4(384 1309 1527 601)
4(532 601 1527 1457)
4(449 1374 1528 602)
4(452 602 1528 1377)
4(488 1413 1432 507)
4(487 507 1432 1412)
4(505 541 1466 1430)
4(343 1267 1466 541)
4(540 417 1342 1465)
4(659 489 1414 1529)
4(549 659 1529 1474)
4(533 1458 1530 603)
4(469 603 1530 1394)
4(589 1515 1530 603)
4(592 603 1530 1518)
4(490 594 1520 1415)
4(523 604 1531 1448)
4(501 1426 1531 604)
4(552 604 1531 1478)
4(410 402 1327 1335)
4(493 1418 1532 605)
4(466 605 1532 1391)
4(551 1476 1532 605)
4(584 605 1532 1510)
4(416 504 1429 1341)
4(508 1433 1533 606)
4(522 606 1533 1447)
4(343 490 1415 1267)
4(409 594 1520 1334)
4(434 607 1534 1359)
4(455 1380 1534 607)
4(572 607 1534 1498)
4(409 497 1422 1334)
4(496 1421 1535 608)
4(511 608 1535 1436)
4(526 569 1495 1451)
4(562 609 1536 1488)
4(517 1442 1536 609)
4(529 1454 1537 610)
4(473 610 1537 1398)
4(554 1480 1537 610)
4(598 610 1537 1524)
4(396 1321 1538 611)
4(477 611 1538 1402)
4(448 1373 1539 612)
4(499 612 1539 1424)
4(581 1507 1539 612)
4(551 612 1539 1476)
4(411 613 1540 1336)
4(506 1431 1540 613)
4(557 613 1540 1483)
4(503 1428 1501 575)
4(472 575 1501 1397)
4(510 1435 1541 614)
4(506 614 1541 1431)
4(517 561 1487 1442)
4(513 1438 1541 614)
4(562 1488 1446 521)
4(541 1466 1415 490)
4(564 567 1493 1490)
4(424 615 1542 1349)
4(509 1434 1542 615)
4(546 615 1542 1471)
4(462 1387 1543 616)
4(502 616 1543 1427)
4(430 1355 1544 617)
4(555 617 1544 1481)
4(616 574 1500 1543)
4(572 1498 1499 573)
4(428 618 1545 1353)
4(512 1437 1545 618)
4(431 618 1545 1356)
4(558 570 1496 1484)
4(503 1428 1546 619)
4(575 619 1546 1501)
4(422 620 1547 1347)
4(556 1482 1547 620)
4(514 1439 1548 621)
4(556 621 1548 1482)
4(516 622 1549 1441)
4(429 1354 1549 622)
4(558 1484 1495 569)
4(559 550 1475 1485)
4(427 1352 1550 623)
4(560 623 1550 1486)
4(441 624 1551 1366)
4(548 1473 1551 624)
4(566 624 1551 1492)
4(623 546 1471 1550)
4(526 1451 1552 625)
4(548 625 1552 1473)
4(565 527 1452 1491)
4(432 1357 1553 626)
4(440 626 1553 1365)
4(433 627 1554 1358)
4(519 1444 1554 627)
4(561 627 1554 1487)
4(568 602 1528 1494)
4(458 1383 1528 602)
4(501 628 1555 1426)
4(521 1446 1555 628)
4(604 628 1555 1531)
4(442 629 1556 1367)
4(524 1449 1556 629)
4(520 630 1557 1445)
4(525 1450 1557 630)
4(619 537 1462 1546)
4(461 631 1558 1386)
4(573 1499 1558 631)
4(465 631 1558 1390)
4(508 632 1559 1433)
4(552 1478 1559 632)
4(626 564 1490 1553)
4(374 1298 1560 633)
4(527 633 1560 1452)
4(468 634 1561 1393)
4(576 1502 1561 634)
4(599 1525 1528 602)
4(598 1524 1512 586)
4(528 1453 1562 635)
4(577 635 1562 1503)
4(504 1429 1479 553)
4(562 636 1563 1488)
4(609 1536 1563 636)
4(521 636 1563 1446)
4(455 637 1564 1380)
4(530 1455 1564 637)
4(607 637 1564 1534)
4(538 596 1522 1463)
4(638 1565 1463 538)
4(638 596 1522 1565)
4(454 639 1456 1379)
4(452 1377 1456 639)
4(519 563 1489 1444)
4(595 1521 1460 535)
4(478 640 1566 1403)
4(586 1512 1566 640)
4(596 640 1566 1522)
4(443 1368 1567 641)
4(463 641 1567 1388)
4(582 1508 1567 641)
4(509 557 1483 1434)
4(467 1392 1527 601)
4(578 1504 1562 635)
4(593 1519 1523 597)
4(419 597 1523 1344)
4(385 642 1568 1310)
4(532 1457 1568 642)
4(535 1460 1538 611)
4(553 1479 1519 593)
4(534 643 1569 1459)
4(592 1518 1569 643)
4(591 643 1569 1517)
4(463 1388 1570 644)
4(467 644 1570 1392)
4(568 1494 1506 580)
4(513 619 1546 1438)
4(608 544 1469 1535)
4(633 444 1369 1560)
4(536 1461 1462 537)
4(464 593 1519 1389)
4(479 645 1571 1404)
4(538 1463 1571 645)
4(600 645 1571 1526)
4(474 646 1572 1399)
4(539 1464 1572 646)
4(595 646 1572 1521)
4(634 1561 1467 542)
4(560 1486 1475 550)
4(476 647 1573 1401)
4(481 1406 1573 647)
4(597 647 1573 1523)
4(593 1519 1410 485)
4(532 648 1574 1457)
4(601 1527 1574 648)
4(559 1485 1548 621)
4(481 649 1575 1406)
4(472 1397 1575 649)
4(647 649 1575 1573)
4(516 650 1576 1441)
4(622 1549 1576 650)
4(547 650 1576 1472)
4(555 1481 1549 622)
4(465 1390 1577 651)
4(457 651 1577 1382)
4(631 1558 1577 651)
4(585 651 1577 1511)
4(520 652 1578 1445)
4(630 1557 1578 652)
4(567 652 1578 1493)
4(500 597 1523 1425)
4(606 632 1559 1533)
4(477 653 1579 1402)
4(611 1538 1579 653)
4(606 1533 1450 525)
4(495 1420 1575 649)
4(575 649 1575 1501)
4(500 1425 1575 649)
4(589 642 1568 1515)
4(619 1546 1541 614)
4(511 654 1580 1436)
4(608 1535 1580 654)
4(554 654 1580 1480)
4(569 1495 1552 625)
4(485 553 1479 1410)
4(502 1427 1581 655)
4(451 655 1581 1376)
4(616 1543 1581 655)
4(578 655 1581 1504)
4(536 653 1579 1461)
4(431 1356 1544 617)
4(517 656 1582 1442)
4(561 1487 1582 656)
4(512 620 1547 1437)
4(626 1553 1496 570)
4(644 641 1567 1570)
4(642 648 1574 1568)
4(656 1582 1536 609)
4(506 1431 1583 657)
4(613 657 1583 1540)
4(414 658 1477 1339)
4(507 1432 1477 658)
4(487 1412 1529 659)
4(569 1495 1584 660)
4(625 660 1584 1552)
4(561 1487 1585 661)
4(656 661 1585 1582)
4(657 614 1541 1583)
4(574 1500 1586 662)
4(616 662 1586 1543)
4(556 663 1587 1482)
4(621 1548 1587 663)
4(620 663 1587 1547)
4(626 1553 1588 664)
4(570 664 1588 1496)
4(544 1469 1589 665)
4(608 665 1589 1535)
4(569 666 1590 1495)
4(558 1484 1590 666)
4(660 666 1590 1584)
4(560 667 1591 1486)
4(623 1550 1591 667)
4(555 1481 1592 668)
4(622 668 1592 1549)
4(548 669 1593 1473)
4(625 1552 1593 669)
4(624 669 1593 1551)
4(550 1475 1594 670)
4(559 670 1594 1485)
4(641 1567 1595 671)
4(644 671 1595 1570)
4(558 672 1596 1484)
4(570 1496 1596 672)
4(666 672 1596 1590)
4(527 1452 1597 673)
4(565 673 1597 1491)
4(546 1471 1598 674)
4(623 674 1598 1550)
4(568 599 1525 1494)
4(442 633 1560 1367)
4(629 1556 1560 633)
4(630 606 1533 1557)
4(611 1538 1599 675)
4(653 675 1599 1579)
4(626 676 1600 1553)
4(564 1490 1600 676)
4(664 676 1600 1588)
4(633 1560 1597 673)
4(634 677 1601 1561)
4(576 1502 1601 677)
4(565 1491 1586 662)
4(633 678 1602 1560)
4(629 1556 1602 678)
4(673 678 1602 1597)
4(536 679 1603 1461)
4(653 1579 1603 679)
4(582 680 1604 1508)
4(584 1510 1604 680)
4(494 658 1477 1419)
4(555 681 1605 1481)
4(617 1544 1605 681)
4(668 681 1605 1592)
4(519 682 1606 1444)
4(563 1489 1606 682)
4(557 683 1607 1483)
4(613 1540 1607 683)
4(524 1449 1608 684)
4(629 684 1608 1556)
4(587 685 1609 1513)
4(591 1517 1609 685)
4(581 686 1610 1507)
4(585 1511 1610 686)
4(642 687 1611 1568)
4(648 1574 1611 687)
4(582 1508 1612 688)
4(641 688 1612 1567)
4(680 1604 1612 688)
4(671 688 1612 1595)
4(530 689 1613 1455)
4(579 1505 1613 689)
4(637 689 1613 1564)
4(606 690 1614 1533)
4(632 1559 1614 690)
4(539 691 1615 1464)
4(600 1526 1615 691)
4(646 691 1615 1572)
4(578 1504 1616 692)
4(635 692 1616 1562)
4(572 1498 1617 693)
4(573 693 1617 1499)
4(611 694 1618 1538)
4(535 1460 1618 694)
4(675 694 1618 1599)
4(644 1570 1527 601)
4(568 1494 1619 695)
4(580 695 1619 1506)
4(566 1492 1608 684)
4(542 696 1620 1467)
4(634 1561 1620 696)
4(595 1521 1618 694)
4(509 697 1621 1434)
4(557 1483 1621 697)
4(639 602 1528 1456)
4(609 698 1622 1536)
4(656 1582 1622 698)
4(601 1527 1623 699)
4(648 699 1623 1574)
4(559 1485 1624 700)
4(621 700 1624 1548)
4(586 701 1625 1512)
4(598 1524 1625 701)
4(640 701 1625 1566)
4(560 1486 1594 670)
4(552 702 1626 1478)
4(604 1531 1626 702)
4(632 702 1626 1559)
4(644 1570 1627 703)
4(601 703 1627 1527)
4(671 1595 1627 703)
4(699 703 1627 1623)
4(617 618 1545 1544)
4(417 658 1477 1342)
4(567 1493 1600 676)
4(572 704 1628 1498)
4(607 1534 1628 704)
4(693 704 1628 1617)
4(642 1568 1629 705)
4(589 705 1629 1515)
4(687 1611 1629 705)
4(603 705 1629 1530)
4(537 679 1603 1462)
4(657 1583 1603 679)
4(613 679 1603 1540)
4(512 706 1630 1437)
4(620 1547 1630 706)
4(608 1535 1631 707)
4(654 707 1631 1580)
4(615 1542 1598 674)
4(588 696 1620 1514)
4(661 627 1554 1585)
4(623 708 1632 1550)
4(674 1598 1632 708)
4(619 657 1583 1546)
4(537 1462 1583 657)
4(616 709 1633 1543)
4(662 1586 1633 709)
4(621 1548 1634 710)
4(663 710 1634 1587)
4(664 1588 1596 672)
4(665 588 1514 1589)
4(653 1579 1607 683)
4(679 683 1607 1603)
4(620 711 1635 1547)
4(663 1587 1635 711)
4(667 1591 1594 670)
4(566 712 1636 1492)
4(624 1551 1636 712)
4(604 1531 1637 713)
4(702 713 1637 1626)
4(670 1594 1624 700)
4(689 583 1509 1613)
4(673 1597 1586 662)
4(625 714 1638 1552)
4(660 1584 1638 714)
4(669 714 1638 1593)
4(599 1525 1619 695)
4(627 682 1606 1554)
4(615 697 1621 1542)
4(628 636 1563 1555)
4(606 1533 1639 715)
4(630 715 1639 1557)
4(563 716 1640 1489)
4(571 1497 1640 716)
4(682 716 1640 1606)
4(675 1599 1607 683)
4(567 717 1641 1493)
4(652 1578 1641 717)
4(676 717 1641 1600)
4(571 718 1642 1497)
4(547 1472 1642 718)
4(716 718 1642 1640)
4(618 706 1630 1545)
4(581 719 1643 1507)
4(686 1610 1643 719)
4(612 719 1643 1539)
4(634 720 1644 1561)
4(677 1601 1644 720)
4(685 1609 1516 590)
4(683 1607 1621 697)
4(592 721 1645 1518)
4(603 1530 1645 721)
4(715 690 1614 1639)
4(607 722 1646 1534)
4(637 1564 1646 722)
4(704 722 1646 1628)
4(638 1565 1571 645)
4(718 650 1576 1642)
4(696 720 1644 1620)
4(596 723 1647 1522)
4(640 1566 1647 723)
4(638 723 1647 1565)
4(629 724 1648 1556)
4(684 1608 1648 724)
4(678 724 1648 1602)
4(580 1506 1649 725)
4(583 725 1649 1509)
4(695 1619 1649 725)
4(689 725 1649 1613)
4(591 1517 1650 726)
4(685 726 1650 1609)
4(585 1511 1651 727)
4(686 727 1651 1610)
4(648 1574 1652 728)
4(687 728 1652 1611)
4(346 659 1529 1270)
4(576 729 1653 1502)
4(590 1516 1653 729)
4(677 729 1653 1601)
4(617 1544 1654 730)
4(681 730 1654 1605)
4(628 1555 1637 713)
4(699 1623 1652 728)
4(643 1569 1650 726)
4(684 712 1636 1608)
4(643 721 1645 1569)
4(595 1521 1655 731)
4(694 731 1655 1618)
4(707 665 1589 1631)
4(600 732 1656 1526)
4(645 1571 1656 732)
4(691 732 1656 1615)
4(573 1499 1657 733)
4(631 733 1657 1558)
4(605 734 1658 1532)
4(551 1476 1658 734)
4(609 735 1659 1536)
4(698 1622 1659 735)
4(636 735 1659 1563)
4(655 709 1633 1581)
4(618 1545 1654 730)
4(651 1577 1651 727)
4(632 736 1660 1559)
4(702 1626 1660 736)
4(405 497 1422 1330)
4(507 659 1529 1432)
4(700 1624 1634 710)
4(605 1532 1661 737)
4(584 737 1661 1510)
4(734 1658 1661 737)
4(680 737 1661 1604)
4(500 1425 1573 647)
4(693 1617 1657 733)
4(554 738 1662 1480)
4(654 1580 1662 738)
4(655 1581 1663 739)
4(578 739 1663 1504)
4(709 1633 1663 739)
4(692 739 1663 1616)
4(598 740 1664 1524)
4(610 1537 1664 740)
4(701 740 1664 1625)
4(622 741 1665 1549)
4(668 1592 1665 741)
4(650 741 1665 1576)
4(610 738 1662 1537)
4(612 1539 1666 742)
4(551 742 1666 1476)
4(719 1643 1666 742)
4(734 742 1666 1658)
4(690 736 1660 1614)
4(706 711 1635 1630)
4(656 743 1667 1582)
4(661 1585 1667 743)
4(698 743 1667 1622)
4(708 1632 1591 667)
4(630 744 1668 1557)
4(715 1639 1668 744)
4(652 744 1668 1578)
4(674 745 1669 1598)
4(615 1542 1669 745)
4(708 1632 1670 746)
4(667 746 1670 1591)
4(730 706 1630 1654)
4(690 1614 1671 747)
4(715 747 1671 1639)
4(662 1586 1672 748)
4(709 748 1672 1633)
4(664 1588 1673 749)
4(672 749 1673 1596)
4(700 1624 1674 750)
4(710 750 1674 1634)
4(670 751 1675 1594)
4(667 1591 1675 751)
4(631 1558 1676 752)
4(651 752 1676 1577)
4(733 1657 1676 752)
4(727 752 1676 1651)
4(643 753 1677 1569)
4(721 1645 1677 753)
4(728 754 1678 1652)
4(699 1623 1678 754)
4(675 1599 1621 697)
4(670 1594 1679 755)
4(700 755 1679 1624)
4(751 1675 1679 755)
4(750 755 1679 1674)
4(654 756 1680 1580)
4(707 1631 1680 756)
4(708 731 1655 1632)
4(674 1598 1655 731)
4(665 696 1620 1589)
4(638 1565 1681 757)
4(645 757 1681 1571)
4(685 1609 1653 729)
4(595 1521 1682 758)
4(731 758 1682 1655)
4(678 1602 1683 759)
4(673 759 1683 1597)
4(635 1562 1619 695)
4(577 695 1619 1503)
4(758 646 1572 1682)
4(635 1562 1649 725)
4(725 692 1616 1649)
4(706 1630 1684 760)
4(730 760 1684 1654)
4(708 758 1682 1632)
4(731 745 1669 1655)
4(696 1620 1685 761)
4(665 761 1685 1589)
4(666 762 1686 1590)
4(672 1596 1686 762)
4(668 763 1687 1592)
4(681 1605 1687 763)
4(697 1621 1669 745)
4(687 764 1688 1611)
4(728 1652 1688 764)
4(663 765 1689 1587)
4(710 1634 1689 765)
4(711 765 1689 1635)
4(727 1651 1690 766)
4(686 766 1690 1610)
4(726 753 1677 1650)
4(646 767 1691 1572)
4(691 1615 1691 767)
4(758 767 1691 1682)
4(730 1654 1692 768)
4(681 768 1692 1605)
4(738 756 1680 1662)
4(721 705 1629 1645)
4(685 769 1693 1609)
4(726 1650 1693 769)
4(694 745 1669 1618)
4(628 770 1694 1555)
4(636 1563 1694 770)
4(713 770 1694 1637)
4(690 771 1695 1614)
4(736 1660 1695 771)
4(747 771 1695 1671)
4(624 1551 1696 772)
4(712 772 1696 1636)
4(684 773 1697 1608)
4(712 1636 1697 773)
4(724 773 1697 1648)
4(693 1617 1698 774)
4(733 774 1698 1657)
4(720 1644 1685 761)
4(682 1606 1699 775)
4(627 775 1699 1554)
4(711 1635 1684 760)
4(701 1625 1700 776)
4(640 776 1700 1566)
4(738 1662 1664 740)
4(666 1590 1701 777)
4(660 777 1701 1584)
4(637 778 1702 1564)
4(689 1613 1702 778)
4(722 778 1702 1646)
4(693 779 1703 1617)
4(704 1628 1703 779)
4(774 779 1703 1698)
4(676 1600 1704 780)
4(664 780 1704 1588)
4(717 1641 1704 780)
4(749 780 1704 1673)
4(669 1593 1696 772)
4(677 1601 1705 781)
4(720 781 1705 1644)
4(702 782 1706 1626)
4(713 1637 1706 782)
4(736 782 1706 1660)
4(758 1682 1670 746)
4(747 1671 1668 744)
4(662 1586 1683 759)
4(748 759 1683 1672)
4(652 783 1707 1578)
4(744 1668 1707 783)
4(717 783 1707 1641)
4(669 1593 1708 784)
4(772 784 1708 1696)
4(737 785 1709 1661)
4(734 1658 1709 785)
4(707 1631 1710 786)
4(756 786 1710 1680)
4(661 1585 1711 787)
4(743 787 1711 1667)
4(751 746 1670 1675)
4(638 788 1712 1565)
4(723 1647 1712 788)
4(757 788 1712 1681)
4(727 1651 1713 789)
4(766 789 1713 1690)
4(733 1657 1714 790)
4(752 790 1714 1676)
4(728 791 1715 1652)
4(754 1678 1715 791)
4(675 1599 1669 745)
4(666 792 1716 1590)
4(762 1686 1716 792)
4(777 792 1716 1701)
4(762 749 1673 1686)
4(709 793 1717 1633)
4(748 1672 1717 793)
4(757 1681 1656 732)
4(714 1638 1708 784)
4(789 752 1676 1713)
4(682 794 1718 1606)
4(716 1640 1718 794)
4(775 794 1718 1699)
4(714 777 1701 1638)
4(716 795 1719 1640)
4(718 1642 1719 795)
4(794 795 1719 1718)
4(729 769 1693 1653)
4(770 735 1659 1694)
4(759 724 1648 1683)
4(668 796 1720 1592)
4(763 1687 1720 796)
4(741 796 1720 1665)
4(768 760 1684 1692)
4(711 797 1721 1635)
4(765 1689 1721 797)
4(736 798 1722 1660)
4(782 1706 1722 798)
4(771 798 1722 1695)
4(763 768 1692 1687)
4(704 799 1723 1628)
4(722 1646 1723 799)
4(779 799 1723 1703)
4(687 800 1724 1611)
4(764 1688 1724 800)
4(705 800 1724 1629)
4(686 801 1725 1610)
4(766 1690 1725 801)
4(719 801 1725 1643)
4(764 791 1715 1688)
4(689 802 1726 1613)
4(725 1649 1726 802)
4(726 803 1727 1650)
4(753 1677 1727 803)
4(746 767 1691 1670)
4(721 1645 1728 804)
4(753 804 1728 1677)
4(680 1604 1729 805)
4(688 805 1729 1612)
4(703 806 1730 1627)
4(671 1595 1730 806)
4(701 807 1731 1625)
4(740 1664 1731 807)
4(677 808 1732 1601)
4(729 1653 1732 808)
4(781 808 1732 1705)
4(738 809 1733 1662)
4(756 1680 1733 809)
4(776 807 1731 1700)
4(713 810 1734 1637)
4(770 1694 1734 810)
4(782 810 1734 1706)
4(661 775 1699 1585)
4(665 1589 1735 811)
4(707 811 1735 1631)
4(691 812 1736 1615)
4(732 1656 1736 812)
4(767 812 1736 1691)
4(650 1576 1737 813)
4(718 813 1737 1642)
4(813 741 1665 1737)
4(712 814 1738 1636)
4(772 1696 1738 814)
4(773 814 1738 1697)
4(698 1622 1739 815)
4(735 815 1739 1659)
4(775 1699 1711 787)
4(774 1698 1714 790)
4(720 1644 1740 816)
4(761 816 1740 1685)
4(811 761 1685 1735)
4(760 797 1721 1684)
4(795 813 1737 1719)
4(776 1700 1647 723)
4(738 1662 1741 817)
4(740 817 1741 1664)
4(809 1733 1741 817)
4(807 817 1741 1731)
4(703 1627 1742 818)
4(699 818 1742 1623)
4(806 1730 1742 818)
4(754 818 1742 1678)
4(737 1661 1743 819)
4(680 819 1743 1604)
4(785 1709 1743 819)
4(805 819 1743 1729)
4(778 802 1726 1702)
4(769 803 1727 1693)
4(739 793 1717 1663)
4(688 1612 1744 820)
4(671 820 1744 1595)
4(805 1729 1744 820)
4(806 820 1744 1730)
4(734 821 1745 1658)
4(742 1666 1745 821)
4(781 1705 1740 816)
4(692 1616 1726 802)
4(721 800 1724 1645)
4(743 1667 1739 815)
4(710 822 1746 1634)
4(750 1674 1746 822)
4(765 822 1746 1689)
4(785 821 1745 1709)
4(786 811 1735 1710)
4(692 1616 1747 823)
4(802 823 1747 1726)
4(739 1663 1747 823)
4(778 823 1747 1702)
4(804 800 1724 1728)
4(744 824 1748 1668)
4(747 1671 1748 824)
4(748 825 1749 1672)
4(759 1683 1749 825)
4(789 790 1714 1713)
4(789 1713 1750 826)
4(766 826 1750 1690)
4(754 1678 1751 827)
4(791 827 1751 1715)
4(760 828 1752 1684)
4(797 1721 1752 828)
4(732 829 1753 1656)
4(757 1681 1753 829)
4(714 830 1754 1638)
4(777 1701 1754 830)
4(756 1680 1755 831)
4(809 831 1755 1733)
4(769 1693 1732 808)
4(813 1737 1756 832)
4(795 832 1756 1719)
4(811 1735 1757 833)
4(786 833 1757 1710)
4(743 1667 1758 834)
4(815 834 1758 1739)
4(785 835 1759 1709)
4(821 1745 1759 835)
4(793 1717 1747 823)
4(769 836 1760 1693)
4(803 1727 1760 836)
4(753 1677 1761 837)
4(803 837 1761 1727)
4(746 812 1736 1670)
4(804 1728 1761 837)
4(800 1724 1762 838)
4(804 838 1762 1728)
4(776 839 1763 1700)
4(807 1731 1763 839)
4(764 1688 1762 838)
4(724 840 1764 1648)
4(773 1697 1764 840)
4(763 841 1765 1687)
4(768 1692 1765 841)
4(735 1659 1766 842)
4(770 842 1766 1694)
4(815 1739 1766 842)
4(810 842 1766 1734)
4(771 1695 1767 843)
4(747 843 1767 1671)
4(776 1700 1768 844)
4(723 844 1768 1647)
4(839 1763 1768 844)
4(788 844 1768 1712)
4(741 1665 1769 845)
4(813 845 1769 1737)
4(796 1720 1769 845)
4(832 845 1769 1756)
4(775 1699 1770 846)
4(787 846 1770 1711)
4(797 847 1771 1721)
4(765 1689 1771 847)
4(793 825 1749 1717)
4(768 828 1752 1692)
4(761 1685 1772 848)
4(811 848 1772 1735)
4(816 1740 1772 848)
4(833 848 1772 1757)
4(749 1673 1773 849)
4(762 849 1773 1686)
4(778 1702 1774 850)
4(722 850 1774 1646)
4(823 1747 1774 850)
4(799 850 1774 1723)
4(779 1703 1775 851)
4(774 851 1775 1698)
4(719 1643 1776 852)
4(742 852 1776 1666)
4(801 1725 1776 852)
4(821 852 1776 1745)
4(764 853 1777 1688)
4(791 1715 1777 853)
4(781 1705 1778 854)
4(816 854 1778 1740)
4(787 1711 1758 834)
4(786 1710 1755 831)
4(789 855 1779 1713)
4(790 1714 1779 855)
4(717 856 1780 1641)
4(783 1707 1780 856)
4(780 856 1780 1704)
4(819 1743 1781 857)
4(805 857 1781 1729)
4(772 858 1782 1696)
4(784 1708 1782 858)
4(751 812 1736 1675)
4(827 818 1742 1751)
4(791 843 1767 1715)
4(827 1751 1767 843)
4(771 1695 1783 859)
4(843 859 1783 1767)
4(785 1709 1784 860)
4(819 860 1784 1743)
4(835 1759 1784 860)
4(857 860 1784 1781)
4(750 861 1785 1674)
4(755 1679 1785 861)
4(794 1718 1770 846)
4(795 1719 1786 862)
4(794 862 1786 1718)
4(832 1756 1786 862)
4(787 863 1787 1711)
4(846 1770 1787 863)
4(798 1722 1783 859)
4(786 1710 1788 864)
4(831 864 1788 1755)
4(779 865 1789 1703)
4(799 1723 1789 865)
4(851 865 1789 1775)
4(835 792 1716 1759)
4(821 1745 1716 792)
4(762 1686 1759 835)
4(853 1777 1762 838)
4(793 1717 1774 850)
4(769 866 1790 1693)
4(836 1760 1790 866)
4(808 866 1790 1732)
4(804 867 1791 1728)
4(838 1762 1791 867)
4(837 867 1791 1761)
4(744 868 1792 1668)
4(824 1748 1792 868)
4(783 868 1792 1707)
4(807 1731 1793 869)
4(839 869 1793 1763)
4(808 1732 1794 870)
4(781 870 1794 1705)
4(866 1790 1794 870)
4(854 870 1794 1778)
4(821 1745 1795 871)
4(792 871 1795 1716)
4(852 1776 1795 871)
4(777 871 1795 1701)
4(806 1730 1796 872)
4(818 872 1796 1742)
4(826 855 1779 1750)
4(793 1717 1723 799)
4(724 825 1749 1648)
4(840 1764 1749 825)
4(815 1739 1797 873)
4(842 873 1797 1766)
4(803 1727 1798 874)
4(836 874 1798 1760)
4(812 829 1753 1736)
4(797 875 1799 1721)
4(847 1771 1799 875)
4(828 875 1799 1752)
4(843 1767 1748 824)
4(847 822 1746 1771)
4(858 1782 1738 814)
4(817 1741 1793 869)
4(837 1761 1798 874)
4(780 1704 1800 876)
4(749 876 1800 1673)
4(856 1780 1800 876)
4(849 876 1800 1773)
4(782 877 1801 1706)
4(810 1734 1801 877)
4(798 877 1801 1722)
4(816 878 1802 1740)
4(854 1778 1802 878)
4(848 878 1802 1772)
4(806 879 1803 1730)
4(820 1744 1803 879)
4(872 879 1803 1796)
4(834 1758 1797 873)
4(774 1698 1804 880)
4(790 880 1804 1714)
4(834 863 1787 1758)
4(817 881 1805 1741)
4(809 1733 1805 881)
4(869 881 1805 1793)
4(833 1757 1788 864)
4(831 1755 1805 881)
4(714 1638 1806 882)
4(784 882 1806 1708)
4(830 1754 1806 882)
4(763 883 1807 1687)
4(841 1765 1807 883)
4(796 883 1807 1720)
4(871 1795 1754 830)
4(880 851 1775 1804)
4(880 1804 1779 855)
4(784 826 1750 1708)
4(882 1806 1750 826)
4(836 884 1808 1760)
4(874 1798 1808 884)
4(805 885 1809 1729)
4(857 1781 1809 885)
4(858 826 1750 1782)
4(751 886 1810 1675)
4(812 1736 1810 886)
4(766 882 1806 1690)
4(880 1804 1738 814)
4(855 814 1738 1779)
4(757 887 1811 1681)
4(788 1712 1811 887)
4(843 1767 1777 853)
4(831 1755 1812 888)
4(881 888 1812 1805)
4(824 827 1751 1748)
4(873 889 1813 1797)
4(834 1758 1813 889)
4(846 862 1786 1770)
4(829 887 1811 1753)
4(820 885 1809 1744)
4(851 1775 1764 840)
4(880 840 1764 1804)
4(887 1811 1785 861)
4(829 861 1785 1753)
4(862 890 1814 1786)
4(832 1756 1814 890)
4(880 1804 1697 773)
4(859 891 1815 1783)
4(798 1722 1815 891)
4(864 1788 1812 888)
4(835 849 1773 1759)
4(840 865 1789 1764)
4(871 1795 1725 801)
4(830 801 1725 1754)
4(827 872 1796 1751)
4(869 1793 1816 892)
4(839 892 1816 1763)
4(855 1779 1782 858)
4(846 1770 1817 893)
4(863 893 1817 1787)
4(755 886 1810 1679)
4(841 828 1752 1765)
4(801 882 1806 1725)
4(750 1674 1818 894)
4(822 894 1818 1746)
4(825 1749 1723 799)
4(848 1772 1819 895)
4(833 895 1819 1757)
4(878 1802 1819 895)
4(864 895 1819 1788)
4(842 1766 1820 896)
4(810 896 1820 1734)
4(873 1797 1820 896)
4(877 896 1820 1801)
4(861 1785 1818 894)
4(822 1746 1821 897)
4(847 897 1821 1771)
4(834 898 1822 1758)
4(863 1787 1822 898)
4(869 899 1823 1793)
4(881 1805 1823 899)
4(892 899 1823 1816)
4(849 1773 1784 860)
4(894 887 1811 1818)
4(885 1809 1803 879)
4(828 1752 1824 900)
4(841 900 1824 1765)
4(894 788 1712 1818)
4(862 1786 1817 893)
4(861 1785 1810 886)
4(829 886 1810 1753)
4(894 1818 1821 897)
4(788 1712 1821 897)
4(885 901 1825 1809)
4(857 1781 1825 901)
4(856 917 1826 1780)
4(917 783 1707 1826)
4(837 1761 1827 902)
4(874 902 1827 1798)
4(897 844 1768 1821)
4(893 890 1814 1817)
4(859 1783 1777 853)
4(888 1812 1823 899)
4(824 872 1796 1748)
4(873 903 1828 1797)
4(889 1813 1828 903)
4(853 891 1815 1777)
4(872 1796 1792 868)
4(903 1828 1820 896)
4(898 1822 1813 889)
4(832 1756 1829 904)
4(890 904 1829 1814)
4(868 879 1803 1792)
4(864 1788 1830 905)
4(888 905 1830 1812)
4(854 1778 1831 906)
4(878 906 1831 1802)
4(838 891 1815 1762)
4(870 1794 1831 906)
4(867 1791 1827 902)
4(845 1769 1829 904)
4(863 907 1832 1787)
4(893 1817 1832 907)
4(884 1808 1790 866)
4(839 1763 1833 908)
4(844 908 1833 1768)
4(892 1816 1833 908)
4(897 908 1833 1821)
4(891 877 1801 1815)
4(864 909 1834 1788)
4(895 1819 1834 909)
4(905 909 1834 1830)
4(796 1720 1835 910)
4(845 910 1835 1769)
4(883 1807 1835 910)
4(904 910 1835 1829)
4(847 908 1833 1771)
4(898 907 1832 1822)
4(874 1798 1813 889)
4(884 889 1813 1808)
4(875 908 1833 1799)
4(902 1827 1813 889)
4(828 1752 1836 911)
4(900 911 1836 1824)
4(878 912 1837 1802)
4(906 1831 1837 912)
4(870 1794 1838 913)
4(906 913 1838 1831)
4(904 1829 1839 914)
4(890 914 1839 1814)
4(888 915 1840 1812)
4(905 1830 1840 915)
4(867 891 1815 1791)
4(841 1765 1841 916)
4(883 916 1841 1807)
4(867 1791 1828 903)
4(902 903 1828 1827)
4(916 900 1824 1841)
4(911 875 1799 1836)
4(885 1809 1826 917)
4(879 917 1826 1803)
4(866 1790 1838 913)
4(893 1817 1842 918)
4(907 918 1842 1832)
4(876 901 1825 1800)
4(856 1780 1825 901)
4(907 1832 1843 919)
4(898 919 1843 1822)
4(890 1814 1842 918)
4(901 1825 1826 917)
4(860 1784 1800 876)
4(857 876 1800 1781)
4(825 1749 1789 865)
4(892 1816 1799 875)
4(895 912 1837 1819)
4(911 892 1816 1836)
4(911 899 1823 1836)
4(899 1823 1824 900)
4(915 899 1823 1840)
4(900 915 1840 1824)
4(868 1792 1826 917)
4(891 920 1844 1815)
4(877 1801 1844 920)
4(906 1831 1845 921)
4(912 921 1845 1837)
4(921 913 1838 1845)
4(904 1829 1846 922)
4(914 922 1846 1839)
4(867 920 1844 1791)
4(883 923 1847 1807)
4(916 1841 1847 923)
4(903 920 1844 1828)
4(907 1832 1838 913)
4(919 913 1838 1843)
4(896 920 1844 1820)
4(912 1837 1834 909)
4(910 1835 1846 922)
4(910 923 1847 1835)
4(884 898 1822 1808)
4(884 919 1843 1808)
4(912 1837 1846 922)
4(909 922 1846 1834)
4(913 918 1842 1838)
4(866 1790 1843 919)
4(918 1842 1845 921)
4(912 914 1839 1837)
4(921 1845 1839 914)
4(890 1814 1845 921)
4(905 923 1847 1830)
4(909 1834 1847 923)
4(916 1841 1830 905)
4(922 1846 1847 923)
4(916 915 1840 1841)
4(0 1 925 924)
4(1 2 926 925)
4(2 3 927 926)
4(3 4 928 927)
4(4 5 929 928)
4(5 6 930 929)
4(6 7 931 930)
4(7 8 932 931)
4(8 9 933 932)
4(9 10 934 933)
4(10 11 935 934)
4(11 12 936 935)
4(12 13 937 936)
4(13 14 938 937)
4(14 15 939 938)
4(15 16 940 939)
4(16 17 941 940)
4(17 18 942 941)
4(18 19 943 942)
4(19 20 944 943)
4(20 21 945 944)
4(21 22 946 945)
4(22 23 947 946)
4(23 24 948 947)
4(24 25 949 948)
4(25 26 950 949)
4(26 27 951 950)
4(27 28 952 951)
4(28 29 953 952)
4(29 30 954 953)
4(30 31 955 954)
4(31 32 956 955)
4(32 33 957 956)
4(33 34 958 957)
4(34 35 959 958)
4(35 36 960 959)
4(36 37 961 960)
4(37 38 962 961)
4(38 39 963 962)
4(39 40 964 963)
4(40 41 965 964)
4(41 42 966 965)
4(42 43 967 966)
4(43 44 968 967)
4(44 45 969 968)
4(45 46 970 969)
4(46 47 971 970)
4(47 48 972 971)
4(48 49 973 972)
4(49 50 974 973)
4(50 51 975 974)
4(51 52 976 975)
4(52 53 977 976)
4(53 54 978 977)
4(54 55 979 978)
4(55 56 980 979)
4(56 57 981 980)
4(57 58 982 981)
4(58 59 983 982)
4(59 60 984 983)
4(60 61 985 984)
4(61 62 986 985)
4(62 63 987 986)
4(63 64 988 987)
4(64 65 989 988)
4(65 66 990 989)
4(66 67 991 990)
4(67 68 992 991)
4(68 69 993 992)
4(69 70 994 993)
4(70 71 995 994)
4(71 72 996 995)
4(72 73 997 996)
4(73 74 998 997)
4(74 75 999 998)
4(75 76 1000 999)
4(76 77 1001 1000)
4(77 78 1002 1001)
4(78 79 1003 1002)
4(79 80 1004 1003)
4(80 81 1005 1004)
4(81 82 1006 1005)
4(82 83 1007 1006)
4(83 84 1008 1007)
4(84 85 1009 1008)
4(85 86 1010 1009)
4(86 87 1011 1010)
4(87 88 1012 1011)
4(88 89 1013 1012)
4(89 90 1014 1013)
4(90 91 1015 1014)
4(91 92 1016 1015)
4(92 93 1017 1016)
4(93 94 1018 1017)
4(94 95 1019 1018)
4(95 96 1020 1019)
4(96 97 1021 1020)
4(98 1022 1021 97)
4(98 99 1023 1022)
4(99 100 1024 1023)
4(100 101 1025 1024)
4(101 102 1026 1025)
4(102 103 1027 1026)
4(103 104 1028 1027)
4(105 1029 1028 104)
4(105 106 1030 1029)
4(107 1031 1030 106)
4(107 108 1032 1031)
4(108 109 1033 1032)
4(109 110 1034 1033)
4(110 111 1035 1034)
4(111 112 1036 1035)
4(112 113 1037 1036)
4(113 114 1038 1037)
4(114 115 1039 1038)
4(115 116 1040 1039)
4(116 117 1041 1040)
4(117 118 1042 1041)
4(118 119 1043 1042)
4(119 120 1044 1043)
4(120 121 1045 1044)
4(121 122 1046 1045)
4(122 123 1047 1046)
4(123 124 1048 1047)
4(124 125 1049 1048)
4(125 126 1050 1049)
4(126 127 1051 1050)
4(127 128 1052 1051)
4(128 129 1053 1052)
4(129 130 1054 1053)
4(130 131 1055 1054)
4(131 132 1056 1055)
4(132 133 1057 1056)
4(134 1058 1057 133)
4(134 135 1059 1058)
4(135 136 1060 1059)
4(136 137 1061 1060)
4(137 138 1062 1061)
4(138 139 1063 1062)
4(139 140 1064 1063)
4(140 141 1065 1064)
4(141 142 1066 1065)
4(142 143 1067 1066)
4(143 144 1068 1067)
4(144 145 1069 1068)
4(145 146 1070 1069)
4(146 147 1071 1070)
4(147 148 1072 1071)
4(148 149 1073 1072)
4(149 150 1074 1073)
4(150 151 1075 1074)
4(151 152 1076 1075)
4(153 1077 1076 152)
4(153 154 1078 1077)
4(154 155 1079 1078)
4(155 156 1080 1079)
4(156 157 1081 1080)
4(157 158 1082 1081)
4(158 159 1083 1082)
4(159 160 1084 1083)
4(160 161 1085 1084)
4(161 162 1086 1085)
4(162 163 1087 1086)
4(164 1088 1087 163)
4(164 165 1089 1088)
4(165 166 1090 1089)
4(166 167 1091 1090)
4(167 168 1092 1091)
4(168 169 1093 1092)
4(169 170 1094 1093)
4(170 171 1095 1094)
4(171 172 1096 1095)
4(172 173 1097 1096)
4(173 174 1098 1097)
4(174 175 1099 1098)
4(175 176 1100 1099)
4(176 177 1101 1100)
4(177 178 1102 1101)
4(178 179 1103 1102)
4(179 180 1104 1103)
4(180 181 1105 1104)
4(181 182 1106 1105)
4(182 183 1107 1106)
4(183 184 1108 1107)
4(184 185 1109 1108)
4(185 186 1110 1109)
4(186 187 1111 1110)
4(187 188 1112 1111)
4(188 189 1113 1112)
4(189 190 1114 1113)
4(190 191 1115 1114)
4(191 192 1116 1115)
4(192 193 1117 1116)
4(193 194 1118 1117)
4(194 195 1119 1118)
4(195 196 1120 1119)
4(196 197 1121 1120)
4(197 198 1122 1121)
4(198 199 1123 1122)
4(199 200 1124 1123)
4(200 201 1125 1124)
4(201 202 1126 1125)
4(202 203 1127 1126)
4(203 204 1128 1127)
4(204 205 1129 1128)
4(205 206 1130 1129)
4(206 207 1131 1130)
4(207 208 1132 1131)
4(209 1133 1132 208)
4(209 210 1134 1133)
4(210 211 1135 1134)
4(211 212 1136 1135)
4(213 1137 1136 212)
4(213 214 1138 1137)
4(214 215 1139 1138)
4(215 216 1140 1139)
4(216 217 1141 1140)
4(217 218 1142 1141)
4(218 219 1143 1142)
4(219 220 1144 1143)
4(220 221 1145 1144)
4(222 1146 1145 221)
4(222 223 1147 1146)
4(223 0 924 1147)
3(0 224 1)
3(924 925 1148)
3(1 224 2)
3(925 926 1148)
3(2 225 3)
3(926 927 1149)
3(3 226 4)
3(927 928 1150)
3(4 226 5)
3(928 929 1150)
3(6 227 7)
3(930 931 1151)
3(8 228 9)
3(932 933 1152)
3(9 228 10)
3(933 934 1152)
3(10 229 11)
3(934 935 1153)
3(11 230 12)
3(935 936 1154)
3(12 231 13)
3(936 937 1155)
3(230 231 12)
3(1154 936 1155)
3(13 231 14)
3(937 938 1155)
3(14 232 15)
3(938 939 1156)
3(16 233 17)
3(940 941 1157)
3(17 233 18)
3(941 942 1157)
3(18 234 19)
3(942 943 1158)
3(19 235 20)
3(943 944 1159)
3(20 235 21)
3(944 945 1159)
3(21 236 22)
3(945 946 1160)
3(22 237 23)
3(946 947 1161)
3(23 238 24)
3(947 948 1162)
3(24 238 25)
3(948 949 1162)
3(25 238 26)
3(949 950 1162)
3(26 239 27)
3(950 951 1163)
3(27 239 28)
3(951 952 1163)
3(28 240 29)
3(952 953 1164)
3(29 240 30)
3(953 954 1164)
3(30 241 31)
3(954 955 1165)
3(31 242 32)
3(955 956 1166)
3(241 242 31)
3(1165 955 1166)
3(32 242 33)
3(956 957 1166)
3(33 243 34)
3(957 958 1167)
3(35 244 36)
3(959 960 1168)
3(36 244 37)
3(960 961 1168)
3(37 245 38)
3(961 962 1169)
3(38 245 39)
3(962 963 1169)
3(39 246 40)
3(963 964 1170)
3(40 246 41)
3(964 965 1170)
3(42 247 43)
3(966 967 1171)
3(43 247 44)
3(967 968 1171)
3(45 248 46)
3(969 970 1172)
3(47 249 48)
3(971 972 1173)
3(48 249 49)
3(972 973 1173)
3(50 250 51)
3(974 975 1174)
3(51 250 52)
3(975 976 1174)
3(52 250 53)
3(976 977 1174)
3(53 251 54)
3(977 978 1175)
3(54 251 55)
3(978 979 1175)
3(56 252 57)
3(980 981 1176)
3(57 252 58)
3(981 982 1176)
3(58 253 59)
3(982 983 1177)
3(60 254 61)
3(984 985 1178)
3(62 255 63)
3(986 987 1179)
3(63 256 64)
3(987 988 1180)
3(255 256 63)
3(1179 987 1180)
3(64 256 65)
3(988 989 1180)
3(65 257 66)
3(989 990 1181)
3(66 258 67)
3(990 991 1182)
3(67 258 68)
3(991 992 1182)
3(68 258 69)
3(992 993 1182)
3(69 259 70)
3(993 994 1183)
3(70 260 71)
3(994 995 1184)
3(259 260 70)
3(1183 994 1184)
3(71 260 72)
3(995 996 1184)
3(72 261 73)
3(996 997 1185)
3(74 262 75)
3(998 999 1186)
3(75 263 76)
3(999 1000 1187)
3(76 264 77)
3(1000 1001 1188)
3(77 264 78)
3(1001 1002 1188)
3(78 265 79)
3(1002 1003 1189)
3(79 265 80)
3(1003 1004 1189)
3(80 266 81)
3(1004 1005 1190)
3(81 267 82)
3(1005 1006 1191)
3(82 267 83)
3(1006 1007 1191)
3(83 267 84)
3(1007 1008 1191)
3(84 268 85)
3(1008 1009 1192)
3(85 269 86)
3(1009 1010 1193)
3(268 269 85)
3(1192 1009 1193)
3(86 269 87)
3(1010 1011 1193)
3(87 270 88)
3(1011 1012 1194)
3(88 271 89)
3(1012 1013 1195)
3(270 271 88)
3(1194 1012 1195)
3(89 271 90)
3(1013 1014 1195)
3(90 272 91)
3(1014 1015 1196)
3(91 273 92)
3(1015 1016 1197)
3(272 273 91)
3(1196 1015 1197)
3(92 273 93)
3(1016 1017 1197)
3(93 274 94)
3(1017 1018 1198)
3(94 274 95)
3(1018 1019 1198)
3(95 98 96)
3(1019 1020 1022)
3(96 98 97)
3(1020 1021 1022)
3(98 275 99)
3(1022 1023 1199)
3(99 276 100)
3(1023 1024 1200)
3(100 276 101)
3(1024 1025 1200)
3(101 277 102)
3(1025 1026 1201)
3(102 277 103)
3(1026 1027 1201)
3(103 278 104)
3(1027 1028 1202)
3(105 107 106)
3(1029 1030 1031)
3(107 105 108)
3(1031 1032 1029)
3(108 279 109)
3(1032 1033 1203)
3(109 279 110)
3(1033 1034 1203)
3(110 280 111)
3(1034 1035 1204)
3(279 280 110)
3(1203 1034 1204)
3(111 280 112)
3(1035 1036 1204)
3(112 280 113)
3(1036 1037 1204)
3(113 281 114)
3(1037 1038 1205)
3(114 282 115)
3(1038 1039 1206)
3(281 282 114)
3(1205 1038 1206)
3(115 282 116)
3(1039 1040 1206)
3(116 283 117)
3(1040 1041 1207)
3(117 284 118)
3(1041 1042 1208)
3(118 285 119)
3(1042 1043 1209)
3(119 285 120)
3(1043 1044 1209)
3(120 286 121)
3(1044 1045 1210)
3(121 287 122)
3(1045 1046 1211)
3(286 287 121)
3(1210 1045 1211)
3(122 287 123)
3(1046 1047 1211)
3(123 288 124)
3(1047 1048 1212)
3(125 289 126)
3(1049 1050 1213)
3(127 290 128)
3(1051 1052 1214)
3(129 291 130)
3(1053 1054 1215)
3(130 292 131)
3(1054 1055 1216)
3(131 292 132)
3(1055 1056 1216)
3(132 134 133)
3(1056 1057 1058)
3(134 293 135)
3(1058 1059 1217)
3(135 294 136)
3(1059 1060 1218)
3(137 295 138)
3(1061 1062 1219)
3(139 296 140)
3(1063 1064 1220)
3(140 297 141)
3(1064 1065 1221)
3(141 297 142)
3(1065 1066 1221)
3(142 298 143)
3(1066 1067 1222)
3(143 299 144)
3(1067 1068 1223)
3(144 299 145)
3(1068 1069 1223)
3(145 300 146)
3(1069 1070 1224)
3(146 301 147)
3(1070 1071 1225)
3(300 301 146)
3(1224 1070 1225)
3(147 301 148)
3(1071 1072 1225)
3(148 302 149)
3(1072 1073 1226)
3(149 302 150)
3(1073 1074 1226)
3(150 303 151)
3(1074 1075 1227)
3(151 153 152)
3(1075 1076 1077)
3(153 304 154)
3(1077 1078 1228)
3(154 305 155)
3(1078 1079 1229)
3(155 306 156)
3(1079 1080 1230)
3(156 306 157)
3(1080 1081 1230)
3(157 306 158)
3(1081 1082 1230)
3(158 307 159)
3(1082 1083 1231)
3(159 307 160)
3(1083 1084 1231)
3(160 308 161)
3(1084 1085 1232)
3(164 309 165)
3(1088 1089 1233)
3(165 310 166)
3(1089 1090 1234)
3(166 311 167)
3(1090 1091 1235)
3(310 311 166)
3(1234 1090 1235)
3(167 311 168)
3(1091 1092 1235)
3(168 312 169)
3(1092 1093 1236)
3(169 312 170)
3(1093 1094 1236)
3(170 312 171)
3(1094 1095 1236)
3(171 312 172)
3(1095 1096 1236)
3(172 313 173)
3(1096 1097 1237)
3(173 314 174)
3(1097 1098 1238)
3(174 315 175)
3(1098 1099 1239)
3(175 316 176)
3(1099 1100 1240)
3(315 316 175)
3(1239 1099 1240)
3(176 316 177)
3(1100 1101 1240)
3(177 316 178)
3(1101 1102 1240)
3(178 317 179)
3(1102 1103 1241)
3(179 317 180)
3(1103 1104 1241)
3(180 318 181)
3(1104 1105 1242)
3(181 319 182)
3(1105 1106 1243)
3(182 319 183)
3(1106 1107 1243)
3(183 320 184)
3(1107 1108 1244)
3(184 321 185)
3(1108 1109 1245)
3(185 321 186)
3(1109 1110 1245)
3(187 322 188)
3(1111 1112 1246)
3(189 323 190)
3(1113 1114 1247)
3(191 324 192)
3(1115 1116 1248)
3(192 325 193)
3(1116 1117 1249)
3(193 325 194)
3(1117 1118 1249)
3(195 326 196)
3(1119 1120 1250)
3(197 327 198)
3(1121 1122 1251)
3(198 328 199)
3(1122 1123 1252)
3(199 329 200)
3(1123 1124 1253)
3(328 329 199)
3(1252 1123 1253)
3(200 329 201)
3(1124 1125 1253)
3(201 330 202)
3(1125 1126 1254)
3(203 331 204)
3(1127 1128 1255)
3(204 332 205)
3(1128 1129 1256)
3(205 332 206)
3(1129 1130 1256)
3(206 333 207)
3(1130 1131 1257)
3(207 333 208)
3(1131 1132 1257)
3(210 334 211)
3(1134 1135 1258)
3(211 213 212)
3(1135 1136 1137)
3(216 335 217)
3(1140 1141 1259)
3(217 336 218)
3(1141 1142 1260)
3(218 336 219)
3(1142 1143 1260)
3(219 336 220)
3(1143 1144 1260)
3(220 337 221)
3(1144 1145 1261)
3(222 224 223)
3(1146 1147 1148)
3(223 224 0)
3(1147 924 1148)
3(132 338 134)
3(1056 1058 1262)
3(134 338 293)
3(1058 1217 1262)
3(95 339 98)
3(1019 1022 1263)
3(98 339 275)
3(1022 1199 1263)
3(105 104 108)
3(1029 1032 1028)
3(151 303 153)
3(1075 1077 1227)
3(211 340 213)
3(1135 1137 1264)
3(334 340 211)
3(1258 1135 1264)
3(213 340 214)
3(1137 1138 1264)
3(104 341 108)
3(1028 1032 1265)
3(108 341 279)
3(1032 1203 1265)
3(224 342 2)
3(1148 926 1266)
3(222 342 224)
3(1146 1148 1266)
3(2 342 225)
3(926 1149 1266)
3(225 343 3)
3(1149 927 1267)
3(3 343 226)
3(927 1150 1267)
3(227 344 7)
3(1151 931 1268)
3(7 344 8)
3(931 932 1268)
3(5 345 6)
3(929 930 1269)
3(8 344 228)
3(932 1152 1268)
3(5 226 345)
3(929 1269 1150)
3(228 229 10)
3(1152 934 1153)
3(229 346 11)
3(1153 935 1270)
3(11 346 230)
3(935 1154 1270)
3(18 233 234)
3(942 1158 1157)
3(14 231 232)
3(938 1156 1155)
3(16 347 233)
3(940 1157 1271)
3(15 348 16)
3(939 940 1272)
3(234 235 19)
3(1158 943 1159)
3(235 236 21)
3(1159 945 1160)
3(236 237 22)
3(1160 946 1161)
3(242 349 33)
3(1166 957 1273)
3(238 350 26)
3(1162 950 1274)
3(26 350 239)
3(950 1163 1274)
3(239 351 28)
3(1163 952 1275)
3(240 352 30)
3(1164 954 1276)
3(30 352 241)
3(954 1165 1276)
3(243 353 34)
3(1167 958 1277)
3(34 353 35)
3(958 959 1277)
3(244 245 37)
3(1168 961 1169)
3(33 349 243)
3(957 1167 1273)
3(35 353 244)
3(959 1168 1277)
3(39 354 246)
3(963 1170 1278)
3(245 354 39)
3(1169 963 1278)
3(42 355 247)
3(966 1171 1279)
3(246 356 41)
3(1170 965 1280)
3(41 356 42)
3(965 966 1280)
3(247 357 44)
3(1171 968 1281)
3(44 357 45)
3(968 969 1281)
3(248 358 46)
3(1172 970 1282)
3(46 358 47)
3(970 971 1282)
3(45 357 248)
3(969 1172 1281)
3(47 358 249)
3(971 1173 1282)
3(249 359 49)
3(1173 973 1283)
3(250 360 53)
3(1174 977 1284)
3(53 360 251)
3(977 1175 1284)
3(49 359 50)
3(973 974 1283)
3(359 361 50)
3(1283 974 1285)
3(50 361 250)
3(974 1174 1285)
3(254 362 61)
3(1178 985 1286)
3(61 362 62)
3(985 986 1286)
3(56 363 252)
3(980 1176 1287)
3(55 364 56)
3(979 980 1288)
3(252 365 58)
3(1176 982 1289)
3(58 365 253)
3(982 1177 1289)
3(59 366 60)
3(983 984 1290)
3(253 366 59)
3(1177 983 1290)
3(60 366 254)
3(984 1178 1290)
3(62 362 255)
3(986 1179 1286)
3(69 367 259)
3(993 1183 1291)
3(65 368 257)
3(989 1181 1292)
3(66 257 258)
3(990 1182 1181)
3(260 261 72)
3(1184 996 1185)
3(258 369 69)
3(1182 993 1293)
3(69 369 367)
3(993 1291 1293)
3(261 370 73)
3(1185 997 1294)
3(73 370 74)
3(997 998 1294)
3(262 263 75)
3(1186 999 1187)
3(74 370 262)
3(998 1186 1294)
3(76 263 264)
3(1000 1188 1187)
3(264 371 78)
3(1188 1002 1295)
3(78 371 265)
3(1002 1189 1295)
3(80 372 266)
3(1004 1190 1296)
3(265 372 80)
3(1189 1004 1296)
3(266 267 81)
3(1190 1005 1191)
3(84 373 268)
3(1008 1192 1297)
3(269 374 87)
3(1193 1011 1298)
3(87 374 270)
3(1011 1194 1298)
3(271 272 90)
3(1195 1014 1196)
3(273 375 93)
3(1197 1017 1299)
3(93 375 274)
3(1017 1198 1299)
3(291 292 130)
3(1215 1054 1216)
3(274 339 95)
3(1198 1019 1263)
3(290 376 128)
3(1214 1052 1300)
3(128 376 129)
3(1052 1053 1300)
3(277 101 531)
3(1201 1301 1025)
3(275 377 99)
3(1199 1023 1302)
3(99 377 276)
3(1023 1200 1302)
3(277 278 103)
3(1201 1027 1202)
3(278 341 104)
3(1202 1028 1265)
3(222 221 342)
3(1146 1266 1145)
3(303 304 153)
3(1227 1077 1228)
3(287 378 123)
3(1211 1047 1303)
3(123 378 288)
3(1047 1212 1303)
3(282 283 116)
3(1206 1040 1207)
3(113 280 281)
3(1037 1205 1204)
3(285 379 120)
3(1209 1044 1304)
3(120 379 286)
3(1044 1210 1304)
3(283 284 117)
3(1207 1041 1208)
3(284 285 118)
3(1208 1042 1209)
3(289 380 126)
3(1213 1050 1305)
3(126 380 127)
3(1050 1051 1305)
3(124 381 125)
3(1048 1049 1306)
3(127 380 290)
3(1051 1214 1305)
3(124 288 381)
3(1048 1306 1212)
3(129 376 291)
3(1053 1215 1300)
3(292 338 132)
3(1216 1056 1262)
3(293 294 135)
3(1217 1059 1218)
3(136 382 137)
3(1060 1061 1307)
3(139 383 296)
3(1063 1220 1308)
3(138 383 139)
3(1062 1063 1308)
3(140 296 297)
3(1064 1221 1220)
3(297 384 142)
3(1221 1066 1309)
3(142 384 298)
3(1066 1222 1309)
3(298 385 143)
3(1222 1067 1310)
3(143 385 299)
3(1067 1223 1310)
3(145 299 300)
3(1069 1224 1223)
3(305 386 155)
3(1229 1079 1311)
3(155 386 306)
3(1079 1230 1311)
3(148 387 302)
3(1072 1226 1312)
3(302 388 150)
3(1226 1074 1313)
3(150 388 303)
3(1074 1227 1313)
3(304 305 154)
3(1228 1078 1229)
3(148 301 387)
3(1072 1312 1225)
3(309 389 165)
3(1233 1089 1314)
3(160 390 308)
3(1084 1232 1315)
3(161 391 162)
3(1085 1086 1316)
3(165 389 310)
3(1089 1234 1314)
3(178 392 317)
3(1102 1241 1317)
3(168 393 312)
3(1092 1236 1318)
3(319 320 183)
3(1243 1107 1244)
3(172 393 313)
3(1096 1237 1318)
3(314 315 174)
3(1238 1098 1239)
3(313 394 173)
3(1237 1097 1319)
3(173 394 314)
3(1097 1238 1319)
3(321 395 186)
3(1245 1110 1320)
3(186 395 187)
3(1110 1111 1320)
3(316 392 178)
3(1240 1102 1317)
3(180 317 318)
3(1104 1242 1241)
3(318 396 181)
3(1242 1105 1321)
3(181 396 319)
3(1105 1243 1321)
3(320 397 184)
3(1244 1108 1322)
3(184 397 321)
3(1108 1245 1322)
3(172 312 393)
3(1096 1318 1236)
3(187 395 322)
3(1111 1246 1320)
3(188 398 189)
3(1112 1113 1323)
3(190 399 191)
3(1114 1115 1324)
3(192 324 325)
3(1116 1249 1248)
3(325 400 194)
3(1249 1118 1325)
3(194 400 195)
3(1118 1119 1325)
3(326 401 196)
3(1250 1120 1326)
3(196 401 197)
3(1120 1121 1326)
3(197 401 327)
3(1121 1251 1326)
3(198 327 328)
3(1122 1252 1251)
3(331 402 204)
3(1255 1128 1327)
3(204 402 332)
3(1128 1256 1327)
3(201 329 330)
3(1125 1254 1253)
3(202 403 203)
3(1126 1127 1328)
3(332 404 206)
3(1256 1130 1329)
3(333 209 208)
3(1257 1132 1133)
3(209 405 210)
3(1133 1134 1330)
3(210 405 334)
3(1134 1258 1330)
3(335 336 217)
3(1259 1141 1260)
3(221 337 342)
3(1145 1266 1261)
3(336 406 220)
3(1260 1144 1331)
3(232 348 15)
3(1156 939 1272)
3(16 348 347)
3(940 1271 1272)
3(256 368 65)
3(1180 989 1292)
3(267 373 84)
3(1191 1008 1297)
3(295 383 138)
3(1219 1062 1308)
3(306 407 158)
3(1230 1082 1332)
3(386 407 306)
3(1311 1230 1332)
3(158 407 307)
3(1082 1231 1332)
3(311 408 168)
3(1235 1092 1333)
3(168 408 393)
3(1092 1318 1333)
3(323 399 190)
3(1247 1114 1324)
3(195 400 326)
3(1119 1250 1325)
3(330 403 202)
3(1254 1126 1328)
3(206 404 333)
3(1130 1257 1329)
3(220 406 337)
3(1144 1261 1331)
3(345 227 6)
3(1269 930 1151)
3(351 240 28)
3(1275 952 1164)
3(42 356 355)
3(966 1279 1280)
3(55 251 364)
3(979 1288 1175)
3(381 289 125)
3(1306 1049 1213)
3(382 295 137)
3(1307 1061 1219)
3(136 294 382)
3(1060 1307 1218)
3(399 324 191)
3(1324 1115 1248)
3(161 308 391)
3(1085 1316 1232)
3(188 322 398)
3(1112 1323 1246)
3(398 323 189)
3(1323 1113 1247)
3(403 331 203)
3(1328 1127 1255)
3(333 409 209)
3(1257 1133 1334)
3(209 409 405)
3(1133 1330 1334)
3(227 410 344)
3(1151 1268 1335)
3(351 411 240)
3(1275 1164 1336)
3(344 412 228)
3(1268 1152 1337)
3(233 413 234)
3(1157 1158 1338)
3(230 414 231)
3(1154 1155 1339)
3(231 414 232)
3(1155 1156 1339)
3(256 415 368)
3(1180 1292 1340)
3(233 347 413)
3(1157 1338 1271)
3(416 413 347)
3(1341 1271 1338)
3(348 417 347)
3(1272 1271 1342)
3(234 418 235)
3(1158 1159 1343)
3(235 419 236)
3(1159 1160 1344)
3(353 420 244)
3(1277 1168 1345)
3(23 421 238)
3(947 1162 1346)
3(356 422 355)
3(1280 1279 1347)
3(243 423 353)
3(1167 1277 1348)
3(421 350 238)
3(1346 1162 1274)
3(241 424 242)
3(1165 1166 1349)
3(354 425 246)
3(1278 1170 1350)
3(246 425 356)
3(1170 1280 1350)
3(244 420 245)
3(1168 1169 1345)
3(245 426 354)
3(1169 1278 1351)
3(349 427 243)
3(1273 1167 1352)
3(243 427 423)
3(1167 1348 1352)
3(355 428 247)
3(1279 1171 1353)
3(247 428 357)
3(1171 1281 1353)
3(358 429 249)
3(1282 1173 1354)
3(248 430 358)
3(1172 1282 1355)
3(357 431 248)
3(1281 1172 1356)
3(428 431 357)
3(1353 1281 1356)
3(248 431 430)
3(1172 1355 1356)
3(364 363 56)
3(1288 980 1287)
3(261 432 370)
3(1185 1294 1357)
3(363 433 252)
3(1287 1176 1358)
3(252 433 365)
3(1176 1289 1358)
3(381 434 289)
3(1306 1213 1359)
3(367 435 259)
3(1291 1183 1360)
3(255 415 256)
3(1179 1180 1340)
3(267 436 373)
3(1191 1297 1361)
3(257 369 258)
3(1181 1182 1293)
3(263 437 264)
3(1187 1188 1362)
3(259 438 260)
3(1183 1184 1363)
3(435 438 259)
3(1360 1183 1363)
3(260 438 261)
3(1184 1185 1363)
3(262 439 263)
3(1186 1187 1364)
3(370 440 262)
3(1294 1186 1365)
3(262 440 439)
3(1186 1364 1365)
3(372 441 266)
3(1296 1190 1366)
3(373 442 268)
3(1297 1192 1367)
3(295 443 383)
3(1219 1308 1368)
3(268 444 269)
3(1192 1193 1369)
3(442 444 268)
3(1367 1192 1369)
3(269 444 374)
3(1193 1298 1369)
3(271 445 272)
3(1195 1196 1370)
3(270 445 271)
3(1194 1195 1370)
3(272 446 273)
3(1196 1197 1371)
3(273 446 375)
3(1197 1299 1371)
3(291 447 292)
3(1215 1216 1372)
3(292 448 338)
3(1216 1262 1373)
3(342 337 225)
3(1266 1149 1261)
3(277 449 278)
3(1201 1202 1374)
3(377 450 276)
3(1302 1200 1375)
3(275 451 377)
3(1199 1302 1376)
3(278 452 341)
3(1202 1265 1377)
3(279 453 280)
3(1203 1204 1378)
3(341 453 279)
3(1265 1203 1378)
3(280 453 281)
3(1204 1205 1378)
3(281 454 282)
3(1205 1206 1379)
3(453 454 281)
3(1378 1205 1379)
3(282 454 283)
3(1206 1207 1379)
3(288 455 381)
3(1212 1306 1380)
3(381 455 434)
3(1306 1359 1380)
3(284 456 285)
3(1208 1209 1381)
3(285 456 379)
3(1209 1304 1381)
3(376 457 291)
3(1300 1215 1382)
3(283 458 284)
3(1207 1208 1383)
3(286 459 287)
3(1210 1211 1384)
3(287 459 378)
3(1211 1303 1384)
3(382 460 295)
3(1307 1219 1385)
3(295 460 443)
3(1219 1368 1385)
3(380 461 290)
3(1305 1214 1386)
3(274 462 339)
3(1198 1263 1387)
3(383 463 296)
3(1308 1220 1388)
3(399 464 324)
3(1324 1248 1389)
3(290 465 376)
3(1214 1300 1390)
3(461 465 290)
3(1386 1214 1390)
3(376 465 457)
3(1300 1382 1390)
3(294 466 382)
3(1218 1307 1391)
3(382 466 460)
3(1307 1385 1391)
3(296 467 297)
3(1220 1221 1392)
3(463 467 296)
3(1388 1220 1392)
3(297 467 384)
3(1221 1309 1392)
3(304 468 305)
3(1228 1229 1393)
3(300 469 301)
3(1224 1225 1394)
3(387 470 302)
3(1312 1226 1395)
3(302 470 388)
3(1226 1313 1395)
3(334 335 340)
3(1258 1264 1259)
3(301 469 387)
3(1225 1312 1394)
3(317 471 318)
3(1241 1242 1396)
3(160 307 390)
3(1084 1315 1231)
3(322 472 398)
3(1246 1323 1397)
3(164 391 309)
3(1088 1233 1316)
3(389 473 310)
3(1314 1234 1398)
3(162 164 163)
3(1086 1087 1088)
3(392 474 317)
3(1317 1241 1399)
3(317 474 471)
3(1241 1396 1399)
3(310 475 311)
3(1234 1235 1400)
3(311 475 408)
3(1235 1333 1400)
3(323 476 399)
3(1247 1324 1401)
3(399 476 464)
3(1324 1389 1401)
3(319 477 320)
3(1243 1244 1402)
3(393 478 313)
3(1318 1237 1403)
3(314 479 315)
3(1238 1239 1404)
3(321 397 395)
3(1245 1320 1322)
3(315 480 316)
3(1239 1240 1405)
3(479 480 315)
3(1404 1239 1405)
3(316 480 392)
3(1240 1317 1405)
3(398 481 323)
3(1323 1247 1406)
3(472 481 398)
3(1397 1323 1406)
3(323 481 476)
3(1247 1401 1406)
3(403 482 331)
3(1328 1255 1407)
3(400 483 326)
3(1325 1250 1408)
3(308 484 391)
3(1232 1316 1409)
3(391 484 309)
3(1316 1233 1409)
3(324 485 325)
3(1248 1249 1410)
3(330 486 403)
3(1254 1328 1411)
3(403 486 482)
3(1328 1407 1411)
3(327 487 328)
3(1251 1252 1412)
3(401 488 327)
3(1326 1251 1413)
3(328 489 329)
3(1252 1253 1414)
3(487 489 328)
3(1412 1252 1414)
3(329 489 330)
3(1253 1254 1414)
3(406 490 337)
3(1331 1261 1415)
3(332 491 404)
3(1256 1329 1416)
3(335 406 336)
3(1259 1260 1331)
3(216 340 335)
3(1140 1259 1264)
3(345 492 227)
3(1269 1151 1417)
3(227 492 410)
3(1151 1335 1417)
3(293 493 294)
3(1217 1218 1418)
3(294 493 466)
3(1218 1391 1418)
3(232 494 348)
3(1156 1272 1419)
3(414 494 232)
3(1339 1156 1419)
3(348 494 417)
3(1272 1342 1419)
3(162 391 164)
3(1086 1088 1316)
3(23 237 421)
3(947 1346 1161)
3(337 490 225)
3(1261 1149 1415)
3(237 495 421)
3(1161 1346 1420)
3(307 496 390)
3(1231 1315 1421)
3(335 497 406)
3(1259 1331 1422)
3(303 498 304)
3(1227 1228 1423)
3(338 499 293)
3(1262 1217 1424)
3(293 499 493)
3(1217 1418 1424)
3(236 500 237)
3(1160 1161 1425)
3(419 500 236)
3(1344 1160 1425)
3(237 500 495)
3(1161 1420 1425)
3(254 501 362)
3(1178 1286 1426)
3(266 436 267)
3(1190 1191 1361)
3(339 502 275)
3(1263 1199 1427)
3(462 502 339)
3(1387 1263 1427)
3(275 502 451)
3(1199 1376 1427)
3(309 484 389)
3(1233 1314 1409)
3(395 503 322)
3(1320 1246 1428)
3(325 504 400)
3(1249 1325 1429)
3(485 504 325)
3(1410 1249 1429)
3(400 504 483)
3(1325 1408 1429)
3(226 505 345)
3(1150 1269 1430)
3(351 506 411)
3(1275 1336 1431)
3(423 420 353)
3(1348 1277 1345)
3(344 410 412)
3(1268 1337 1335)
3(346 507 230)
3(1270 1154 1432)
3(230 507 414)
3(1154 1339 1432)
3(415 508 368)
3(1340 1292 1433)
3(347 417 416)
3(1271 1341 1342)
3(234 413 418)
3(1158 1343 1338)
3(235 418 419)
3(1159 1344 1343)
3(352 509 241)
3(1276 1165 1434)
3(241 509 424)
3(1165 1349 1434)
3(350 510 239)
3(1274 1163 1435)
3(239 510 351)
3(1163 1275 1435)
3(496 511 390)
3(1421 1315 1436)
3(242 424 349)
3(1166 1273 1349)
3(356 425 422)
3(1280 1347 1350)
3(422 512 355)
3(1347 1279 1437)
3(355 512 428)
3(1279 1353 1437)
3(240 411 352)
3(1164 1276 1336)
3(421 513 350)
3(1346 1274 1438)
3(354 514 425)
3(1278 1350 1439)
3(251 515 364)
3(1175 1288 1440)
3(426 514 354)
3(1351 1278 1439)
3(429 516 249)
3(1354 1173 1441)
3(249 516 359)
3(1173 1283 1441)
3(420 426 245)
3(1345 1169 1351)
3(364 515 363)
3(1288 1287 1440)
3(358 430 429)
3(1282 1354 1355)
3(365 517 253)
3(1289 1177 1442)
3(360 515 251)
3(1284 1175 1440)
3(439 437 263)
3(1364 1187 1362)
3(250 361 360)
3(1174 1284 1285)
3(432 440 370)
3(1357 1294 1365)
3(434 518 289)
3(1359 1213 1443)
3(289 518 380)
3(1213 1305 1443)
3(515 519 363)
3(1440 1287 1444)
3(363 519 433)
3(1287 1358 1444)
3(367 520 435)
3(1291 1360 1445)
3(284 458 456)
3(1208 1381 1383)
3(366 521 254)
3(1290 1178 1446)
3(254 521 501)
3(1178 1426 1446)
3(368 522 257)
3(1292 1181 1447)
3(362 523 255)
3(1286 1179 1448)
3(255 523 415)
3(1179 1340 1448)
3(261 438 432)
3(1185 1357 1363)
3(436 524 373)
3(1361 1297 1449)
3(373 524 442)
3(1297 1367 1449)
3(257 522 369)
3(1181 1293 1447)
3(437 371 264)
3(1362 1188 1295)
3(369 525 367)
3(1293 1291 1450)
3(522 525 369)
3(1447 1293 1450)
3(367 525 520)
3(1291 1445 1450)
3(441 436 266)
3(1366 1190 1361)
3(371 526 265)
3(1295 1189 1451)
3(265 526 372)
3(1189 1296 1451)
3(374 527 270)
3(1298 1194 1452)
3(270 527 445)
3(1194 1370 1452)
3(380 518 461)
3(1305 1386 1443)
3(272 445 446)
3(1196 1371 1370)
3(448 499 338)
3(1373 1262 1424)
3(375 462 274)
3(1299 1198 1387)
3(291 457 447)
3(1215 1372 1382)
3(447 448 292)
3(1372 1216 1373)
3(495 513 421)
3(1420 1346 1438)
3(449 452 278)
3(1374 1202 1377)
3(377 528 450)
3(1302 1375 1453)
3(484 529 389)
3(1409 1314 1454)
3(377 451 528)
3(1302 1453 1376)
3(341 452 453)
3(1265 1378 1377)
3(378 530 288)
3(1303 1212 1455)
3(288 530 455)
3(1212 1380 1455)
3(379 459 286)
3(1304 1210 1384)
3(458 283 639)
3(1383 1456 1207)
3(501 523 362)
3(1426 1286 1448)
3(489 486 330)
3(1414 1254 1411)
3(488 487 327)
3(1413 1251 1412)
3(276 531 101)
3(1200 1025 1301)
3(383 443 463)
3(1308 1388 1368)
3(319 396 477)
3(1243 1402 1321)
3(310 473 475)
3(1234 1400 1398)
3(384 532 298)
3(1309 1222 1457)
3(385 533 299)
3(1310 1223 1458)
3(299 533 300)
3(1223 1224 1458)
3(388 498 303)
3(1313 1227 1423)
3(300 533 469)
3(1224 1394 1458)
3(408 478 393)
3(1333 1318 1403)
3(387 534 470)
3(1312 1395 1459)
3(345 505 492)
3(1269 1417 1430)
3(334 497 335)
3(1258 1259 1422)
3(469 534 387)
3(1394 1312 1459)
3(471 535 318)
3(1396 1242 1460)
3(318 535 396)
3(1242 1321 1460)
3(276 450 531)
3(1200 1301 1375)
3(482 402 331)
3(1407 1255 1327)
3(322 503 472)
3(1246 1397 1428)
3(389 529 473)
3(1314 1398 1454)
3(498 468 304)
3(1423 1228 1393)
3(477 536 320)
3(1402 1244 1461)
3(320 536 397)
3(1244 1322 1461)
3(397 537 395)
3(1322 1320 1462)
3(395 537 503)
3(1320 1428 1462)
3(394 538 314)
3(1319 1238 1463)
3(314 538 479)
3(1238 1404 1463)
3(480 539 392)
3(1405 1317 1464)
3(392 539 474)
3(1317 1399 1464)
3(313 478 394)
3(1237 1319 1403)
3(324 464 485)
3(1248 1410 1389)
3(483 540 326)
3(1408 1250 1465)
3(326 540 401)
3(1250 1326 1465)
3(226 343 505)
3(1150 1430 1267)
3(368 508 522)
3(1292 1447 1433)
3(401 540 488)
3(1326 1413 1465)
3(402 491 332)
3(1327 1256 1416)
3(491 541 404)
3(1416 1329 1466)
3(468 542 305)
3(1393 1229 1467)
3(305 542 386)
3(1229 1311 1467)
3(214 340 215)
3(1138 1139 1264)
3(215 340 216)
3(1139 1140 1264)
3(277 531 449)
3(1201 1374 1301)
3(228 543 229)
3(1152 1153 1468)
3(407 544 307)
3(1332 1231 1469)
3(307 544 496)
3(1231 1421 1469)
3(298 532 385)
3(1222 1310 1457)
3(404 545 333)
3(1329 1257 1470)
3(351 510 506)
3(1275 1431 1435)
3(511 529 390)
3(1436 1315 1454)
3(424 546 349)
3(1349 1273 1471)
3(349 546 427)
3(1273 1352 1471)
3(516 547 359)
3(1441 1283 1472)
3(359 547 361)
3(1283 1285 1472)
3(526 548 372)
3(1451 1296 1473)
3(372 548 441)
3(1296 1366 1473)
3(228 412 543)
3(1152 1468 1337)
3(404 541 545)
3(1329 1470 1466)
3(543 549 229)
3(1468 1153 1474)
3(229 549 346)
3(1153 1270 1474)
3(545 409 333)
3(1470 1257 1334)
3(423 550 420)
3(1348 1345 1475)
3(499 551 493)
3(1424 1418 1476)
3(488 540 658)
3(1413 1477 1465)
3(415 552 508)
3(1340 1433 1478)
3(417 483 416)
3(1342 1341 1408)
3(413 553 418)
3(1338 1343 1479)
3(511 554 529)
3(1436 1454 1480)
3(410 482 412)
3(1335 1337 1407)
3(430 555 429)
3(1355 1354 1481)
3(350 513 510)
3(1274 1435 1438)
3(514 556 425)
3(1439 1350 1482)
3(411 557 352)
3(1336 1276 1483)
3(425 556 422)
3(1350 1347 1482)
3(439 558 437)
3(1364 1362 1484)
3(426 559 514)
3(1351 1439 1485)
3(427 560 423)
3(1352 1348 1486)
3(433 561 365)
3(1358 1289 1487)
3(420 550 426)
3(1345 1351 1475)
3(517 562 253)
3(1442 1177 1488)
3(360 563 515)
3(1284 1440 1489)
3(438 564 432)
3(1363 1357 1490)
3(445 565 446)
3(1370 1371 1491)
3(441 566 436)
3(1366 1361 1492)
3(436 566 524)
3(1361 1449 1492)
3(520 567 435)
3(1445 1360 1493)
3(458 568 456)
3(1383 1381 1494)
3(253 562 366)
3(1177 1290 1488)
3(437 569 371)
3(1362 1295 1495)
3(489 549 486)
3(1414 1411 1474)
3(523 552 415)
3(1448 1340 1478)
3(435 564 438)
3(1360 1363 1490)
3(440 570 439)
3(1365 1364 1496)
3(361 571 360)
3(1285 1284 1497)
3(547 571 361)
3(1472 1285 1497)
3(360 571 563)
3(1284 1489 1497)
3(434 572 518)
3(1359 1443 1498)
3(518 573 461)
3(1443 1386 1499)
3(446 574 375)
3(1371 1299 1500)
3(565 574 446)
3(1491 1371 1500)
3(375 574 462)
3(1299 1387 1500)
3(495 575 513)
3(1420 1438 1501)
3(498 576 468)
3(1423 1393 1502)
3(528 577 450)
3(1453 1375 1503)
3(451 578 528)
3(1376 1453 1504)
3(459 579 378)
3(1384 1303 1505)
3(378 579 530)
3(1303 1455 1505)
3(456 580 379)
3(1381 1304 1506)
3(453 452 454)
3(1378 1379 1377)
3(447 581 448)
3(1372 1373 1507)
3(460 582 443)
3(1385 1368 1508)
3(379 583 459)
3(1304 1384 1509)
3(580 583 379)
3(1506 1304 1509)
3(459 583 579)
3(1384 1505 1509)
3(466 584 460)
3(1391 1385 1510)
3(460 584 582)
3(1385 1508 1510)
3(457 585 447)
3(1382 1372 1511)
3(447 585 581)
3(1372 1507 1511)
3(408 586 478)
3(1333 1403 1512)
3(470 587 388)
3(1395 1313 1513)
3(416 553 413)
3(1341 1338 1479)
3(386 588 407)
3(1311 1332 1514)
3(542 588 386)
3(1467 1311 1514)
3(407 588 544)
3(1332 1469 1514)
3(385 589 533)
3(1310 1458 1515)
3(388 590 498)
3(1313 1423 1516)
3(587 590 388)
3(1513 1313 1516)
3(498 590 576)
3(1423 1502 1516)
3(534 591 470)
3(1459 1395 1517)
3(470 591 587)
3(1395 1513 1517)
3(505 491 492)
3(1430 1417 1416)
3(390 484 308)
3(1315 1232 1409)
3(469 592 534)
3(1394 1459 1518)
3(418 593 419)
3(1343 1344 1519)
3(497 594 406)
3(1422 1331 1520)
3(474 595 471)
3(1399 1396 1521)
3(478 596 394)
3(1403 1319 1522)
3(475 586 408)
3(1400 1333 1512)
3(476 597 464)
3(1401 1389 1523)
3(541 594 545)
3(1466 1470 1520)
3(486 543 482)
3(1411 1407 1468)
3(473 598 475)
3(1398 1400 1524)
3(450 599 531)
3(1375 1301 1525)
3(577 599 450)
3(1503 1375 1525)
3(531 599 449)
3(1301 1374 1525)
3(479 600 480)
3(1404 1405 1526)
3(480 600 539)
3(1405 1464 1526)
3(402 492 491)
3(1327 1416 1417)
3(384 601 532)
3(1309 1457 1527)
3(449 602 452)
3(1374 1377 1528)
3(488 507 487)
3(1413 1412 1432)
3(343 541 505)
3(1267 1430 1466)
3(483 417 540)
3(1408 1465 1342)
3(549 489 659)
3(1474 1529 1414)
3(491 505 541)
3(1416 1466 1430)
3(533 603 469)
3(1458 1394 1530)
3(589 603 533)
3(1515 1458 1530)
3(469 603 592)
3(1394 1518 1530)
3(406 594 490)
3(1331 1415 1520)
3(501 604 523)
3(1426 1448 1531)
3(523 604 552)
3(1448 1478 1531)
3(482 543 412)
3(1407 1337 1468)
3(492 402 410)
3(1417 1335 1327)
3(493 605 466)
3(1418 1391 1532)
3(551 605 493)
3(1476 1418 1532)
3(466 605 584)
3(1391 1510 1532)
3(483 504 416)
3(1408 1341 1429)
3(508 606 522)
3(1433 1447 1533)
3(225 490 343)
3(1149 1267 1415)
3(545 594 409)
3(1470 1334 1520)
3(455 607 434)
3(1380 1359 1534)
3(434 607 572)
3(1359 1498 1534)
3(594 497 409)
3(1520 1334 1422)
3(496 608 511)
3(1421 1436 1535)
3(371 569 526)
3(1295 1451 1495)
3(482 410 402)
3(1407 1327 1335)
3(517 609 562)
3(1442 1488 1536)
3(529 610 473)
3(1454 1398 1537)
3(554 610 529)
3(1480 1454 1537)
3(473 610 598)
3(1398 1524 1537)
3(396 611 477)
3(1321 1402 1538)
3(448 612 499)
3(1373 1424 1539)
3(581 612 448)
3(1507 1373 1539)
3(499 612 551)
3(1424 1476 1539)
3(506 613 411)
3(1431 1336 1540)
3(411 613 557)
3(1336 1483 1540)
3(503 575 472)
3(1428 1397 1501)
3(510 614 506)
3(1435 1431 1541)
3(365 561 517)
3(1289 1442 1487)
3(390 529 484)
3(1315 1409 1454)
3(513 614 510)
3(1438 1435 1541)
3(562 521 366)
3(1488 1290 1446)
3(541 490 594)
3(1466 1520 1415)
3(486 549 543)
3(1411 1468 1474)
3(343 490 541)
3(1267 1466 1415)
3(435 567 564)
3(1360 1490 1493)
3(509 615 424)
3(1434 1349 1542)
3(424 615 546)
3(1349 1471 1542)
3(462 616 502)
3(1387 1427 1543)
3(430 617 555)
3(1355 1481 1544)
3(462 574 616)
3(1387 1543 1500)
3(572 573 518)
3(1498 1443 1499)
3(512 618 428)
3(1437 1353 1545)
3(428 618 431)
3(1353 1356 1545)
3(439 570 558)
3(1364 1484 1496)
3(503 619 575)
3(1428 1501 1546)
3(556 620 422)
3(1482 1347 1547)
3(514 621 556)
3(1439 1482 1548)
3(429 622 516)
3(1354 1441 1549)
3(558 569 437)
3(1484 1362 1495)
3(426 550 559)
3(1351 1485 1475)
3(427 623 560)
3(1352 1486 1550)
3(548 624 441)
3(1473 1366 1551)
3(441 624 566)
3(1366 1492 1551)
3(427 546 623)
3(1352 1550 1471)
3(526 625 548)
3(1451 1473 1552)
3(445 527 565)
3(1370 1491 1452)
3(432 626 440)
3(1357 1365 1553)
3(519 627 433)
3(1444 1358 1554)
3(433 627 561)
3(1358 1487 1554)
3(458 602 568)
3(1383 1494 1528)
3(521 628 501)
3(1446 1426 1555)
3(501 628 604)
3(1426 1531 1555)
3(524 629 442)
3(1449 1367 1556)
3(525 630 520)
3(1450 1445 1557)
3(503 537 619)
3(1428 1546 1462)
3(573 631 461)
3(1499 1386 1558)
3(461 631 465)
3(1386 1390 1558)
3(552 632 508)
3(1478 1433 1559)
3(432 564 626)
3(1357 1553 1490)
3(374 633 527)
3(1298 1452 1560)
3(576 634 468)
3(1502 1393 1561)
3(599 602 449)
3(1525 1374 1528)
3(598 586 475)
3(1524 1400 1512)
3(528 635 577)
3(1453 1503 1562)
3(504 553 416)
3(1429 1341 1479)
3(609 636 562)
3(1536 1488 1563)
3(562 636 521)
3(1488 1446 1563)
3(530 637 455)
3(1455 1380 1564)
3(455 637 607)
3(1380 1534 1564)
3(394 596 538)
3(1319 1463 1522)
3(638 538 596)
3(1565 1522 1463)
3(452 639 454)
3(1377 1379 1456)
3(515 563 519)
3(1440 1444 1489)
3(595 535 471)
3(1521 1396 1460)
3(586 640 478)
3(1512 1403 1566)
3(478 640 596)
3(1403 1522 1566)
3(443 641 463)
3(1368 1388 1567)
3(582 641 443)
3(1508 1368 1567)
3(352 557 509)
3(1276 1434 1483)
3(467 601 384)
3(1392 1309 1527)
3(578 635 528)
3(1504 1453 1562)
3(593 597 419)
3(1519 1344 1523)
3(532 642 385)
3(1457 1310 1568)
3(535 611 396)
3(1460 1321 1538)
3(553 593 418)
3(1479 1343 1519)
3(592 643 534)
3(1518 1459 1569)
3(534 643 591)
3(1459 1517 1569)
3(463 644 467)
3(1388 1392 1570)
3(568 580 456)
3(1494 1381 1506)
3(575 619 513)
3(1501 1438 1546)
3(496 544 608)
3(1421 1535 1469)
3(374 444 633)
3(1298 1560 1369)
3(536 537 397)
3(1461 1322 1462)
3(597 593 464)
3(1523 1389 1519)
3(538 645 479)
3(1463 1404 1571)
3(479 645 600)
3(1404 1526 1571)
3(539 646 474)
3(1464 1399 1572)
3(474 646 595)
3(1399 1521 1572)
3(634 542 468)
3(1561 1393 1467)
3(560 550 423)
3(1486 1348 1475)
3(481 647 476)
3(1406 1401 1573)
3(476 647 597)
3(1401 1523 1573)
3(593 485 464)
3(1519 1389 1410)
3(601 648 532)
3(1527 1457 1574)
3(559 621 514)
3(1485 1439 1548)
3(472 649 481)
3(1397 1406 1575)
3(481 649 647)
3(1406 1573 1575)
3(622 650 516)
3(1549 1441 1576)
3(516 650 547)
3(1441 1472 1576)
3(555 622 429)
3(1481 1354 1549)
3(465 651 457)
3(1390 1382 1577)
3(631 651 465)
3(1558 1390 1577)
3(457 651 585)
3(1382 1511 1577)
3(630 652 520)
3(1557 1445 1578)
3(520 652 567)
3(1445 1493 1578)
3(419 597 500)
3(1344 1425 1523)
3(508 632 606)
3(1433 1533 1559)
3(611 653 477)
3(1538 1402 1579)
3(606 525 522)
3(1533 1447 1450)
3(495 649 575)
3(1420 1501 1575)
3(500 649 495)
3(1425 1420 1575)
3(385 642 589)
3(1310 1515 1568)
3(619 614 513)
3(1546 1438 1541)
3(608 654 511)
3(1535 1436 1580)
3(511 654 554)
3(1436 1480 1580)
3(569 625 526)
3(1495 1451 1552)
3(593 553 485)
3(1519 1410 1479)
3(502 655 451)
3(1427 1376 1581)
3(616 655 502)
3(1543 1427 1581)
3(451 655 578)
3(1376 1504 1581)
3(553 504 485)
3(1479 1410 1429)
3(477 653 536)
3(1402 1461 1579)
3(575 649 472)
3(1501 1397 1575)
3(431 617 430)
3(1356 1355 1544)
3(561 656 517)
3(1487 1442 1582)
3(422 620 512)
3(1347 1437 1547)
3(626 570 440)
3(1553 1365 1496)
3(463 641 644)
3(1388 1570 1567)
3(532 648 642)
3(1457 1568 1574)
3(656 609 517)
3(1582 1442 1536)
3(506 657 613)
3(1431 1540 1583)
3(507 658 414)
3(1432 1339 1477)
3(487 659 489)
3(1412 1414 1529)
3(569 660 625)
3(1495 1552 1584)
3(561 661 656)
3(1487 1582 1585)
3(506 614 657)
3(1431 1583 1541)
3(574 662 616)
3(1500 1543 1586)
3(621 663 556)
3(1548 1482 1587)
3(556 663 620)
3(1482 1547 1587)
3(626 664 570)
3(1553 1496 1588)
3(544 665 608)
3(1469 1535 1589)
3(558 666 569)
3(1484 1495 1590)
3(569 666 660)
3(1495 1584 1590)
3(623 667 560)
3(1550 1486 1591)
3(555 668 622)
3(1481 1549 1592)
3(625 669 548)
3(1552 1473 1593)
3(548 669 624)
3(1473 1551 1593)
3(550 670 559)
3(1475 1485 1594)
3(641 671 644)
3(1567 1570 1595)
3(570 672 558)
3(1496 1484 1596)
3(558 672 666)
3(1484 1590 1596)
3(527 673 565)
3(1452 1491 1597)
3(546 674 623)
3(1471 1550 1598)
3(602 599 568)
3(1528 1494 1525)
3(629 633 442)
3(1556 1367 1560)
3(525 606 630)
3(1450 1557 1533)
3(611 675 653)
3(1538 1579 1599)
3(564 676 626)
3(1490 1553 1600)
3(626 676 664)
3(1553 1588 1600)
3(633 673 527)
3(1560 1452 1597)
3(576 677 634)
3(1502 1561 1601)
3(442 633 444)
3(1367 1369 1560)
3(565 662 574)
3(1491 1500 1586)
3(629 678 633)
3(1556 1560 1602)
3(633 678 673)
3(1560 1597 1602)
3(653 679 536)
3(1579 1461 1603)
3(584 680 582)
3(1510 1508 1604)
3(414 658 494)
3(1339 1419 1477)
3(617 681 555)
3(1544 1481 1605)
3(555 681 668)
3(1481 1592 1605)
3(563 682 519)
3(1489 1444 1606)
3(613 683 557)
3(1540 1483 1607)
3(454 639 283)
3(1379 1207 1456)
3(524 684 629)
3(1449 1556 1608)
3(591 685 587)
3(1517 1513 1609)
3(585 686 581)
3(1511 1507 1610)
3(648 687 642)
3(1574 1568 1611)
3(582 688 641)
3(1508 1567 1612)
3(680 688 582)
3(1604 1508 1612)
3(641 688 671)
3(1567 1595 1612)
3(579 689 530)
3(1505 1455 1613)
3(530 689 637)
3(1455 1564 1613)
3(632 690 606)
3(1559 1533 1614)
3(600 691 539)
3(1526 1464 1615)
3(539 691 646)
3(1464 1572 1615)
3(578 692 635)
3(1504 1562 1616)
3(572 693 573)
3(1498 1499 1617)
3(535 694 611)
3(1460 1538 1618)
3(611 694 675)
3(1538 1599 1618)
3(644 601 467)
3(1570 1392 1527)
3(568 695 580)
3(1494 1506 1619)
3(566 684 524)
3(1492 1449 1608)
3(634 696 542)
3(1561 1467 1620)
3(595 694 535)
3(1521 1460 1618)
3(557 697 509)
3(1483 1434 1621)
3(452 602 639)
3(1377 1456 1528)
3(656 698 609)
3(1582 1536 1622)
3(601 699 648)
3(1527 1574 1623)
3(559 700 621)
3(1485 1548 1624)
3(598 701 586)
3(1524 1512 1625)
3(586 701 640)
3(1512 1566 1625)
3(560 670 550)
3(1486 1475 1594)
3(604 702 552)
3(1531 1478 1626)
3(552 702 632)
3(1478 1559 1626)
3(644 703 601)
3(1570 1527 1627)
3(671 703 644)
3(1595 1570 1627)
3(601 703 699)
3(1527 1623 1627)
3(431 618 617)
3(1356 1544 1545)
3(494 658 417)
3(1419 1342 1477)
3(567 676 564)
3(1493 1490 1600)
3(607 704 572)
3(1534 1498 1628)
3(572 704 693)
3(1498 1617 1628)
3(642 705 589)
3(1568 1515 1629)
3(687 705 642)
3(1611 1568 1629)
3(589 705 603)
3(1515 1530 1629)
3(536 679 537)
3(1461 1462 1603)
3(657 679 613)
3(1583 1540 1603)
3(620 706 512)
3(1547 1437 1630)
3(639 602 458)
3(1456 1383 1528)
3(608 707 654)
3(1535 1580 1631)
3(615 674 546)
3(1542 1471 1598)
3(542 696 588)
3(1467 1514 1620)
3(561 627 661)
3(1487 1585 1554)
3(674 708 623)
3(1598 1550 1632)
3(537 657 619)
3(1462 1546 1583)
3(662 709 616)
3(1586 1543 1633)
3(621 710 663)
3(1548 1587 1634)
3(664 672 570)
3(1588 1496 1596)
3(544 588 665)
3(1469 1589 1514)
3(653 683 679)
3(1579 1603 1607)
3(663 711 620)
3(1587 1547 1635)
3(667 670 560)
3(1591 1486 1594)
3(624 712 566)
3(1551 1492 1636)
3(604 713 702)
3(1531 1626 1637)
3(670 700 559)
3(1594 1485 1624)
3(579 583 689)
3(1505 1613 1509)
3(673 662 565)
3(1597 1491 1586)
3(660 714 625)
3(1584 1552 1638)
3(625 714 669)
3(1552 1593 1638)
3(599 695 568)
3(1525 1494 1619)
3(519 682 627)
3(1444 1554 1606)
3(509 697 615)
3(1434 1542 1621)
3(521 636 628)
3(1446 1555 1563)
3(606 715 630)
3(1533 1557 1639)
3(571 716 563)
3(1497 1489 1640)
3(563 716 682)
3(1489 1606 1640)
3(675 683 653)
3(1599 1579 1607)
3(614 619 657)
3(1541 1583 1546)
3(652 717 567)
3(1578 1493 1641)
3(567 717 676)
3(1493 1600 1641)
3(547 718 571)
3(1472 1497 1642)
3(571 718 716)
3(1497 1640 1642)
3(512 706 618)
3(1437 1545 1630)
3(686 719 581)
3(1610 1507 1643)
3(581 719 612)
3(1507 1539 1643)
3(677 720 634)
3(1601 1561 1644)
3(685 590 587)
3(1609 1513 1516)
3(683 697 557)
3(1607 1483 1621)
3(603 721 592)
3(1530 1518 1645)
3(657 537 679)
3(1583 1603 1462)
3(606 690 715)
3(1533 1639 1614)
3(637 722 607)
3(1564 1534 1646)
3(607 722 704)
3(1534 1628 1646)
3(638 645 538)
3(1565 1463 1571)
3(547 650 718)
3(1472 1642 1576)
3(634 720 696)
3(1561 1620 1644)
3(613 679 683)
3(1540 1607 1603)
3(640 723 596)
3(1566 1522 1647)
3(596 723 638)
3(1522 1565 1647)
3(684 724 629)
3(1608 1556 1648)
3(629 724 678)
3(1556 1602 1648)
3(580 725 583)
3(1506 1509 1649)
3(695 725 580)
3(1619 1506 1649)
3(583 725 689)
3(1509 1613 1649)
3(591 726 685)
3(1517 1609 1650)
3(585 727 686)
3(1511 1610 1651)
3(648 728 687)
3(1574 1611 1652)
3(417 658 540)
3(1342 1465 1477)
3(549 659 346)
3(1474 1270 1529)
3(590 729 576)
3(1516 1502 1653)
3(576 729 677)
3(1502 1601 1653)
3(617 730 681)
3(1544 1605 1654)
3(628 713 604)
3(1555 1531 1637)
3(699 728 648)
3(1623 1574 1652)
3(643 726 591)
3(1569 1517 1650)
3(566 712 684)
3(1492 1608 1636)
3(592 721 643)
3(1518 1569 1645)
3(595 731 694)
3(1521 1618 1655)
3(608 665 707)
3(1535 1631 1589)
3(645 732 600)
3(1571 1526 1656)
3(600 732 691)
3(1526 1615 1656)
3(573 733 631)
3(1499 1558 1657)
3(551 734 605)
3(1476 1532 1658)
3(698 735 609)
3(1622 1536 1659)
3(609 735 636)
3(1536 1563 1659)
3(616 709 655)
3(1543 1581 1633)
3(618 730 617)
3(1545 1544 1654)
3(488 658 507)
3(1413 1432 1477)
3(651 727 585)
3(1577 1511 1651)
3(702 736 632)
3(1626 1559 1660)
3(409 497 405)
3(1334 1330 1422)
3(346 659 507)
3(1270 1432 1529)
3(700 710 621)
3(1624 1548 1634)
3(605 737 584)
3(1532 1510 1661)
3(734 737 605)
3(1658 1532 1661)
3(584 737 680)
3(1510 1604 1661)
3(500 647 649)
3(1425 1575 1573)
3(693 733 573)
3(1617 1499 1657)
3(654 738 554)
3(1580 1480 1662)
3(655 739 578)
3(1581 1504 1663)
3(709 739 655)
3(1633 1581 1663)
3(578 739 692)
3(1504 1616 1663)
3(610 740 598)
3(1537 1524 1664)
3(598 740 701)
3(1524 1625 1664)
3(668 741 622)
3(1592 1549 1665)
3(622 741 650)
3(1549 1576 1665)
3(554 738 610)
3(1480 1537 1662)
3(612 742 551)
3(1539 1476 1666)
3(719 742 612)
3(1643 1539 1666)
3(551 742 734)
3(1476 1658 1666)
3(632 736 690)
3(1559 1614 1660)
3(620 711 706)
3(1547 1630 1635)
3(661 743 656)
3(1585 1582 1667)
3(656 743 698)
3(1582 1622 1667)
3(659 487 507)
3(1529 1432 1412)
3(708 667 623)
3(1632 1550 1591)
3(715 744 630)
3(1639 1557 1668)
3(630 744 652)
3(1557 1578 1668)
3(615 745 674)
3(1542 1598 1669)
3(708 746 667)
3(1632 1591 1670)
3(618 706 730)
3(1545 1654 1630)
3(690 747 715)
3(1614 1639 1671)
3(662 748 709)
3(1586 1633 1672)
3(664 749 672)
3(1588 1596 1673)
3(700 750 710)
3(1624 1634 1674)
3(667 751 670)
3(1591 1594 1675)
3(631 752 651)
3(1558 1577 1676)
3(733 752 631)
3(1657 1558 1676)
3(651 752 727)
3(1577 1651 1676)
3(721 753 643)
3(1645 1569 1677)
3(699 754 728)
3(1623 1652 1678)
3(675 697 683)
3(1599 1607 1621)
3(670 755 700)
3(1594 1624 1679)
3(751 755 670)
3(1675 1594 1679)
3(700 755 750)
3(1624 1674 1679)
3(707 756 654)
3(1631 1580 1680)
3(674 731 708)
3(1598 1632 1655)
3(588 696 665)
3(1514 1589 1620)
3(638 757 645)
3(1565 1571 1681)
3(685 729 590)
3(1609 1516 1653)
3(595 758 731)
3(1521 1655 1682)
3(678 759 673)
3(1602 1597 1683)
3(635 695 577)
3(1562 1503 1619)
3(595 646 758)
3(1521 1682 1572)
3(635 725 695)
3(1562 1619 1649)
3(635 692 725)
3(1562 1649 1616)
3(706 760 730)
3(1630 1654 1684)
3(731 758 708)
3(1655 1632 1682)
3(674 745 731)
3(1598 1655 1669)
3(696 761 665)
3(1620 1589 1685)
3(672 762 666)
3(1596 1590 1686)
3(681 763 668)
3(1605 1592 1687)
3(697 745 615)
3(1621 1542 1669)
3(728 764 687)
3(1652 1611 1688)
3(710 765 663)
3(1634 1587 1689)
3(663 765 711)
3(1587 1635 1689)
3(727 766 686)
3(1651 1610 1690)
3(643 753 726)
3(1569 1650 1677)
3(691 767 646)
3(1615 1572 1691)
3(646 767 758)
3(1572 1682 1691)
3(730 768 681)
3(1654 1605 1692)
3(654 756 738)
3(1580 1662 1680)
3(603 705 721)
3(1530 1645 1629)
3(726 769 685)
3(1650 1609 1693)
3(731 745 694)
3(1655 1618 1669)
3(636 770 628)
3(1563 1555 1694)
3(628 770 713)
3(1555 1637 1694)
3(736 771 690)
3(1660 1614 1695)
3(690 771 747)
3(1614 1671 1695)
3(624 772 712)
3(1551 1636 1696)
3(712 773 684)
3(1636 1608 1697)
3(684 773 724)
3(1608 1648 1697)
3(693 774 733)
3(1617 1657 1698)
3(720 761 696)
3(1644 1620 1685)
3(682 775 627)
3(1606 1554 1699)
3(711 760 706)
3(1635 1630 1684)
3(701 776 640)
3(1625 1566 1700)
3(738 740 610)
3(1662 1537 1664)
3(405 497 334)
3(1330 1258 1422)
3(666 777 660)
3(1590 1584 1701)
3(689 778 637)
3(1613 1564 1702)
3(637 778 722)
3(1564 1646 1702)
3(704 779 693)
3(1628 1617 1703)
3(693 779 774)
3(1617 1698 1703)
3(676 780 664)
3(1600 1588 1704)
3(717 780 676)
3(1641 1600 1704)
3(664 780 749)
3(1588 1673 1704)
3(669 772 624)
3(1593 1551 1696)
3(677 781 720)
3(1601 1644 1705)
3(597 647 500)
3(1523 1425 1573)
3(713 782 702)
3(1637 1626 1706)
3(702 782 736)
3(1626 1660 1706)
3(758 746 708)
3(1682 1632 1670)
3(747 744 715)
3(1671 1639 1668)
3(662 759 748)
3(1586 1672 1683)
3(744 783 652)
3(1668 1578 1707)
3(652 783 717)
3(1578 1641 1707)
3(669 784 772)
3(1593 1696 1708)
3(734 785 737)
3(1658 1661 1709)
3(707 786 756)
3(1631 1680 1710)
3(661 787 743)
3(1585 1667 1711)
3(667 746 751)
3(1591 1675 1670)
3(723 788 638)
3(1647 1565 1712)
3(638 788 757)
3(1565 1681 1712)
3(727 789 766)
3(1651 1690 1713)
3(733 790 752)
3(1657 1676 1714)
3(754 791 728)
3(1678 1652 1715)
3(675 745 697)
3(1599 1621 1669)
3(762 792 666)
3(1686 1590 1716)
3(666 792 777)
3(1590 1701 1716)
3(672 749 762)
3(1596 1686 1673)
3(748 793 709)
3(1672 1633 1717)
3(757 732 645)
3(1681 1571 1656)
3(714 784 669)
3(1638 1593 1708)
3(727 752 789)
3(1651 1713 1676)
3(716 794 682)
3(1640 1606 1718)
3(682 794 775)
3(1606 1699 1718)
3(660 777 714)
3(1584 1638 1701)
3(718 795 716)
3(1642 1640 1719)
3(716 795 794)
3(1640 1718 1719)
3(685 769 729)
3(1609 1653 1693)
3(636 735 770)
3(1563 1694 1659)
3(678 724 759)
3(1602 1683 1648)
3(763 796 668)
3(1687 1592 1720)
3(668 796 741)
3(1592 1665 1720)
3(730 760 768)
3(1654 1692 1684)
3(765 797 711)
3(1689 1635 1721)
3(782 798 736)
3(1706 1660 1722)
3(736 798 771)
3(1660 1695 1722)
3(681 768 763)
3(1605 1687 1692)
3(722 799 704)
3(1646 1628 1723)
3(704 799 779)
3(1628 1703 1723)
3(764 800 687)
3(1688 1611 1724)
3(687 800 705)
3(1611 1629 1724)
3(766 801 686)
3(1690 1610 1725)
3(686 801 719)
3(1610 1643 1725)
3(728 791 764)
3(1652 1688 1715)
3(725 802 689)
3(1649 1613 1726)
3(753 803 726)
3(1677 1650 1727)
3(758 767 746)
3(1682 1670 1691)
3(721 804 753)
3(1645 1677 1728)
3(680 805 688)
3(1604 1612 1729)
3(673 759 662)
3(1597 1586 1683)
3(671 806 703)
3(1595 1627 1730)
3(740 807 701)
3(1664 1625 1731)
3(729 808 677)
3(1653 1601 1732)
3(677 808 781)
3(1601 1705 1732)
3(756 809 738)
3(1680 1662 1733)
3(701 807 776)
3(1625 1700 1731)
3(745 675 694)
3(1669 1618 1599)
3(770 810 713)
3(1694 1637 1734)
3(713 810 782)
3(1637 1706 1734)
3(627 775 661)
3(1554 1585 1699)
3(665 811 707)
3(1589 1631 1735)
3(732 812 691)
3(1656 1615 1736)
3(691 812 767)
3(1615 1691 1736)
3(650 813 718)
3(1576 1642 1737)
3(650 741 813)
3(1576 1737 1665)
3(772 814 712)
3(1696 1636 1738)
3(712 814 773)
3(1636 1697 1738)
3(698 815 735)
3(1622 1659 1739)
3(775 787 661)
3(1699 1585 1711)
3(577 695 599)
3(1503 1525 1619)
3(774 790 733)
3(1698 1657 1714)
3(720 816 761)
3(1644 1685 1740)
3(665 761 811)
3(1589 1735 1685)
3(711 797 760)
3(1635 1684 1721)
3(718 813 795)
3(1642 1719 1737)
3(776 723 640)
3(1700 1566 1647)
3(738 817 740)
3(1662 1664 1741)
3(809 817 738)
3(1733 1662 1741)
3(740 817 807)
3(1664 1731 1741)
3(703 818 699)
3(1627 1623 1742)
3(806 818 703)
3(1730 1627 1742)
3(699 818 754)
3(1623 1678 1742)
3(737 819 680)
3(1661 1604 1743)
3(785 819 737)
3(1709 1661 1743)
3(680 819 805)
3(1604 1729 1743)
3(689 802 778)
3(1613 1702 1726)
3(726 803 769)
3(1650 1693 1727)
3(709 793 739)
3(1633 1663 1717)
3(688 820 671)
3(1612 1595 1744)
3(805 820 688)
3(1729 1612 1744)
3(671 820 806)
3(1595 1730 1744)
3(742 821 734)
3(1666 1658 1745)
3(781 816 720)
3(1705 1644 1740)
3(692 802 725)
3(1616 1649 1726)
3(705 800 721)
3(1629 1645 1724)
3(743 815 698)
3(1667 1622 1739)
3(750 822 710)
3(1674 1634 1746)
3(710 822 765)
3(1634 1689 1746)
3(734 821 785)
3(1658 1709 1745)
3(707 811 786)
3(1631 1710 1735)
3(692 823 802)
3(1616 1726 1747)
3(739 823 692)
3(1663 1616 1747)
3(802 823 778)
3(1726 1702 1747)
3(721 800 804)
3(1645 1728 1724)
3(747 824 744)
3(1671 1668 1748)
3(759 825 748)
3(1683 1672 1749)
3(752 790 789)
3(1676 1713 1714)
3(789 826 766)
3(1713 1690 1750)
3(754 827 791)
3(1678 1715 1751)
3(797 828 760)
3(1721 1684 1752)
3(757 829 732)
3(1681 1656 1753)
3(777 830 714)
3(1701 1638 1754)
3(756 831 809)
3(1680 1733 1755)
3(769 808 729)
3(1693 1653 1732)
3(813 832 795)
3(1737 1719 1756)
3(811 833 786)
3(1735 1710 1757)
3(743 834 815)
3(1667 1739 1758)
3(821 835 785)
3(1745 1709 1759)
3(793 823 739)
3(1717 1663 1747)
3(803 836 769)
3(1727 1693 1760)
3(753 837 803)
3(1677 1727 1761)
3(767 812 746)
3(1691 1670 1736)
3(804 837 753)
3(1728 1677 1761)
3(800 838 804)
3(1724 1728 1762)
3(807 839 776)
3(1731 1700 1763)
3(764 838 800)
3(1688 1724 1762)
3(773 840 724)
3(1697 1648 1764)
3(768 841 763)
3(1692 1687 1765)
3(735 842 770)
3(1659 1694 1766)
3(815 842 735)
3(1739 1659 1766)
3(770 842 810)
3(1694 1734 1766)
3(771 843 747)
3(1695 1671 1767)
3(776 844 723)
3(1700 1647 1768)
3(839 844 776)
3(1763 1700 1768)
3(723 844 788)
3(1647 1712 1768)
3(741 845 813)
3(1665 1737 1769)
3(796 845 741)
3(1720 1665 1769)
3(813 845 832)
3(1737 1756 1769)
3(775 846 787)
3(1699 1711 1770)
3(765 847 797)
3(1689 1721 1771)
3(748 825 793)
3(1672 1717 1749)
3(760 828 768)
3(1684 1692 1752)
3(761 848 811)
3(1685 1735 1772)
3(816 848 761)
3(1740 1685 1772)
3(811 848 833)
3(1735 1757 1772)
3(749 849 762)
3(1673 1686 1773)
3(778 850 722)
3(1702 1646 1774)
3(823 850 778)
3(1747 1702 1774)
3(722 850 799)
3(1646 1723 1774)
3(779 851 774)
3(1703 1698 1775)
3(719 852 742)
3(1643 1666 1776)
3(801 852 719)
3(1725 1643 1776)
3(742 852 821)
3(1666 1745 1776)
3(791 853 764)
3(1715 1688 1777)
3(781 854 816)
3(1705 1740 1778)
3(787 834 743)
3(1711 1667 1758)
3(786 831 756)
3(1710 1680 1755)
3(790 855 789)
3(1714 1713 1779)
3(783 856 717)
3(1707 1641 1780)
3(717 856 780)
3(1641 1704 1780)
3(819 857 805)
3(1743 1729 1781)
3(784 858 772)
3(1708 1696 1782)
3(746 812 751)
3(1670 1675 1736)
3(754 818 827)
3(1678 1751 1742)
3(827 843 791)
3(1751 1715 1767)
3(771 859 843)
3(1695 1767 1783)
3(785 860 819)
3(1709 1743 1784)
3(835 860 785)
3(1759 1709 1784)
3(819 860 857)
3(1743 1781 1784)
3(755 861 750)
3(1679 1674 1785)
3(794 846 775)
3(1718 1699 1770)
3(795 862 794)
3(1719 1718 1786)
3(832 862 795)
3(1756 1719 1786)
3(846 863 787)
3(1770 1711 1787)
3(798 859 771)
3(1722 1695 1783)
3(786 864 831)
3(1710 1755 1788)
3(799 865 779)
3(1723 1703 1789)
3(779 865 851)
3(1703 1775 1789)
3(821 792 835)
3(1745 1759 1716)
3(762 835 792)
3(1686 1716 1759)
3(853 838 764)
3(1777 1688 1762)
3(793 850 823)
3(1717 1747 1774)
3(836 866 769)
3(1760 1693 1790)
3(769 866 808)
3(1693 1732 1790)
3(838 867 804)
3(1762 1728 1791)
3(804 867 837)
3(1728 1761 1791)
3(824 868 744)
3(1748 1668 1792)
3(744 868 783)
3(1668 1707 1792)
3(807 869 839)
3(1731 1763 1793)
3(808 870 781)
3(1732 1705 1794)
3(866 870 808)
3(1790 1732 1794)
3(781 870 854)
3(1705 1778 1794)
3(821 871 792)
3(1745 1716 1795)
3(852 871 821)
3(1776 1745 1795)
3(792 871 777)
3(1716 1701 1795)
3(806 872 818)
3(1730 1742 1796)
3(789 855 826)
3(1713 1750 1779)
3(793 799 850)
3(1717 1774 1723)
3(840 825 724)
3(1764 1648 1749)
3(815 873 842)
3(1739 1766 1797)
3(724 825 759)
3(1648 1683 1749)
3(803 874 836)
3(1727 1760 1798)
3(732 829 812)
3(1656 1736 1753)
3(847 875 797)
3(1771 1721 1799)
3(797 875 828)
3(1721 1752 1799)
3(843 824 747)
3(1767 1671 1748)
3(765 822 847)
3(1689 1771 1746)
3(858 814 772)
3(1782 1696 1738)
3(817 869 807)
3(1741 1731 1793)
3(837 874 803)
3(1761 1727 1798)
3(780 876 749)
3(1704 1673 1800)
3(856 876 780)
3(1780 1704 1800)
3(749 876 849)
3(1673 1773 1800)
3(810 877 782)
3(1734 1706 1801)
3(782 877 798)
3(1706 1722 1801)
3(854 878 816)
3(1778 1740 1802)
3(816 878 848)
3(1740 1772 1802)
3(820 879 806)
3(1744 1730 1803)
3(806 879 872)
3(1730 1796 1803)
3(834 873 815)
3(1758 1739 1797)
3(774 880 790)
3(1698 1714 1804)
3(787 863 834)
3(1711 1758 1787)
3(809 881 817)
3(1733 1741 1805)
3(817 881 869)
3(1741 1793 1805)
3(833 864 786)
3(1757 1710 1788)
3(831 881 809)
3(1755 1733 1805)
3(714 882 784)
3(1638 1708 1806)
3(830 882 714)
3(1754 1638 1806)
3(841 883 763)
3(1765 1687 1807)
3(763 883 796)
3(1687 1720 1807)
3(871 830 777)
3(1795 1701 1754)
3(774 851 880)
3(1698 1804 1775)
3(880 855 790)
3(1804 1714 1779)
3(882 826 784)
3(1806 1708 1750)
3(874 884 836)
3(1798 1760 1808)
3(857 885 805)
3(1781 1729 1809)
3(784 826 858)
3(1708 1782 1750)
3(812 886 751)
3(1736 1675 1810)
3(826 882 766)
3(1750 1690 1806)
3(880 814 855)
3(1804 1779 1738)
3(788 887 757)
3(1712 1681 1811)
3(843 853 791)
3(1767 1715 1777)
3(831 888 881)
3(1755 1805 1812)
3(843 827 824)
3(1767 1748 1751)
3(834 889 873)
3(1758 1797 1813)
3(794 862 846)
3(1718 1770 1786)
3(757 887 829)
3(1681 1753 1811)
3(805 885 820)
3(1729 1744 1809)
3(851 840 880)
3(1775 1804 1764)
3(887 861 829)
3(1811 1753 1785)
3(832 890 862)
3(1756 1786 1814)
3(880 773 814)
3(1804 1738 1697)
3(798 891 859)
3(1722 1783 1815)
3(864 888 831)
3(1788 1755 1812)
3(762 849 835)
3(1686 1759 1773)
3(851 865 840)
3(1775 1764 1789)
3(773 880 840)
3(1697 1764 1804)
3(871 801 830)
3(1795 1754 1725)
3(818 872 827)
3(1742 1751 1796)
3(869 892 839)
3(1793 1763 1816)
3(855 858 826)
3(1779 1750 1782)
3(846 893 863)
3(1770 1787 1817)
3(751 886 755)
3(1675 1679 1810)
3(768 828 841)
3(1692 1765 1752)
3(766 882 801)
3(1690 1725 1806)
3(750 894 822)
3(1674 1746 1818)
3(825 799 793)
3(1749 1717 1723)
3(848 895 833)
3(1772 1757 1819)
3(878 895 848)
3(1802 1772 1819)
3(833 895 864)
3(1757 1788 1819)
3(842 896 810)
3(1766 1734 1820)
3(873 896 842)
3(1797 1766 1820)
3(810 896 877)
3(1734 1801 1820)
3(801 871 852)
3(1725 1776 1795)
3(882 830 801)
3(1806 1725 1754)
3(861 894 750)
3(1785 1674 1818)
3(822 897 847)
3(1746 1771 1821)
3(863 898 834)
3(1787 1758 1822)
3(881 899 869)
3(1805 1793 1823)
3(869 899 892)
3(1793 1816 1823)
3(849 860 835)
3(1773 1759 1784)
3(861 887 894)
3(1785 1818 1811)
3(858 855 814)
3(1782 1738 1779)
3(885 879 820)
3(1809 1744 1803)
3(828 900 841)
3(1752 1765 1824)
3(887 788 894)
3(1811 1818 1712)
3(862 893 846)
3(1786 1770 1817)
3(861 886 829)
3(1785 1753 1810)
3(886 861 755)
3(1810 1679 1785)
3(894 897 822)
3(1818 1746 1821)
3(788 897 894)
3(1712 1818 1821)
3(886 812 829)
3(1810 1753 1736)
3(857 901 885)
3(1781 1809 1825)
3(856 783 917)
3(1780 1826 1707)
3(837 902 874)
3(1761 1798 1827)
3(788 844 897)
3(1712 1821 1768)
3(862 890 893)
3(1786 1817 1814)
3(859 853 843)
3(1783 1767 1777)
3(888 899 881)
3(1812 1805 1823)
3(827 872 824)
3(1751 1748 1796)
3(889 903 873)
3(1813 1797 1828)
3(859 891 853)
3(1783 1777 1815)
3(872 868 824)
3(1796 1748 1792)
3(903 896 873)
3(1828 1797 1820)
3(898 889 834)
3(1822 1758 1813)
3(832 904 890)
3(1756 1814 1829)
3(872 879 868)
3(1796 1792 1803)
3(864 905 888)
3(1788 1812 1830)
3(854 906 878)
3(1778 1802 1831)
3(853 891 838)
3(1777 1762 1815)
3(870 906 854)
3(1794 1778 1831)
3(867 902 837)
3(1791 1761 1827)
3(845 904 832)
3(1769 1756 1829)
3(893 907 863)
3(1817 1787 1832)
3(884 866 836)
3(1808 1760 1790)
3(839 908 844)
3(1763 1768 1833)
3(892 908 839)
3(1816 1763 1833)
3(844 908 897)
3(1768 1821 1833)
3(798 877 891)
3(1722 1815 1801)
3(895 909 864)
3(1819 1788 1834)
3(864 909 905)
3(1788 1830 1834)
3(796 910 845)
3(1720 1769 1835)
3(883 910 796)
3(1807 1720 1835)
3(845 910 904)
3(1769 1829 1835)
3(897 908 847)
3(1821 1771 1833)
3(863 907 898)
3(1787 1822 1832)
3(874 889 884)
3(1798 1808 1813)
3(847 908 875)
3(1771 1799 1833)
3(902 889 874)
3(1827 1798 1813)
3(828 911 900)
3(1752 1824 1836)
3(906 912 878)
3(1831 1802 1837)
3(870 913 906)
3(1794 1831 1838)
3(904 914 890)
3(1829 1814 1839)
3(905 915 888)
3(1830 1812 1840)
3(838 891 867)
3(1762 1791 1815)
3(841 916 883)
3(1765 1807 1841)
3(867 903 902)
3(1791 1827 1828)
3(841 900 916)
3(1765 1841 1824)
3(828 875 911)
3(1752 1836 1799)
3(885 917 879)
3(1809 1803 1826)
3(866 913 870)
3(1790 1794 1838)
3(893 918 907)
3(1817 1832 1842)
3(856 901 876)
3(1780 1800 1825)
3(907 919 898)
3(1832 1822 1843)
3(890 918 893)
3(1814 1817 1842)
3(901 917 885)
3(1825 1809 1826)
3(860 876 857)
3(1784 1781 1800)
3(825 865 799)
3(1749 1723 1789)
3(865 825 840)
3(1789 1764 1749)
3(892 875 908)
3(1816 1833 1799)
3(849 876 860)
3(1773 1784 1800)
3(857 876 901)
3(1781 1825 1800)
3(878 912 895)
3(1802 1819 1837)
3(875 892 911)
3(1799 1836 1816)
3(892 899 911)
3(1816 1836 1823)
3(901 856 917)
3(1825 1826 1780)
3(899 900 911)
3(1823 1836 1824)
3(900 899 915)
3(1824 1840 1823)
3(868 917 783)
3(1792 1707 1826)
3(877 920 891)
3(1801 1815 1844)
3(906 921 912)
3(1831 1837 1845)
3(868 879 917)
3(1792 1826 1803)
3(906 913 921)
3(1831 1845 1838)
3(904 922 914)
3(1829 1839 1846)
3(891 920 867)
3(1815 1791 1844)
3(916 923 883)
3(1841 1807 1847)
3(867 920 903)
3(1791 1828 1844)
3(889 902 903)
3(1813 1828 1827)
3(907 913 919)
3(1832 1843 1838)
3(903 920 896)
3(1828 1820 1844)
3(912 909 895)
3(1837 1819 1834)
3(910 922 904)
3(1835 1829 1846)
3(877 896 920)
3(1801 1844 1820)
3(883 923 910)
3(1807 1835 1847)
3(889 898 884)
3(1813 1808 1822)
3(898 919 884)
3(1822 1808 1843)
3(912 922 909)
3(1837 1834 1846)
3(907 918 913)
3(1832 1838 1842)
3(866 919 913)
3(1790 1838 1843)
3(918 921 913)
3(1842 1838 1845)
3(884 919 866)
3(1808 1790 1843)
3(921 914 912)
3(1845 1837 1839)
3(890 921 918)
3(1814 1842 1845)
3(912 914 922)
3(1837 1846 1839)
3(909 923 905)
3(1834 1830 1847)
3(921 890 914)
3(1845 1839 1814)
3(916 905 923)
3(1841 1847 1830)
3(922 923 909)
3(1846 1834 1847)
3(922 910 923)
3(1846 1847 1835)
3(888 915 899)
3(1812 1823 1840)
3(900 915 916)
3(1824 1841 1840)
3(916 915 905)
3(1841 1830 1840)
)


// ************************************************************************* //
