# Supplementary material for: Periodic propagating waves coordinate RhoGTPase network dynamics at the leading and trailing edges during cell migration
Source: eLife. 2020 Jul 24;9:e58165. doi: 10.7554/eLife.58165 (PMC7380942; doi:10.7554/eLife.58165)
Supplement: Source code 2. — See ‘description.txt’ file in the zip-archive for details. [file elife-58165-code2.zip › codeRD/run/GTPaseWaves/constant/polyMesh/points]

/*--------------------------------*- C++ -*----------------------------------*\
| =========                 |                                                 |
| \\      /  F ield         | foam-extend: Open Source CFD                    |
|  \\    /   O peration     | Version:     3.1                                |
|   \\  /    A nd           | Web:         http://www.extend-project.de       |
|    \\/     M anipulation  |                                                 |
\*---------------------------------------------------------------------------*/
FoamFile
{
    version     2.0;
    format      ascii;
    class       vectorField;
    location    "constant/polyMesh";
    object      points;
}
// * * * * * * * * * * * * * * * * * * * * * * * * * * * * * * * * * * * * * //


1848
(
(0.0166541879235 -0.0479204218386 0)
(0.0286109859504 -0.0468989065871 0)
(0.0388011563715 -0.03898899325 0)
(0.0508609153648 -0.0381231692845 0)
(0.0595387933908 -0.0456862045903 0)
(0.0688570427449 -0.0413988607989 0)
(0.0776308585273 -0.0397431810822 0)
(0.0896214707866 -0.0393933727829 0)
(0.101623437445 -0.0387913068555 0)
(0.111804093672 -0.0409734529456 0)
(0.12263525095 -0.0384117414746 0)
(0.134662481899 -0.0365580260822 0)
(0.143767782606 -0.0448591690542 0)
(0.153890316495 -0.0521402213476 0)
(0.161236591859 -0.0433282473216 0)
(0.173314457587 -0.0423461415494 0)
(0.185263733237 -0.0386741147972 0)
(0.196886356041 -0.044150562791 0)
(0.204776374714 -0.0429772342268 0)
(0.216723335823 -0.0416546664272 0)
(0.228552650645 -0.045831798673 0)
(0.240566911951 -0.0448865526643 0)
(0.252483568914 -0.0442464655688 0)
(0.262107277459 -0.0464868175107 0)
(0.264716072021 -0.0569989514406 0)
(0.276250563858 -0.0571505885391 0)
(0.287829041568 -0.0539426273582 0)
(0.297121192381 -0.0559877426572 0)
(0.308018955421 -0.0496367642143 0)
(0.319920380648 -0.0546263436255 0)
(0.332133465293 -0.0517586806151 0)
(0.343828522236 -0.0572390266387 0)
(0.355990442331 -0.060465143654 0)
(0.368126063134 -0.0578487910185 0)
(0.376940303299 -0.0633503807751 0)
(0.385675897192 -0.0692417940974 0)
(0.389423755476 -0.0764069535857 0)
(0.401012779976 -0.0744639114099 0)
(0.410966206444 -0.0775529534211 0)
(0.422160277974 -0.0738411460959 0)
(0.429934179885 -0.0837857621016 0)
(0.442017377352 -0.0854673080307 0)
(0.453631271106 -0.0828267307162 0)
(0.459324437865 -0.0943072882588 0)
(0.471212764492 -0.0934684980936 0)
(0.483010506615 -0.0919025549614 0)
(0.494547102974 -0.0913719706076 0)
(0.506660567104 -0.0902156043437 0)
(0.516467745297 -0.0969499288016 0)
(0.528272674037 -0.0972426399996 0)
(0.540405702432 -0.0948919127018 0)
(0.54726005163 -0.103105084962 0)
(0.556693805369 -0.106651066257 0)
(0.563425562835 -0.0994319417452 0)
(0.574738941909 -0.102953606283 0)
(0.581449641222 -0.100822592376 0)
(0.589301118357 -0.0961984076606 0)
(0.599737761856 -0.0974760231732 0)
(0.61126751935 -0.0940057039725 0)
(0.623179485423 -0.0941828253812 0)
(0.634977947655 -0.0942786749176 0)
(0.646884492898 -0.0941453292208 0)
(0.658849922883 -0.0941416982645 0)
(0.669451657076 -0.095213462984 0)
(0.680256497766 -0.0967283705879 0)
(0.686897198565 -0.086882734809 0)
(0.697239623933 -0.0916898225266 0)
(0.701730222835 -0.0996287710599 0)
(0.712234667193 -0.0938756280275 0)
(0.719303696149 -0.0846243567677 0)
(0.730801964467 -0.0897256023235 0)
(0.73979714694 -0.0933253234318 0)
(0.748503826205 -0.0886444679979 0)
(0.758805684896 -0.0863477453603 0)
(0.765595260394 -0.0837484209333 0)
(0.776138507992 -0.0812106966903 0)
(0.78783382964 -0.0793617801002 0)
(0.797638677496 -0.0844267527558 0)
(0.809197289514 -0.0816502641202 0)
(0.82151552495 -0.0843318506984 0)
(0.83262449111 -0.0780903524128 0)
(0.842716068603 -0.0838389770904 0)
(0.851290850623 -0.0918933459844 0)
(0.862880078098 -0.0919128900243 0)
(0.870323419343 -0.0857724690119 0)
(0.880403450369 -0.0904861802142 0)
(0.892344649301 -0.089667978293 0)
(0.902416394489 -0.0816126675984 0)
(0.914445565597 -0.0807221567514 0)
(0.924847838778 -0.077951466728 0)
(0.932921384444 -0.0699459724335 0)
(0.940838329059 -0.0655156799431 0)
(0.951690542635 -0.0629659913854 0)
(0.9517164334 -0.0509915829019 0)
(0.957319360932 -0.0450916394356 0)
(0.961170694872 -0.0344072747569 0)
(0.972880684239 -0.0367326079321 0)
(0.976800257313 -0.025954557917 0)
(0.967640654234 -0.0236604808099 0)
(0.968541080332 -0.0136323370679 0)
(0.98074903592 -0.0130939702921 0)
(0.988214901501 -0.00577521124106 0)
(0.999832752584 -0.00338926399675 0)
(1.002156691 0.00801767202282 0)
(1.00706168132 0.0184921842437 0)
(1.01810303318 0.0152754819067 0)
(1.02767332937 0.0091142801424 0)
(1.02573234018 0.0185531820494 0)
(1.01799265574 0.0264674848549 0)
(1.02748858329 0.0344921928693 0)
(1.02629611374 0.0465262437895 0)
(1.03252797489 0.0565357957767 0)
(1.02502699066 0.0665233673892 0)
(1.01299356847 0.0657201801893 0)
(1.00263091801 0.0675863505626 0)
(0.993608463504 0.0708775320643 0)
(0.982183935506 0.0678370756033 0)
(0.97054862955 0.0658706220165 0)
(0.958543898334 0.0670941291745 0)
(0.949596426615 0.0760026444469 0)
(0.941809365018 0.0690577963745 0)
(0.929712437185 0.0721822153489 0)
(0.917615490983 0.0715553520339 0)
(0.911194503619 0.0610838819221 0)
(0.899305838793 0.0626691529936 0)
(0.887298890517 0.0620949515219 0)
(0.875481036377 0.062081849854 0)
(0.86400377601 0.0587975275136 0)
(0.851988575613 0.0585821992728 0)
(0.840050090077 0.0583288476441 0)
(0.828277678684 0.0584478600587 0)
(0.816035451341 0.0613803870986 0)
(0.804497901775 0.058582346813 0)
(0.796545790967 0.0682302372103 0)
(0.789064500332 0.0600837413708 0)
(0.777084737622 0.0588205906128 0)
(0.76519565164 0.0633394923037 0)
(0.753211229751 0.0645085469177 0)
(0.741548845454 0.0636139964092 0)
(0.729467718496 0.0626803305455 0)
(0.717688989213 0.0637959804218 0)
(0.705486688031 0.0666617436513 0)
(0.693605941009 0.0618836738865 0)
(0.681577022669 0.0657460883527 0)
(0.673872847123 0.0733367018544 0)
(0.662141832812 0.0715938504416 0)
(0.652408838259 0.0759763678018 0)
(0.640593764072 0.0780078999896 0)
(0.628554840786 0.0740846714531 0)
(0.617876827415 0.0802867257357 0)
(0.608232049686 0.0810438092844 0)
(0.598532917118 0.0883233124502 0)
(0.59058830058 0.0963082194999 0)
(0.5840513796 0.0862905430793 0)
(0.572269427935 0.0845442688948 0)
(0.560108632444 0.0877007158993 0)
(0.552783520814 0.0982732870519 0)
(0.540677545339 0.100899292324 0)
(0.534172333665 0.0905499313125 0)
(0.521874853856 0.0902096272462 0)
(0.510261227514 0.0852176014012 0)
(0.500920340643 0.0931613623961 0)
(0.490816995365 0.0974708246641 0)
(0.479952693552 0.0922914012961 0)
(0.482847413118 0.0885781511624 0)
(0.479047798056 0.0789137720581 0)
(0.468291032191 0.0818354128494 0)
(0.457307607818 0.0820514102456 0)
(0.449618027793 0.0788769701014 0)
(0.443180578996 0.0899441507187 0)
(0.431284863819 0.089630331008 0)
(0.423617871907 0.0828293889171 0)
(0.427207821599 0.0717283766118 0)
(0.418282640624 0.0626487220136 0)
(0.40581146255 0.061236978346 0)
(0.396134686865 0.0633550534753 0)
(0.386294160196 0.0696848050997 0)
(0.376664913775 0.0613665045685 0)
(0.370922858247 0.0501408229785 0)
(0.358590141376 0.0493779406529 0)
(0.347260730896 0.0444375755633 0)
(0.336732983714 0.0370399674477 0)
(0.326581051701 0.0424542874418 0)
(0.31646019775 0.0348138661371 0)
(0.304381195623 0.0338405454075 0)
(0.294539942838 0.038323817937 0)
(0.284328294242 0.0328012770742 0)
(0.274611107084 0.0242613179988 0)
(0.262217362065 0.0244537347329 0)
(0.250488469487 0.0253409082017 0)
(0.238468044083 0.0247013767352 0)
(0.226598116344 0.0245749086074 0)
(0.215138773458 0.0219518169028 0)
(0.20312631801 0.0253161784493 0)
(0.192709843791 0.0220999183716 0)
(0.18364444801 0.0177791661566 0)
(0.171671981634 0.0172115012461 0)
(0.160207197586 0.015042249075 0)
(0.148977570594 0.0150449048006 0)
(0.140081440924 0.0225609839919 0)
(0.130322949649 0.0253131323196 0)
(0.122656071229 0.0184456015798 0)
(0.111024576516 0.0168251286915 0)
(0.0994473397653 0.0148316645738 0)
(0.0874423474073 0.012554577836 0)
(0.0786893057262 0.017720848063 0)
(0.067035233727 0.0199509109711 0)
(0.0612264874669 0.0314748266694 0)
(0.050621989806 0.0365126446463 0)
(0.0390723279215 0.0335022656778 0)
(0.0351103062358 0.0374234930531 0)
(0.0241796899806 0.0421720918149 0)
(0.0154122844016 0.0503016304741 0)
(0.0129879050087 0.0411315024673 0)
(0.00333098250358 0.0343308181916 0)
(0.003072844341 0.0310767860904 0)
(0.00700428064335 0.0216060330662 0)
(0.00761952714058 0.00968537803125 0)
(0.00152732045909 -0.00039741925847 0)
(0.0101908608067 -0.00706620004566 0)
(0.0209004819295 -0.0105347788521 0)
(0.019045464953 -0.0217858584694 0)
(0.0158278183907 -0.0305151513106 0)
(0.00735360816926 -0.0393488484175 0)
(0.0225882806471 -0.0384939447221 0)
(0.0404565372424 -0.0255521100034 0)
(0.0609790790226 -0.032347899854 0)
(0.0841603016579 -0.0286137954175 0)
(0.110741241813 -0.0299366785539 0)
(0.12409327357 -0.0262200709924 0)
(0.145508081177 -0.0304225735263 0)
(0.15375133459 -0.0379605390024 0)
(0.16537554653 -0.0338018230459 0)
(0.198401292545 -0.0339325694558 0)
(0.211341669795 -0.0322537683885 0)
(0.227493944145 -0.0336131780179 0)
(0.243237026827 -0.0324935765402 0)
(0.257263998142 -0.0328471132369 0)
(0.27410063399 -0.0472228782903 0)
(0.296027725307 -0.0444665162445 0)
(0.319228957765 -0.0430033063786 0)
(0.342858457656 -0.0436863262414 0)
(0.355287284903 -0.0494314913218 0)
(0.37806263267 -0.0509053810475 0)
(0.395675179254 -0.0660514548715 0)
(0.409966761681 -0.0652893545982 0)
(0.434022034877 -0.0726887234436 0)
(0.465254652164 -0.0820372060238 0)
(0.489756368263 -0.0803163024994 0)
(0.518021933423 -0.0836832513743 0)
(0.55291158935 -0.0947099819677 0)
(0.572727230964 -0.0941995342838 0)
(0.597711061876 -0.0870714442828 0)
(0.617688206656 -0.081775906087 0)
(0.641713245935 -0.0830812761827 0)
(0.665301468666 -0.0840956115458 0)
(0.676553127242 -0.0853561474466 0)
(0.696244799262 -0.0801979127055 0)
(0.706075394664 -0.0866618807443 0)
(0.729316618393 -0.076882950442 0)
(0.739543753191 -0.0829223972114 0)
(0.749781626074 -0.0787783135358 0)
(0.770675163394 -0.0722755018114 0)
(0.783109005264 -0.0705880824206 0)
(0.796342665508 -0.0728104868838 0)
(0.819496169314 -0.0714897114942 0)
(0.843687005841 -0.0709581895129 0)
(0.856274214876 -0.0795991786068 0)
(0.8785900992 -0.0762419217097 0)
(0.889998221565 -0.0789819891375 0)
(0.910029182357 -0.0691195149234 0)
(0.921551359974 -0.0692785147816 0)
(0.930585744528 -0.0609405002378 0)
(0.940696494447 -0.0553479794067 0)
(0.950011185613 -0.0390338298068 0)
(0.957022004638 -0.0164752207604 0)
(0.973682230186 -0.00357677537819 0)
(0.990743069111 0.0077850375831 0)
(0.995950671363 0.0200984116076 0)
(1.01604150586 0.0392447714695 0)
(1.01719836168 0.0536669270277 0)
(1.00378480921 0.0561444042389 0)
(0.992076654393 0.0605460018115 0)
(0.978754519595 0.0551592551288 0)
(0.963949457782 0.0562150134361 0)
(0.951241374327 0.0603975075942 0)
(0.933345682605 0.0611847396744 0)
(0.922752452462 0.0613703210306 0)
(0.905230261224 0.0509000465675 0)
(0.881563456645 0.0501629557732 0)
(0.857351298144 0.0476917098726 0)
(0.831485451877 0.0473312535467 0)
(0.815759692352 0.0490247344925 0)
(0.785009172656 0.0482182743153 0)
(0.771620724787 0.0491578643337 0)
(0.746787617742 0.0518198716072 0)
(0.721170635147 0.0528839500218 0)
(0.707900446598 0.0555113866602 0)
(0.686447137297 0.0533175636366 0)
(0.667838336096 0.062146484985 0)
(0.654132474835 0.0635937504085 0)
(0.641581460633 0.0672467455904 0)
(0.61699923804 0.0691992824468 0)
(0.594092838598 0.0759343246692 0)
(0.57995644445 0.0742256502912 0)
(0.566172104152 0.0741955811691 0)
(0.546533844443 0.087870497178 0)
(0.523458197472 0.0776327129256 0)
(0.501481937306 0.0822609368023 0)
(0.48682509515 0.0800147679027 0)
(0.47274743036 0.0703785648694 0)
(0.460769255014 0.0724707485795 0)
(0.436007875515 0.0798736141306 0)
(0.43110106524 0.060904150184 0)
(0.413426091465 0.0505405206684 0)
(0.40003126501 0.0510003223821 0)
(0.386102057789 0.0531108798916 0)
(0.362764736676 0.0376697693316 0)
(0.349251619415 0.0310604969746 0)
(0.326652325514 0.0293966462147 0)
(0.314598188025 0.0234740188533 0)
(0.294380711284 0.0277291255522 0)
(0.27131406395 0.0136093967369 0)
(0.245491988732 0.0137514405297 0)
(0.22033538335 0.0120946801487 0)
(0.20510384137 0.0126595125536 0)
(0.178583124134 0.00697321927712 0)
(0.153446976107 0.00578349054388 0)
(0.141227946403 0.00841159635604 0)
(0.13121081505 0.0134262118827 0)
(0.120164517327 0.00768831078702 0)
(0.0961103846115 0.00385756303015 0)
(0.0750081382117 0.00745368329627 0)
(0.0533627636789 0.022333040766 0)
(0.0241855160483 0.0280386511322 0)
(0.0183254426759 0.0153272557031 0)
(0.0154288991694 0.0014408958439 0)
(0.0304196904613 -0.0162999388413 0)
(0.799251926209 0.047972595425 0)
(0.953142481205 -0.0273798676135 0)
(0.0126806852983 0.0305647864073 0)
(1.00515841774 0.0305299547463 0)
(0.0279980217887 -0.0285870237681 0)
(0.0520440964465 -0.0215152957701 0)
(0.0964754660364 -0.0290597921985 0)
(0.0722316862582 -0.0294286419039 0)
(0.136198670041 -0.0226027660974 0)
(0.189618135784 -0.0255553916265 0)
(0.177386660038 -0.0302215514743 0)
(0.366735484591 -0.0438580694364 0)
(0.283667689186 -0.0391738352957 0)
(0.306637264703 -0.037120270501 0)
(0.330366037583 -0.0369403401804 0)
(0.387665616349 -0.058338587333 0)
(0.424423270611 -0.06216589152 0)
(0.458489458025 -0.0705872841615 0)
(0.446103318665 -0.0718603097298 0)
(0.477313508572 -0.0811196616832 0)
(0.50280863953 -0.080168929027 0)
(0.532809428854 -0.0836315117291 0)
(0.561537040335 -0.0854398602505 0)
(0.546788553481 -0.0834340042493 0)
(0.65362074988 -0.0834247305822 0)
(0.586418913924 -0.0841671623795 0)
(0.581025983582 -0.0919623724068 0)
(0.605504958858 -0.0788222486551 0)
(0.629743398555 -0.0826310431586 0)
(0.718352091252 -0.0695035484758 0)
(0.68488047753 -0.0758593962884 0)
(0.70709335814 -0.0746745696213 0)
(0.759695446962 -0.0750243039202 0)
(0.806096908193 -0.0650828417946 0)
(0.831053408967 -0.0640932016658 0)
(0.867296265706 -0.0707371080119 0)
(0.898356087577 -0.0682849981807 0)
(0.939930127863 -0.0440987674806 0)
(0.844748123548 0.0472759244599 0)
(0.960651203402 -0.00525764058742 0)
(0.916877675922 0.0511489132478 0)
(0.94181693477 0.0516834401115 0)
(0.869746127911 0.0487726841796 0)
(0.893470437531 0.0507733095116 0)
(0.759160219338 0.0511073687758 0)
(0.734197352168 0.0520740090814 0)
(0.698086665957 0.0476581254505 0)
(0.674138489954 0.0504466428122 0)
(0.552641826559 0.0751766231451 0)
(0.629742140545 0.061658060254 0)
(0.603994014776 0.0642929221713 0)
(0.484627232316 0.0704195036477 0)
(0.5075854939 0.0721541924778 0)
(0.492750306951 0.0863828337241 0)
(0.378822741274 0.0390405322096 0)
(0.440278170892 0.0680365422619 0)
(0.427099421223 0.0502239158897 0)
(0.286338475062 0.0171530423676 0)
(0.338164579387 0.0235737350968 0)
(0.302008390339 0.0187104355404 0)
(0.258035951508 0.0136233979089 0)
(0.233001004863 0.0131793833962 0)
(0.191503296887 0.00902334177946 0)
(0.165998452195 0.00583352800502 0)
(0.0852492039078 -0.003508797227 0)
(0.107783989687 0.00507269742353 0)
(0.0620776538224 0.00799292556884 0)
(0.0333204334305 0.0261893722609 0)
(0.028507680381 -0.00039759081209 0)
(0.538614845073 0.0763120940013 0)
(0.452524107642 0.0634990550877 0)
(0.0419720938863 0.018418117331 0)
(0.0911174864491 -0.0171317068174 0)
(0.317612069157 -0.0300970711116 0)
(0.102943590404 -0.0199610562607 0)
(0.203390586369 -0.0227436648347 0)
(0.157377315464 -0.0257532879416 0)
(0.673009990985 -0.0737313586393 0)
(0.194512926802 -0.0132308650895 0)
(0.179243185277 -0.0161873038149 0)
(0.217779078102 -0.0218994931741 0)
(0.232579442832 -0.0214364667633 0)
(0.400449390957 -0.0546672626612 0)
(0.270467795988 -0.0348425595514 0)
(0.450821249556 -0.0593977993549 0)
(0.390173141371 -0.0458371830265 0)
(0.354349617584 -0.0366914583762 0)
(0.43774573005 -0.0606153471095 0)
(0.414248138753 -0.0521400197752 0)
(0.378652701943 -0.0379826263277 0)
(0.47100456047 -0.0697207444394 0)
(0.511142792781 -0.0701521639484 0)
(0.497093931915 -0.0690574881353 0)
(0.483796600606 -0.0691274573372 0)
(0.751393712635 -0.0668454082683 0)
(0.593098888317 -0.0751912276642 0)
(0.88784032518 0.0387286314217 0)
(0.72983952015 -0.0638443512583 0)
(0.855451437426 -0.0641099806717 0)
(0.79128368087 -0.0605758171225 0)
(0.740143373893 -0.0712196019257 0)
(0.776609728878 -0.0607307980033 0)
(0.763352445028 -0.0632963609437 0)
(0.843116604722 -0.0571145266176 0)
(0.87819881065 -0.0621429867339 0)
(0.739458622125 0.0404977697054 0)
(0.887383116328 -0.0680449798318 0)
(0.918677124167 -0.0583417468759 0)
(0.928996718605 -0.0500919730121 0)
(0.822776274659 0.0365124274037 0)
(0.807929052543 0.0367556836072 0)
(0.98295509599 0.0203871794982 0)
(0.965072180377 0.0060528358167 0)
(0.947841489352 -0.00832442498809 0)
(0.991134579052 0.033783154328 0)
(1.00418924329 0.0435350783424 0)
(0.992163254683 0.0485101987231 0)
(0.899848801294 0.0394026455347 0)
(0.955415074657 0.04704263901 0)
(0.837159903822 0.0360532009144 0)
(0.969136515688 0.0444985970037 0)
(0.928774397903 0.0509097659479 0)
(0.75252461231 0.0396152659315 0)
(0.863344027203 0.036941496723 0)
(0.940702763 -0.0320191624083 0)
(0.725977336425 0.0414077279455 0)
(0.22759177172 0.00138014461012 0)
(0.850529660761 0.0362830751187 0)
(0.76557620352 0.0383375900784 0)
(0.711833472411 0.0431864647034 0)
(0.573996678831 0.0625265973001 0)
(0.643747131418 0.0541062381072 0)
(0.617905866001 0.0566636361884 0)
(0.360398870433 0.0248575609002 0)
(0.265875407051 0.0022312368522 0)
(0.479554015883 0.0601060059939 0)
(0.372928175508 0.0261797054461 0)
(0.465925857879 0.0607025434222 0)
(0.2401624679 0.00262566975869 0)
(0.32628370371 0.0166256475236 0)
(0.442450678043 0.0526978057173 0)
(0.407345087031 0.0390932690669 0)
(0.393211285147 0.0395663131866 0)
(0.252828684506 0.0028924836627 0)
(0.102092283984 -0.0075792314742 0)
(0.186108068713 -0.00331107741869 0)
(0.494929089327 0.0749026048389 0)
(0.214030792675 0.000663371875318 0)
(0.1169024919 -0.0043602781064 0)
(0.145426198882 -0.00297221918369 0)
(0.158433569048 -0.00456683880099 0)
(0.131129492117 -0.000272907184614 0)
(0.0414741728361 -0.0107001660582 0)
(0.0696958843609 -0.00483376595936 0)
(0.0777805424451 -0.0167275062864 0)
(0.779041139756 0.0371777628433 0)
(0.168863327723 -0.0238367659985 0)
(0.264904163191 -0.0216328833193 0)
(0.518450532279 0.0654785731471 0)
(0.0305836589971 0.0147787271083 0)
(0.58844464251 0.0631974414225 0)
(0.793139603224 0.0366458451648 0)
(0.248486097353 -0.0195482567161 0)
(0.648727368538 -0.0719754983193 0)
(0.943795085439 -0.0200222521458 0)
(0.280465810103 0.00309656767243 0)
(0.200131253008 -0.000853961610614 0)
(0.0644501168271 -0.0181566731707 0)
(0.304964667339 -0.0243265589454 0)
(0.149368787675 -0.0159922489389 0)
(0.682022358329 -0.0636392094854 0)
(0.34168103418 -0.0300099782793 0)
(0.294022600043 -0.0316774836224 0)
(0.508368920191 0.0586758174954 0)
(0.463937132546 -0.0583145629094 0)
(0.280552007566 -0.0237086618073 0)
(0.428426836085 -0.0499398977032 0)
(0.574503465622 -0.0832442676282 0)
(0.525396829607 -0.0712344301789 0)
(0.612669654799 -0.0691499488228 0)
(0.875750041145 0.0378415057865 0)
(0.580482991124 -0.0730216535824 0)
(0.718962070076 -0.0558140419526 0)
(0.636682404756 -0.0715386848246 0)
(0.694960887726 -0.0677493326287 0)
(0.660868497285 -0.0725946034921 0)
(0.867179180959 -0.0560875452449 0)
(0.706540598186 -0.0612660882361 0)
(0.817505606541 -0.0570454221031 0)
(0.906220496051 -0.0566382620307 0)
(0.952114232127 0.00314437035147 0)
(0.49442866344 0.0623640739019 0)
(0.911721789032 0.0400700822543 0)
(0.978012876565 0.0078180195614 0)
(0.686473982951 0.0409752945612 0)
(0.65912668274 0.0526374599644 0)
(0.629590691985 0.0491478889014 0)
(0.350605092372 0.0173896497748 0)
(0.313277970224 0.0103279652951 0)
(0.297693891404 0.00384089234476 0)
(0.421486177599 0.0386892281687 0)
(0.386997383355 0.0273732126868 0)
(0.172301176832 -0.0045200117362 0)
(0.0544578817219 -0.00501394583557 0)
(0.559641286183 0.0625186527894 0)
(0.114111023712 -0.016797353523 0)
(0.531011039463 0.0640685022297 0)
(0.0506095177724 0.00941442808668 0)
(0.36626818145 -0.0305812783284 0)
(0.539530138641 -0.0715014788295 0)
(0.830219911541 -0.0501144502532 0)
(0.126386882856 -0.0134826735722 0)
(0.403791587561 -0.0416500291103 0)
(0.78631564305 0.0251961170178 0)
(0.668793834705 -0.0619082816595 0)
(0.208793427434 -0.0113167715653 0)
(0.498971274609 0.0511359385266 0)
(0.504541328522 -0.057978655232 0)
(0.44238205896 -0.0484112809618 0)
(0.328769686743 -0.0232327482449 0)
(0.78326680943 -0.0486665677903 0)
(0.418457365737 -0.0392156745717 0)
(0.391738527481 -0.0326653595356 0)
(0.600434753535 -0.0661337547419 0)
(0.624707507519 -0.0708764982563 0)
(0.567281042937 -0.072486814543 0)
(0.741775754594 -0.0589603189332 0)
(0.916633349578 -0.0459519634912 0)
(0.855358654183 -0.0497983363709 0)
(0.731490602803 -0.0508654877697 0)
(0.961008265651 0.0340338193763 0)
(0.801291986221 -0.0492719141977 0)
(0.767931006945 -0.051336084595 0)
(0.553682942212 -0.0721100376391 0)
(0.882133118339 0.0266821063719 0)
(0.869632169883 0.0259770694797 0)
(0.928374769957 -0.0377636000507 0)
(0.273081378486 -0.00980697363189 0)
(0.582078639001 0.0508042385807 0)
(0.956302121006 0.0136370728559 0)
(0.93940318758 0.000549305803612 0)
(0.922447152613 0.0418850699668 0)
(0.946614380551 0.0367823170657 0)
(0.815202321779 0.0247796034028 0)
(0.745250448551 0.028631676146 0)
(0.933448571386 0.0388303713633 0)
(0.758713408256 0.0273824561029 0)
(0.829563723039 0.02462359546 0)
(0.458153311192 0.0503165214938 0)
(0.607842808963 0.051172365199 0)
(0.545149445814 0.062770761652 0)
(0.664073863954 0.0424235806299 0)
(0.595811411178 0.051303195175 0)
(0.617713062121 0.0436000062885 0)
(0.639823686798 0.0419620209558 0)
(0.222700574254 -0.0103887447072 0)
(0.040686973167 0.00405147537674 0)
(0.36584724796 0.012122717068 0)
(0.436145256939 0.0388586337354 0)
(0.235948445885 -0.00938777276076 0)
(0.472688407544 0.0493724471303 0)
(0.967527930503 0.0201083326405 0)
(0.401023034566 0.0276240747974 0)
(0.700902870158 0.0327535014738 0)
(0.975408317717 0.0320736610932 0)
(0.65188445291 0.0418458887085 0)
(0.656020908228 -0.0609677543817 0)
(0.772324316715 0.0260154260158 0)
(0.692828269379 -0.0531668012813 0)
(0.894429991655 0.027556735632 0)
(0.521310458733 0.0536243872885 0)
(0.619930684821 -0.0595292026687 0)
(0.486782521747 0.049899198559 0)
(0.338845212495 0.0103168523458 0)
(0.800712825534 0.0249696414244 0)
(0.315504509071 -0.0166862479804 0)
(0.293359815317 -0.0197712825707 0)
(0.353499319333 -0.0233462262563 0)
(0.930382837075 -0.0247002056976 0)
(0.490632208302 -0.057490860849 0)
(0.477149394104 -0.0576292336874 0)
(0.287452410182 -0.0090021763736 0)
(0.456116744777 -0.0470929989062 0)
(0.433340946477 -0.0377211865994 0)
(0.518614773202 -0.0587350386591 0)
(0.378672947448 -0.0248316227036 0)
(0.842895889967 -0.0434395644824 0)
(0.816974391444 -0.0426613632978 0)
(0.754420545294 -0.0548029087248 0)
(0.587828007484 -0.063114556825 0)
(0.643653379522 -0.0604207012937 0)
(0.879596858504 -0.0482666658866 0)
(0.707621698955 -0.0474675896499 0)
(0.856848168257 0.0252745463498 0)
(0.677202913043 -0.0511952663807 0)
(0.89206728023 -0.0555238001803 0)
(0.567662874696 0.0506122203325 0)
(0.944325874722 0.0130219281902 0)
(0.631658695211 -0.0600435838648 0)
(0.90690410263 0.0286474929679 0)
(0.429668264669 0.0265912579501 0)
(0.981440243294 0.0427573031641 0)
(0.450892641764 0.0386164576254 0)
(0.731673308737 0.0296808701939 0)
(0.674076557824 0.0357958925842 0)
(0.629355202306 0.0358203563971 0)
(0.717418865753 0.0308588250539 0)
(0.415037059055 0.0273411047422 0)
(0.381067061877 0.0151964506258 0)
(0.247229360095 -0.00680699808871 0)
(0.685504603726 0.0278262415076 0)
(0.25900549152 -0.0090872063758 0)
(0.532719641624 -0.0592398640726 0)
(0.843593746901 0.0247763744963 0)
(0.720594941965 -0.0420265910628 0)
(0.326350860493 0.00356108044061 0)
(0.509740448081 0.0459040478835 0)
(0.93458243304 -0.0118441369294 0)
(0.608033792871 -0.0571385288423 0)
(0.302002807332 -0.0109135030542 0)
(0.164090560362 -0.0145642535977 0)
(0.137724843329 -0.0110561121386 0)
(0.80501475715 -0.0354861442631 0)
(0.596185337676 -0.0533857496379 0)
(0.915297498355 -0.0312887363003 0)
(0.447640186092 -0.0361769987922 0)
(0.758012213474 -0.042596940293 0)
(0.536258840475 0.0489659674335 0)
(0.789247310805 -0.0341161291874 0)
(0.391385038059 -0.0192226899722 0)
(0.511991513423 -0.0466238851231 0)
(0.830183803903 -0.0361273554033 0)
(0.406955060845 -0.0271093204034 0)
(0.724074443833 0.018774102661 0)
(0.772520255229 -0.0387931843877 0)
(0.903559195385 -0.0436287246631 0)
(0.365772698054 -0.0171270909248 0)
(0.339562468628 -0.00292341781757 0)
(0.74451343862 -0.0464916228632 0)
(0.576040375283 0.0386491480451 0)
(0.89119099935 -0.0419274878166 0)
(0.313515127932 -0.00313054994529 0)
(0.751190705285 0.0166523491102 0)
(0.497740957966 -0.0459848297671 0)
(0.57462129933 -0.0612545096993 0)
(0.327213094562 -0.00970093795126 0)
(0.867995205988 -0.0415368649708 0)
(0.604576660538 0.0394341264422 0)
(0.822044466039 0.01256915525 0)
(0.671767642588 0.0228364449935 0)
(0.737681075075 0.0178706640385 0)
(0.921152119006 0.0300107136556 0)
(0.684588717312 -0.0398353913979 0)
(0.395068561974 0.0161209353661 0)
(0.931909237156 0.0100247305847 0)
(0.876082389289 0.0149461353861 0)
(0.352239095131 0.00404158074335 0)
(0.951831135026 0.024385703192 0)
(0.552782683124 0.0502527173604 0)
(0.340483801366 -0.0164028106794 0)
(0.615558138263 -0.0494030934535 0)
(0.696327356387 0.0189897947608 0)
(0.424188208823 -0.0270833987519 0)
(0.465723915777 0.0380952318636 0)
(0.663515667733 -0.0499832549266 0)
(0.710060922486 0.0195620740602 0)
(0.888853075117 0.0152620340693 0)
(0.660472673729 0.0311867515805 0)
(0.469854423294 -0.0460450553465 0)
(0.522114960168 0.0404751214164 0)
(0.378194526433 -0.0114267560438 0)
(0.920808111347 -0.015913740708 0)
(0.438902816862 -0.0255676605818 0)
(0.461753478702 -0.0347325264068 0)
(0.855441101616 -0.035929499463 0)
(0.650562151156 -0.0492359838944 0)
(0.817207190339 -0.0268777932854 0)
(0.697261897623 -0.0400144532819 0)
(0.560872532065 -0.0602646635005 0)
(0.734234701534 -0.0380224444145 0)
(0.546815741537 -0.0596457222603 0)
(0.807818267422 0.0131007825692 0)
(0.561539238236 0.0387144243132 0)
(0.644589300601 0.0289479505326 0)
(0.90092044598 0.0166343167492 0)
(0.444357337293 0.0258462281558 0)
(0.882446799282 -0.0318375172517 0)
(0.936392065573 0.0247266577921 0)
(0.616358829387 0.0304770905708 0)
(0.836386387559 0.0130721064151 0)
(0.682847292086 0.0149134867861 0)
(0.590529339783 0.0383415863552 0)
(0.48370449115 -0.0456395780399 0)
(0.365386272699 -0.00320653998871 0)
(0.408436262197 0.015842013885 0)
(0.863329255569 0.0141967768641 0)
(0.779038060395 0.0133584199356 0)
(0.626266502438 -0.0487617502031 0)
(0.670873148749 -0.0388447950698 0)
(0.764879050065 0.0150253607062 0)
(0.495968010026 0.0390538211572 0)
(0.925984440265 -0.00271993034625 0)
(0.480368834852 0.038268744171 0)
(0.526185638264 -0.0470854938697 0)
(0.793219086763 0.0133100252451 0)
(0.605688236458 -0.044001253653 0)
(0.708516051428 -0.0313951700328 0)
(0.352753737921 -0.00971567165828 0)
(0.390411200147 -0.00581122084743 0)
(0.692412927246 -0.027868886689 0)
(0.908044106355 -0.0198715049864 0)
(0.761475280376 -0.0302366278064 0)
(0.430631062553 -0.0152026083451 0)
(0.40279286804 -0.0123391968597 0)
(0.850297550155 0.0135180269598 0)
(0.630031646923 0.0225578172087 0)
(0.692424941361 0.00777225582826 0)
(0.41664016887 -0.0161592585548 0)
(0.50984824183 0.0335652608238 0)
(0.422313872464 0.0159732425658 0)
(0.377976406842 0.00203004527196 0)
(0.899082515393 -0.0305853167898 0)
(0.476137255359 -0.0335798230382 0)
(0.547133698174 0.037424521363 0)
(0.775397260426 -0.0254365181291 0)
(0.505379445749 -0.0347315694055 0)
(0.670219313155 0.00936891377235 0)
(0.453003083565 -0.0237958840284 0)
(0.829208552223 0.000976196582909 0)
(0.389415445407 0.0060128710177 0)
(0.490709692446 -0.0337497524299 0)
(0.600935164613 0.0248628357863 0)
(0.638147526965 -0.048814105558 0)
(0.67821908789 -0.0273856004759 0)
(0.843120860133 -0.0304222224889 0)
(0.867624621666 -0.0269038206981 0)
(0.869714240777 0.00329118727758 0)
(0.583137436844 -0.0506261961239 0)
(0.459105011865 0.0260615693565 0)
(0.801192636189 -0.0230682081779 0)
(0.913161896068 0.0182822112137 0)
(0.882548399184 0.00410490036698 0)
(0.747905367256 -0.0337653378629 0)
(0.56963055607 0.0272653440731 0)
(0.657441212575 -0.038001078172 0)
(0.724037821147 -0.0285981292258 0)
(0.831855579478 -0.0225530336322 0)
(0.77065369675 0.00223251374107 0)
(0.521009125929 0.0270233292902 0)
(0.593037038644 -0.0400769085755 0)
(0.437744745846 0.012349856442 0)
(0.843455745286 0.00185096381143 0)
(0.857175399012 0.00200700771631 0)
(0.682504474241 0.00131387264811 0)
(0.787697632119 -0.0173811411029 0)
(0.910377364488 -0.00556905541394 0)
(0.569135410765 -0.048841744729 0)
(0.554853687575 -0.0478030933949 0)
(0.519758920958 -0.0352226817576 0)
(0.467235243053 -0.0221827522892 0)
(0.664198921638 -0.0266926345857 0)
(0.896361103148 0.00186102250977 0)
(0.657713856763 0.0180804541419 0)
(0.813587947358 -0.000791991749966 0)
(0.924482534034 0.0183590517317 0)
(0.616527781953 0.0171868254612 0)
(0.643346840203 0.0134095532344 0)
(0.743397993827 0.00611214433002 0)
(0.71691099516 0.00726852815193 0)
(0.473581473151 0.0264211907942 0)
(0.584095883179 0.0254871221087 0)
(0.499558260979 0.0273595990521 0)
(0.644415455599 -0.0374641021346 0)
(0.533596763197 0.0337216706786 0)
(0.401982113421 0.00281256964915 0)
(0.54048079108 -0.0473460394646 0)
(0.854769528513 -0.0223226721423 0)
(0.618033819151 -0.0382666849144 0)
(0.555810616073 0.0269218536976 0)
(0.487448400896 0.0271287949923 0)
(0.704135976862 0.00748715333587 0)
(0.756732856872 0.00453216225124 0)
(0.73015753096 0.00696291492635 0)
(0.786270157666 -0.00086601443455 0)
(0.444247865401 -0.0131033022776 0)
(0.919217486216 0.00729070128784 0)
(0.701179193414 -0.0167869738244 0)
(0.895049474665 -0.0160347542118 0)
(0.836747968795 -0.00962638806352 0)
(0.695907048561 -0.0037511877711 0)
(0.482984223527 -0.0203125748982 0)
(0.415666273694 0.00517438380676 0)
(0.811006790345 -0.0144969073428 0)
(0.509245215951 0.020423433673 0)
(0.548957499916 -0.0353565850243 0)
(0.531314026624 0.0215020534801 0)
(0.606028078441 -0.0286619962069 0)
(0.774694746042 -0.0111071098969 0)
(0.605121169545 0.0111960335267 0)
(0.62919041449 0.00898172698647 0)
(0.656611103877 0.00350357783765 0)
(0.467539284529 0.0142548019955 0)
(0.878876988561 -0.0176036153414 0)
(0.498991899179 -0.0228934940718 0)
(0.631317460724 -0.0373381245756 0)
(0.684754299437 -0.0136639279597 0)
(0.453104145542 0.0133456148778 0)
(0.534101500242 -0.0353821511464 0)
(0.57870264811 -0.0379968669259 0)
(0.45775580298 -0.0111358028532 0)
(0.543070722179 0.0242162320267 0)
(0.764739476533 -0.01886453315 0)
(0.907819431974 0.00733824609179 0)
(0.876159021133 -0.00587733139079 0)
(0.800126770204 0.00301792891482 0)
(0.670329204544 -0.00439209664482 0)
(0.562924396759 0.0175614719758 0)
(0.85051997757 -0.00938965228471 0)
(0.737837346241 -0.0255935396567 0)
(0.748519339122 -0.0057143874162 0)
(0.84345609001 -0.018876323796 0)
(0.671042808007 -0.0167674826865 0)
(0.761109379236 -0.00775539226339 0)
(0.423243363048 -0.00521846210508 0)
(0.56387450702 -0.0361147004289 0)
(0.589075338484 -0.0270208611067 0)
(0.521351842175 0.0121593500385 0)
(0.886582652907 -0.00706153496496 0)
(0.590592492126 0.0102681167931 0)
(0.641456965134 -0.00217678737272 0)
(0.71571204681 -0.0173258598315 0)
(0.481843260772 0.0149868974991 0)
(0.574979667662 0.0139236855433 0)
(0.799539604234 -0.00920113243977 0)
(0.709566613263 -0.00482295494486 0)
(0.622961003128 -0.0257696151345 0)
(0.615874982327 0.00347519066015 0)
(0.471189183866 -0.00948325824915 0)
(0.751728563157 -0.019703776493 0)
(0.651073877147 -0.0259379530474 0)
(0.55121153824 0.0140239760798 0)
(0.72282585222 -0.00468451186704 0)
(0.864737568619 -0.0111841344499 0)
(0.495620825484 0.0163365158128 0)
(0.82342807602 -0.012097478367 0)
(0.513535398816 -0.0237035857609 0)
(0.602955483588 -0.00131720830037 0)
(0.735637555347 -0.00428794995475 0)
(0.411946124568 -0.00535534488807 0)
(0.427233543829 0.00527262675406 0)
(0.50594212203 0.00829499590489 0)
(0.614892681561 -0.0122506862168 0)
(0.558501716754 -0.0223545250592 0)
(0.657262117477 -0.0122270053426 0)
(0.475983271234 0.00315127834715 0)
(0.57408303657 -0.0256520522471 0)
(0.43586055232 -0.00281840556847 0)
(0.537521905587 0.0113556314444 0)
(0.637464948095 -0.0260836830582 0)
(0.448598619623 0.000116486371658 0)
(0.598216242728 -0.0150168302918 0)
(0.491146580378 0.00336022757039 0)
(0.494316342696 -0.0108726211 0)
(0.740668224771 -0.0143703931233 0)
(0.626650922907 -0.00319278690387 0)
(0.631168883259 -0.0143460316672 0)
(0.542231404779 -0.0238006939963 0)
(0.515122092942 -0.00113261167101 0)
(0.562281121616 0.00579237606976 0)
(0.583283414625 -0.0146586373115 0)
(0.462293671229 0.00168983896625 0)
(0.5296835183 -0.000161160690676 0)
(0.527788018192 -0.0236526858799 0)
(0.48306113384 -0.00692225319522 0)
(0.546586065054 0.000131481842769 0)
(0.576014098136 -0.0010897906419 0)
(0.548851123816 -0.0128591483266 0)
(0.502656068559 -0.00267180867997 0)
(0.507772569815 -0.012731807166 0)
(0.729052885517 -0.0159621636725 0)
(0.570550880733 -0.0140168664324 0)
(0.590239197137 -0.00403603550782 0)
(0.644004496416 -0.0156320392375 0)
(0.560511130687 -0.00700576685112 0)
(0.535881613931 -0.0118500710519 0)
(0.521656536337 -0.0121817039576 0)
(0.0166541879235 -0.0479204218386 0.02)
(0.0286109859504 -0.0468989065871 0.02)
(0.0388011563715 -0.03898899325 0.02)
(0.0508609153648 -0.0381231692845 0.02)
(0.0595387933908 -0.0456862045903 0.02)
(0.0688570427449 -0.0413988607989 0.02)
(0.0776308585273 -0.0397431810822 0.02)
(0.0896214707866 -0.0393933727829 0.02)
(0.101623437445 -0.0387913068555 0.02)
(0.111804093672 -0.0409734529456 0.02)
(0.12263525095 -0.0384117414746 0.02)
(0.134662481899 -0.0365580260822 0.02)
(0.143767782606 -0.0448591690542 0.02)
(0.153890316495 -0.0521402213476 0.02)
(0.161236591859 -0.0433282473216 0.02)
(0.173314457587 -0.0423461415494 0.02)
(0.185263733237 -0.0386741147972 0.02)
(0.196886356041 -0.044150562791 0.02)
(0.204776374714 -0.0429772342268 0.02)
(0.216723335823 -0.0416546664272 0.02)
(0.228552650645 -0.045831798673 0.02)
(0.240566911951 -0.0448865526643 0.02)
(0.252483568914 -0.0442464655688 0.02)
(0.262107277459 -0.0464868175107 0.02)
(0.264716072021 -0.0569989514406 0.02)
(0.276250563858 -0.0571505885391 0.02)
(0.287829041568 -0.0539426273582 0.02)
(0.297121192381 -0.0559877426572 0.02)
(0.308018955421 -0.0496367642143 0.02)
(0.319920380648 -0.0546263436255 0.02)
(0.332133465293 -0.0517586806151 0.02)
(0.343828522236 -0.0572390266387 0.02)
(0.355990442331 -0.060465143654 0.02)
(0.368126063134 -0.0578487910185 0.02)
(0.376940303299 -0.0633503807751 0.02)
(0.385675897192 -0.0692417940974 0.02)
(0.389423755476 -0.0764069535857 0.02)
(0.401012779976 -0.0744639114099 0.02)
(0.410966206444 -0.0775529534211 0.02)
(0.422160277974 -0.0738411460959 0.02)
(0.429934179885 -0.0837857621016 0.02)
(0.442017377352 -0.0854673080307 0.02)
(0.453631271106 -0.0828267307162 0.02)
(0.459324437865 -0.0943072882588 0.02)
(0.471212764492 -0.0934684980936 0.02)
(0.483010506615 -0.0919025549614 0.02)
(0.494547102974 -0.0913719706076 0.02)
(0.506660567104 -0.0902156043437 0.02)
(0.516467745297 -0.0969499288016 0.02)
(0.528272674037 -0.0972426399996 0.02)
(0.540405702432 -0.0948919127018 0.02)
(0.54726005163 -0.103105084962 0.02)
(0.556693805369 -0.106651066257 0.02)
(0.563425562835 -0.0994319417452 0.02)
(0.574738941909 -0.102953606283 0.02)
(0.581449641222 -0.100822592376 0.02)
(0.589301118357 -0.0961984076606 0.02)
(0.599737761856 -0.0974760231732 0.02)
(0.61126751935 -0.0940057039725 0.02)
(0.623179485423 -0.0941828253812 0.02)
(0.634977947655 -0.0942786749176 0.02)
(0.646884492898 -0.0941453292208 0.02)
(0.658849922883 -0.0941416982645 0.02)
(0.669451657076 -0.095213462984 0.02)
(0.680256497766 -0.0967283705879 0.02)
(0.686897198565 -0.086882734809 0.02)
(0.697239623933 -0.0916898225266 0.02)
(0.701730222835 -0.0996287710599 0.02)
(0.712234667193 -0.0938756280275 0.02)
(0.719303696149 -0.0846243567677 0.02)
(0.730801964467 -0.0897256023235 0.02)
(0.73979714694 -0.0933253234318 0.02)
(0.748503826205 -0.0886444679979 0.02)
(0.758805684896 -0.0863477453603 0.02)
(0.765595260394 -0.0837484209333 0.02)
(0.776138507992 -0.0812106966903 0.02)
(0.78783382964 -0.0793617801002 0.02)
(0.797638677496 -0.0844267527558 0.02)
(0.809197289514 -0.0816502641202 0.02)
(0.82151552495 -0.0843318506984 0.02)
(0.83262449111 -0.0780903524128 0.02)
(0.842716068603 -0.0838389770904 0.02)
(0.851290850623 -0.0918933459844 0.02)
(0.862880078098 -0.0919128900243 0.02)
(0.870323419343 -0.0857724690119 0.02)
(0.880403450369 -0.0904861802142 0.02)
(0.892344649301 -0.089667978293 0.02)
(0.902416394489 -0.0816126675984 0.02)
(0.914445565597 -0.0807221567514 0.02)
(0.924847838778 -0.077951466728 0.02)
(0.932921384444 -0.0699459724335 0.02)
(0.940838329059 -0.0655156799431 0.02)
(0.951690542635 -0.0629659913854 0.02)
(0.9517164334 -0.0509915829019 0.02)
(0.957319360932 -0.0450916394356 0.02)
(0.961170694872 -0.0344072747569 0.02)
(0.972880684239 -0.0367326079321 0.02)
(0.976800257313 -0.025954557917 0.02)
(0.967640654234 -0.0236604808099 0.02)
(0.968541080332 -0.0136323370679 0.02)
(0.98074903592 -0.0130939702921 0.02)
(0.988214901501 -0.00577521124106 0.02)
(0.999832752584 -0.00338926399675 0.02)
(1.002156691 0.00801767202282 0.02)
(1.00706168132 0.0184921842437 0.02)
(1.01810303318 0.0152754819067 0.02)
(1.02767332937 0.0091142801424 0.02)
(1.02573234018 0.0185531820494 0.02)
(1.01799265574 0.0264674848549 0.02)
(1.02748858329 0.0344921928693 0.02)
(1.02629611374 0.0465262437895 0.02)
(1.03252797489 0.0565357957767 0.02)
(1.02502699066 0.0665233673892 0.02)
(1.01299356847 0.0657201801893 0.02)
(1.00263091801 0.0675863505626 0.02)
(0.993608463504 0.0708775320643 0.02)
(0.982183935506 0.0678370756033 0.02)
(0.97054862955 0.0658706220165 0.02)
(0.958543898334 0.0670941291745 0.02)
(0.949596426615 0.0760026444469 0.02)
(0.941809365018 0.0690577963745 0.02)
(0.929712437185 0.0721822153489 0.02)
(0.917615490983 0.0715553520339 0.02)
(0.911194503619 0.0610838819221 0.02)
(0.899305838793 0.0626691529936 0.02)
(0.887298890517 0.0620949515219 0.02)
(0.875481036377 0.062081849854 0.02)
(0.86400377601 0.0587975275136 0.02)
(0.851988575613 0.0585821992728 0.02)
(0.840050090077 0.0583288476441 0.02)
(0.828277678684 0.0584478600587 0.02)
(0.816035451341 0.0613803870986 0.02)
(0.804497901775 0.058582346813 0.02)
(0.796545790967 0.0682302372103 0.02)
(0.789064500332 0.0600837413708 0.02)
(0.777084737622 0.0588205906128 0.02)
(0.76519565164 0.0633394923037 0.02)
(0.753211229751 0.0645085469177 0.02)
(0.741548845454 0.0636139964092 0.02)
(0.729467718496 0.0626803305455 0.02)
(0.717688989213 0.0637959804218 0.02)
(0.705486688031 0.0666617436513 0.02)
(0.693605941009 0.0618836738865 0.02)
(0.681577022669 0.0657460883527 0.02)
(0.673872847123 0.0733367018544 0.02)
(0.662141832812 0.0715938504416 0.02)
(0.652408838259 0.0759763678018 0.02)
(0.640593764072 0.0780078999896 0.02)
(0.628554840786 0.0740846714531 0.02)
(0.617876827415 0.0802867257357 0.02)
(0.608232049686 0.0810438092844 0.02)
(0.598532917118 0.0883233124502 0.02)
(0.59058830058 0.0963082194999 0.02)
(0.5840513796 0.0862905430793 0.02)
(0.572269427935 0.0845442688948 0.02)
(0.560108632444 0.0877007158993 0.02)
(0.552783520814 0.0982732870519 0.02)
(0.540677545339 0.100899292324 0.02)
(0.534172333665 0.0905499313125 0.02)
(0.521874853856 0.0902096272462 0.02)
(0.510261227514 0.0852176014012 0.02)
(0.500920340643 0.0931613623961 0.02)
(0.490816995365 0.0974708246641 0.02)
(0.479952693552 0.0922914012961 0.02)
(0.482847413118 0.0885781511624 0.02)
(0.479047798056 0.0789137720581 0.02)
(0.468291032191 0.0818354128494 0.02)
(0.457307607818 0.0820514102456 0.02)
(0.449618027793 0.0788769701014 0.02)
(0.443180578996 0.0899441507187 0.02)
(0.431284863819 0.089630331008 0.02)
(0.423617871907 0.0828293889171 0.02)
(0.427207821599 0.0717283766118 0.02)
(0.418282640624 0.0626487220136 0.02)
(0.40581146255 0.061236978346 0.02)
(0.396134686865 0.0633550534753 0.02)
(0.386294160196 0.0696848050997 0.02)
(0.376664913775 0.0613665045685 0.02)
(0.370922858247 0.0501408229785 0.02)
(0.358590141376 0.0493779406529 0.02)
(0.347260730896 0.0444375755633 0.02)
(0.336732983714 0.0370399674477 0.02)
(0.326581051701 0.0424542874418 0.02)
(0.31646019775 0.0348138661371 0.02)
(0.304381195623 0.0338405454075 0.02)
(0.294539942838 0.038323817937 0.02)
(0.284328294242 0.0328012770742 0.02)
(0.274611107084 0.0242613179988 0.02)
(0.262217362065 0.0244537347329 0.02)
(0.250488469487 0.0253409082017 0.02)
(0.238468044083 0.0247013767352 0.02)
(0.226598116344 0.0245749086074 0.02)
(0.215138773458 0.0219518169028 0.02)
(0.20312631801 0.0253161784493 0.02)
(0.192709843791 0.0220999183716 0.02)
(0.18364444801 0.0177791661566 0.02)
(0.171671981634 0.0172115012461 0.02)
(0.160207197586 0.015042249075 0.02)
(0.148977570594 0.0150449048006 0.02)
(0.140081440924 0.0225609839919 0.02)
(0.130322949649 0.0253131323196 0.02)
(0.122656071229 0.0184456015798 0.02)
(0.111024576516 0.0168251286915 0.02)
(0.0994473397653 0.0148316645738 0.02)
(0.0874423474073 0.012554577836 0.02)
(0.0786893057262 0.017720848063 0.02)
(0.067035233727 0.0199509109711 0.02)
(0.0612264874669 0.0314748266694 0.02)
(0.050621989806 0.0365126446463 0.02)
(0.0390723279215 0.0335022656778 0.02)
(0.0351103062358 0.0374234930531 0.02)
(0.0241796899806 0.0421720918149 0.02)
(0.0154122844016 0.0503016304741 0.02)
(0.0129879050087 0.0411315024673 0.02)
(0.00333098250358 0.0343308181916 0.02)
(0.003072844341 0.0310767860904 0.02)
(0.00700428064335 0.0216060330662 0.02)
(0.00761952714058 0.00968537803125 0.02)
(0.00152732045909 -0.00039741925847 0.02)
(0.0101908608067 -0.00706620004566 0.02)
(0.0209004819295 -0.0105347788521 0.02)
(0.019045464953 -0.0217858584694 0.02)
(0.0158278183907 -0.0305151513106 0.02)
(0.00735360816926 -0.0393488484175 0.02)
(0.0225882806471 -0.0384939447221 0.02)
(0.0404565372424 -0.0255521100034 0.02)
(0.0609790790226 -0.032347899854 0.02)
(0.0841603016579 -0.0286137954175 0.02)
(0.110741241813 -0.0299366785539 0.02)
(0.12409327357 -0.0262200709924 0.02)
(0.145508081177 -0.0304225735263 0.02)
(0.15375133459 -0.0379605390024 0.02)
(0.16537554653 -0.0338018230459 0.02)
(0.198401292545 -0.0339325694558 0.02)
(0.211341669795 -0.0322537683885 0.02)
(0.227493944145 -0.0336131780179 0.02)
(0.243237026827 -0.0324935765402 0.02)
(0.257263998142 -0.0328471132369 0.02)
(0.27410063399 -0.0472228782903 0.02)
(0.296027725307 -0.0444665162445 0.02)
(0.319228957765 -0.0430033063786 0.02)
(0.342858457656 -0.0436863262414 0.02)
(0.355287284903 -0.0494314913218 0.02)
(0.37806263267 -0.0509053810475 0.02)
(0.395675179254 -0.0660514548715 0.02)
(0.409966761681 -0.0652893545982 0.02)
(0.434022034877 -0.0726887234436 0.02)
(0.465254652164 -0.0820372060238 0.02)
(0.489756368263 -0.0803163024994 0.02)
(0.518021933423 -0.0836832513743 0.02)
(0.55291158935 -0.0947099819677 0.02)
(0.572727230964 -0.0941995342838 0.02)
(0.597711061876 -0.0870714442828 0.02)
(0.617688206656 -0.081775906087 0.02)
(0.641713245935 -0.0830812761827 0.02)
(0.665301468666 -0.0840956115458 0.02)
(0.676553127242 -0.0853561474466 0.02)
(0.696244799262 -0.0801979127055 0.02)
(0.706075394664 -0.0866618807443 0.02)
(0.729316618393 -0.076882950442 0.02)
(0.739543753191 -0.0829223972114 0.02)
(0.749781626074 -0.0787783135358 0.02)
(0.770675163394 -0.0722755018114 0.02)
(0.783109005264 -0.0705880824206 0.02)
(0.796342665508 -0.0728104868838 0.02)
(0.819496169314 -0.0714897114942 0.02)
(0.843687005841 -0.0709581895129 0.02)
(0.856274214876 -0.0795991786068 0.02)
(0.8785900992 -0.0762419217097 0.02)
(0.889998221565 -0.0789819891375 0.02)
(0.910029182357 -0.0691195149234 0.02)
(0.921551359974 -0.0692785147816 0.02)
(0.930585744528 -0.0609405002378 0.02)
(0.940696494447 -0.0553479794067 0.02)
(0.950011185613 -0.0390338298068 0.02)
(0.957022004638 -0.0164752207604 0.02)
(0.973682230186 -0.00357677537819 0.02)
(0.990743069111 0.0077850375831 0.02)
(0.995950671363 0.0200984116076 0.02)
(1.01604150586 0.0392447714695 0.02)
(1.01719836168 0.0536669270277 0.02)
(1.00378480921 0.0561444042389 0.02)
(0.992076654393 0.0605460018115 0.02)
(0.978754519595 0.0551592551288 0.02)
(0.963949457782 0.0562150134361 0.02)
(0.951241374327 0.0603975075942 0.02)
(0.933345682605 0.0611847396744 0.02)
(0.922752452462 0.0613703210306 0.02)
(0.905230261224 0.0509000465675 0.02)
(0.881563456645 0.0501629557732 0.02)
(0.857351298144 0.0476917098726 0.02)
(0.831485451877 0.0473312535467 0.02)
(0.815759692352 0.0490247344925 0.02)
(0.785009172656 0.0482182743153 0.02)
(0.771620724787 0.0491578643337 0.02)
(0.746787617742 0.0518198716072 0.02)
(0.721170635147 0.0528839500218 0.02)
(0.707900446598 0.0555113866602 0.02)
(0.686447137297 0.0533175636366 0.02)
(0.667838336096 0.062146484985 0.02)
(0.654132474835 0.0635937504085 0.02)
(0.641581460633 0.0672467455904 0.02)
(0.61699923804 0.0691992824468 0.02)
(0.594092838598 0.0759343246692 0.02)
(0.57995644445 0.0742256502912 0.02)
(0.566172104152 0.0741955811691 0.02)
(0.546533844443 0.087870497178 0.02)
(0.523458197472 0.0776327129256 0.02)
(0.501481937306 0.0822609368023 0.02)
(0.48682509515 0.0800147679027 0.02)
(0.47274743036 0.0703785648694 0.02)
(0.460769255014 0.0724707485795 0.02)
(0.436007875515 0.0798736141306 0.02)
(0.43110106524 0.060904150184 0.02)
(0.413426091465 0.0505405206684 0.02)
(0.40003126501 0.0510003223821 0.02)
(0.386102057789 0.0531108798916 0.02)
(0.362764736676 0.0376697693316 0.02)
(0.349251619415 0.0310604969746 0.02)
(0.326652325514 0.0293966462147 0.02)
(0.314598188025 0.0234740188533 0.02)
(0.294380711284 0.0277291255522 0.02)
(0.27131406395 0.0136093967369 0.02)
(0.245491988732 0.0137514405297 0.02)
(0.22033538335 0.0120946801487 0.02)
(0.20510384137 0.0126595125536 0.02)
(0.178583124134 0.00697321927712 0.02)
(0.153446976107 0.00578349054388 0.02)
(0.141227946403 0.00841159635604 0.02)
(0.13121081505 0.0134262118827 0.02)
(0.120164517327 0.00768831078702 0.02)
(0.0961103846115 0.00385756303015 0.02)
(0.0750081382117 0.00745368329627 0.02)
(0.0533627636789 0.022333040766 0.02)
(0.0241855160483 0.0280386511322 0.02)
(0.0183254426759 0.0153272557031 0.02)
(0.0154288991694 0.0014408958439 0.02)
(0.0304196904613 -0.0162999388413 0.02)
(0.799251926209 0.047972595425 0.02)
(0.953142481205 -0.0273798676135 0.02)
(0.0126806852983 0.0305647864073 0.02)
(1.00515841774 0.0305299547463 0.02)
(0.0279980217887 -0.0285870237681 0.02)
(0.0520440964465 -0.0215152957701 0.02)
(0.0964754660364 -0.0290597921985 0.02)
(0.0722316862582 -0.0294286419039 0.02)
(0.136198670041 -0.0226027660974 0.02)
(0.189618135784 -0.0255553916265 0.02)
(0.177386660038 -0.0302215514743 0.02)
(0.366735484591 -0.0438580694364 0.02)
(0.283667689186 -0.0391738352957 0.02)
(0.306637264703 -0.037120270501 0.02)
(0.330366037583 -0.0369403401804 0.02)
(0.387665616349 -0.058338587333 0.02)
(0.424423270611 -0.06216589152 0.02)
(0.458489458025 -0.0705872841615 0.02)
(0.446103318665 -0.0718603097298 0.02)
(0.477313508572 -0.0811196616832 0.02)
(0.50280863953 -0.080168929027 0.02)
(0.532809428854 -0.0836315117291 0.02)
(0.561537040335 -0.0854398602505 0.02)
(0.546788553481 -0.0834340042493 0.02)
(0.65362074988 -0.0834247305822 0.02)
(0.586418913924 -0.0841671623795 0.02)
(0.581025983582 -0.0919623724068 0.02)
(0.605504958858 -0.0788222486551 0.02)
(0.629743398555 -0.0826310431586 0.02)
(0.718352091252 -0.0695035484758 0.02)
(0.68488047753 -0.0758593962884 0.02)
(0.70709335814 -0.0746745696213 0.02)
(0.759695446962 -0.0750243039202 0.02)
(0.806096908193 -0.0650828417946 0.02)
(0.831053408967 -0.0640932016658 0.02)
(0.867296265706 -0.0707371080119 0.02)
(0.898356087577 -0.0682849981807 0.02)
(0.939930127863 -0.0440987674806 0.02)
(0.844748123548 0.0472759244599 0.02)
(0.978012876565 0.0078180195614 0.02)
(0.960651203402 -0.00525764058742 0.02)
(0.916877675922 0.0511489132478 0.02)
(0.94181693477 0.0516834401115 0.02)
(0.869746127911 0.0487726841796 0.02)
(0.893470437531 0.0507733095116 0.02)
(0.759160219338 0.0511073687758 0.02)
(0.734197352168 0.0520740090814 0.02)
(0.698086665957 0.0476581254505 0.02)
(0.674138489954 0.0504466428122 0.02)
(0.552641826559 0.0751766231451 0.02)
(0.629742140545 0.061658060254 0.02)
(0.603994014776 0.0642929221713 0.02)
(0.484627232316 0.0704195036477 0.02)
(0.5075854939 0.0721541924778 0.02)
(0.492750306951 0.0863828337241 0.02)
(0.378822741274 0.0390405322096 0.02)
(0.440278170892 0.0680365422619 0.02)
(0.427099421223 0.0502239158897 0.02)
(0.286338475062 0.0171530423676 0.02)
(0.338164579387 0.0235737350968 0.02)
(0.302008390339 0.0187104355404 0.02)
(0.258035951508 0.0136233979089 0.02)
(0.233001004863 0.0131793833962 0.02)
(0.191503296887 0.00902334177946 0.02)
(0.165998452195 0.00583352800502 0.02)
(0.0852492039078 -0.003508797227 0.02)
(0.107783989687 0.00507269742353 0.02)
(0.0620776538224 0.00799292556884 0.02)
(0.0333204334305 0.0261893722609 0.02)
(0.028507680381 -0.00039759081209 0.02)
(0.538614845073 0.0763120940013 0.02)
(0.452524107642 0.0634990550877 0.02)
(0.0419720938863 0.018418117331 0.02)
(0.0911174864491 -0.0171317068174 0.02)
(0.317612069157 -0.0300970711116 0.02)
(0.102943590404 -0.0199610562607 0.02)
(0.203390586369 -0.0227436648347 0.02)
(0.157377315464 -0.0257532879416 0.02)
(0.673009990985 -0.0737313586393 0.02)
(0.194512926802 -0.0132308650895 0.02)
(0.179243185277 -0.0161873038149 0.02)
(0.217779078102 -0.0218994931741 0.02)
(0.232579442832 -0.0214364667633 0.02)
(0.400449390957 -0.0546672626612 0.02)
(0.270467795988 -0.0348425595514 0.02)
(0.450821249556 -0.0593977993549 0.02)
(0.390173141371 -0.0458371830265 0.02)
(0.354349617584 -0.0366914583762 0.02)
(0.43774573005 -0.0606153471095 0.02)
(0.414248138753 -0.0521400197752 0.02)
(0.378652701943 -0.0379826263277 0.02)
(0.47100456047 -0.0697207444394 0.02)
(0.511142792781 -0.0701521639484 0.02)
(0.497093931915 -0.0690574881353 0.02)
(0.483796600606 -0.0691274573372 0.02)
(0.751393712635 -0.0668454082683 0.02)
(0.593098888317 -0.0751912276642 0.02)
(0.88784032518 0.0387286314217 0.02)
(0.72983952015 -0.0638443512583 0.02)
(0.855451437426 -0.0641099806717 0.02)
(0.79128368087 -0.0605758171225 0.02)
(0.740143373893 -0.0712196019257 0.02)
(0.776609728878 -0.0607307980033 0.02)
(0.763352445028 -0.0632963609437 0.02)
(0.843116604722 -0.0571145266176 0.02)
(0.87819881065 -0.0621429867339 0.02)
(0.739458622125 0.0404977697054 0.02)
(0.887383116328 -0.0680449798318 0.02)
(0.918677124167 -0.0583417468759 0.02)
(0.928996718605 -0.0500919730121 0.02)
(0.822776274659 0.0365124274037 0.02)
(0.807929052543 0.0367556836072 0.02)
(0.98295509599 0.0203871794982 0.02)
(0.965072180377 0.0060528358167 0.02)
(0.947841489352 -0.00832442498809 0.02)
(0.991134579052 0.033783154328 0.02)
(1.00418924329 0.0435350783424 0.02)
(0.992163254683 0.0485101987231 0.02)
(0.899848801294 0.0394026455347 0.02)
(0.955415074657 0.04704263901 0.02)
(0.837159903822 0.0360532009144 0.02)
(0.969136515688 0.0444985970037 0.02)
(0.928774397903 0.0509097659479 0.02)
(0.75252461231 0.0396152659315 0.02)
(0.863344027203 0.036941496723 0.02)
(0.940702763 -0.0320191624083 0.02)
(0.725977336425 0.0414077279455 0.02)
(0.22759177172 0.00138014461012 0.02)
(0.850529660761 0.0362830751187 0.02)
(0.76557620352 0.0383375900784 0.02)
(0.711833472411 0.0431864647034 0.02)
(0.573996678831 0.0625265973001 0.02)
(0.643747131418 0.0541062381072 0.02)
(0.617905866001 0.0566636361884 0.02)
(0.360398870433 0.0248575609002 0.02)
(0.265875407051 0.0022312368522 0.02)
(0.479554015883 0.0601060059939 0.02)
(0.372928175508 0.0261797054461 0.02)
(0.465925857879 0.0607025434222 0.02)
(0.2401624679 0.00262566975869 0.02)
(0.32628370371 0.0166256475236 0.02)
(0.442450678043 0.0526978057173 0.02)
(0.407345087031 0.0390932690669 0.02)
(0.393211285147 0.0395663131866 0.02)
(0.252828684506 0.0028924836627 0.02)
(0.102092283984 -0.0075792314742 0.02)
(0.186108068713 -0.00331107741869 0.02)
(0.494929089327 0.0749026048389 0.02)
(0.214030792675 0.000663371875318 0.02)
(0.1169024919 -0.0043602781064 0.02)
(0.145426198882 -0.00297221918369 0.02)
(0.158433569048 -0.00456683880099 0.02)
(0.131129492117 -0.000272907184614 0.02)
(0.0414741728361 -0.0107001660582 0.02)
(0.0696958843609 -0.00483376595936 0.02)
(0.0777805424451 -0.0167275062864 0.02)
(0.779041139756 0.0371777628433 0.02)
(0.168863327723 -0.0238367659985 0.02)
(0.264904163191 -0.0216328833193 0.02)
(0.518450532279 0.0654785731471 0.02)
(0.0305836589971 0.0147787271083 0.02)
(0.58844464251 0.0631974414225 0.02)
(0.793139603224 0.0366458451648 0.02)
(0.248486097353 -0.0195482567161 0.02)
(0.648727368538 -0.0719754983193 0.02)
(0.943795085439 -0.0200222521458 0.02)
(0.280465810103 0.00309656767243 0.02)
(0.200131253008 -0.000853961610614 0.02)
(0.0644501168271 -0.0181566731707 0.02)
(0.304964667339 -0.0243265589454 0.02)
(0.149368787675 -0.0159922489389 0.02)
(0.682022358329 -0.0636392094854 0.02)
(0.34168103418 -0.0300099782793 0.02)
(0.294022600043 -0.0316774836224 0.02)
(0.508368920191 0.0586758174954 0.02)
(0.463937132546 -0.0583145629094 0.02)
(0.280552007566 -0.0237086618073 0.02)
(0.428426836085 -0.0499398977032 0.02)
(0.574503465622 -0.0832442676282 0.02)
(0.525396829607 -0.0712344301789 0.02)
(0.612669654799 -0.0691499488228 0.02)
(0.875750041145 0.0378415057865 0.02)
(0.580482991124 -0.0730216535824 0.02)
(0.718962070076 -0.0558140419526 0.02)
(0.636682404756 -0.0715386848246 0.02)
(0.694960887726 -0.0677493326287 0.02)
(0.660868497285 -0.0725946034921 0.02)
(0.867179180959 -0.0560875452449 0.02)
(0.706540598186 -0.0612660882361 0.02)
(0.817505606541 -0.0570454221031 0.02)
(0.906220496051 -0.0566382620307 0.02)
(0.952114232127 0.00314437035147 0.02)
(0.49442866344 0.0623640739019 0.02)
(0.911721789032 0.0400700822543 0.02)
(0.981440243294 0.0427573031641 0.02)
(0.686473982951 0.0409752945612 0.02)
(0.65912668274 0.0526374599644 0.02)
(0.629590691985 0.0491478889014 0.02)
(0.350605092372 0.0173896497748 0.02)
(0.313277970224 0.0103279652951 0.02)
(0.297693891404 0.00384089234476 0.02)
(0.421486177599 0.0386892281687 0.02)
(0.386997383355 0.0273732126868 0.02)
(0.172301176832 -0.0045200117362 0.02)
(0.0544578817219 -0.00501394583557 0.02)
(0.559641286183 0.0625186527894 0.02)
(0.114111023712 -0.016797353523 0.02)
(0.531011039463 0.0640685022297 0.02)
(0.0506095177724 0.00941442808668 0.02)
(0.36626818145 -0.0305812783284 0.02)
(0.539530138641 -0.0715014788295 0.02)
(0.830219911541 -0.0501144502532 0.02)
(0.126386882856 -0.0134826735722 0.02)
(0.403791587561 -0.0416500291103 0.02)
(0.78631564305 0.0251961170178 0.02)
(0.164090560362 -0.0145642535977 0.02)
(0.668793834705 -0.0619082816595 0.02)
(0.208793427434 -0.0113167715653 0.02)
(0.498971274609 0.0511359385266 0.02)
(0.504541328522 -0.057978655232 0.02)
(0.44238205896 -0.0484112809618 0.02)
(0.328769686743 -0.0232327482449 0.02)
(0.78326680943 -0.0486665677903 0.02)
(0.418457365737 -0.0392156745717 0.02)
(0.391738527481 -0.0326653595356 0.02)
(0.600434753535 -0.0661337547419 0.02)
(0.624707507519 -0.0708764982563 0.02)
(0.567281042937 -0.072486814543 0.02)
(0.741775754594 -0.0589603189332 0.02)
(0.916633349578 -0.0459519634912 0.02)
(0.855358654183 -0.0497983363709 0.02)
(0.731490602803 -0.0508654877697 0.02)
(0.961008265651 0.0340338193763 0.02)
(0.801291986221 -0.0492719141977 0.02)
(0.767931006945 -0.051336084595 0.02)
(0.553682942212 -0.0721100376391 0.02)
(0.882133118339 0.0266821063719 0.02)
(0.869632169883 0.0259770694797 0.02)
(0.928374769957 -0.0377636000507 0.02)
(0.273081378486 -0.00980697363189 0.02)
(0.582078639001 0.0508042385807 0.02)
(0.956302121006 0.0136370728559 0.02)
(0.93940318758 0.000549305803612 0.02)
(0.922447152613 0.0418850699668 0.02)
(0.946614380551 0.0367823170657 0.02)
(0.815202321779 0.0247796034028 0.02)
(0.745250448551 0.028631676146 0.02)
(0.933448571386 0.0388303713633 0.02)
(0.758713408256 0.0273824561029 0.02)
(0.829563723039 0.02462359546 0.02)
(0.458153311192 0.0503165214938 0.02)
(0.607842808963 0.051172365199 0.02)
(0.545149445814 0.062770761652 0.02)
(0.664073863954 0.0424235806299 0.02)
(0.595811411178 0.051303195175 0.02)
(0.617713062121 0.0436000062885 0.02)
(0.639823686798 0.0419620209558 0.02)
(0.222700574254 -0.0103887447072 0.02)
(0.040686973167 0.00405147537674 0.02)
(0.36584724796 0.012122717068 0.02)
(0.436145256939 0.0388586337354 0.02)
(0.235948445885 -0.00938777276076 0.02)
(0.472688407544 0.0493724471303 0.02)
(0.967527930503 0.0201083326405 0.02)
(0.401023034566 0.0276240747974 0.02)
(0.700902870158 0.0327535014738 0.02)
(0.975408317717 0.0320736610932 0.02)
(0.137724843329 -0.0110561121386 0.02)
(0.65188445291 0.0418458887085 0.02)
(0.656020908228 -0.0609677543817 0.02)
(0.772324316715 0.0260154260158 0.02)
(0.692828269379 -0.0531668012813 0.02)
(0.894429991655 0.027556735632 0.02)
(0.521310458733 0.0536243872885 0.02)
(0.619930684821 -0.0595292026687 0.02)
(0.486782521747 0.049899198559 0.02)
(0.338845212495 0.0103168523458 0.02)
(0.800712825534 0.0249696414244 0.02)
(0.315504509071 -0.0166862479804 0.02)
(0.293359815317 -0.0197712825707 0.02)
(0.353499319333 -0.0233462262563 0.02)
(0.930382837075 -0.0247002056976 0.02)
(0.490632208302 -0.057490860849 0.02)
(0.477149394104 -0.0576292336874 0.02)
(0.287452410182 -0.0090021763736 0.02)
(0.456116744777 -0.0470929989062 0.02)
(0.433340946477 -0.0377211865994 0.02)
(0.518614773202 -0.0587350386591 0.02)
(0.378672947448 -0.0248316227036 0.02)
(0.842895889967 -0.0434395644824 0.02)
(0.816974391444 -0.0426613632978 0.02)
(0.754420545294 -0.0548029087248 0.02)
(0.587828007484 -0.063114556825 0.02)
(0.643653379522 -0.0604207012937 0.02)
(0.879596858504 -0.0482666658866 0.02)
(0.707621698955 -0.0474675896499 0.02)
(0.856848168257 0.0252745463498 0.02)
(0.677202913043 -0.0511952663807 0.02)
(0.89206728023 -0.0555238001803 0.02)
(0.567662874696 0.0506122203325 0.02)
(0.944325874722 0.0130219281902 0.02)
(0.631658695211 -0.0600435838648 0.02)
(0.90690410263 0.0286474929679 0.02)
(0.429668264669 0.0265912579501 0.02)
(0.450892641764 0.0386164576254 0.02)
(0.731673308737 0.0296808701939 0.02)
(0.674076557824 0.0357958925842 0.02)
(0.629355202306 0.0358203563971 0.02)
(0.717418865753 0.0308588250539 0.02)
(0.415037059055 0.0273411047422 0.02)
(0.381067061877 0.0151964506258 0.02)
(0.247229360095 -0.00680699808871 0.02)
(0.685504603726 0.0278262415076 0.02)
(0.25900549152 -0.0090872063758 0.02)
(0.532719641624 -0.0592398640726 0.02)
(0.843593746901 0.0247763744963 0.02)
(0.720594941965 -0.0420265910628 0.02)
(0.326350860493 0.00356108044061 0.02)
(0.509740448081 0.0459040478835 0.02)
(0.93458243304 -0.0118441369294 0.02)
(0.608033792871 -0.0571385288423 0.02)
(0.302002807332 -0.0109135030542 0.02)
(0.80501475715 -0.0354861442631 0.02)
(0.596185337676 -0.0533857496379 0.02)
(0.915297498355 -0.0312887363003 0.02)
(0.447640186092 -0.0361769987922 0.02)
(0.758012213474 -0.042596940293 0.02)
(0.536258840475 0.0489659674335 0.02)
(0.789247310805 -0.0341161291874 0.02)
(0.391385038059 -0.0192226899722 0.02)
(0.511991513423 -0.0466238851231 0.02)
(0.830183803903 -0.0361273554033 0.02)
(0.406955060845 -0.0271093204034 0.02)
(0.724074443833 0.018774102661 0.02)
(0.772520255229 -0.0387931843877 0.02)
(0.903559195385 -0.0436287246631 0.02)
(0.365772698054 -0.0171270909248 0.02)
(0.339562468628 -0.00292341781757 0.02)
(0.74451343862 -0.0464916228632 0.02)
(0.576040375283 0.0386491480451 0.02)
(0.89119099935 -0.0419274878166 0.02)
(0.313515127932 -0.00313054994529 0.02)
(0.751190705285 0.0166523491102 0.02)
(0.497740957966 -0.0459848297671 0.02)
(0.57462129933 -0.0612545096993 0.02)
(0.327213094562 -0.00970093795126 0.02)
(0.867995205988 -0.0415368649708 0.02)
(0.604576660538 0.0394341264422 0.02)
(0.822044466039 0.01256915525 0.02)
(0.671767642588 0.0228364449935 0.02)
(0.737681075075 0.0178706640385 0.02)
(0.921152119006 0.0300107136556 0.02)
(0.684588717312 -0.0398353913979 0.02)
(0.395068561974 0.0161209353661 0.02)
(0.931909237156 0.0100247305847 0.02)
(0.876082389289 0.0149461353861 0.02)
(0.352239095131 0.00404158074335 0.02)
(0.951831135026 0.024385703192 0.02)
(0.552782683124 0.0502527173604 0.02)
(0.340483801366 -0.0164028106794 0.02)
(0.615558138263 -0.0494030934535 0.02)
(0.696327356387 0.0189897947608 0.02)
(0.424188208823 -0.0270833987519 0.02)
(0.465723915777 0.0380952318636 0.02)
(0.663515667733 -0.0499832549266 0.02)
(0.710060922486 0.0195620740602 0.02)
(0.888853075117 0.0152620340693 0.02)
(0.660472673729 0.0311867515805 0.02)
(0.469854423294 -0.0460450553465 0.02)
(0.522114960168 0.0404751214164 0.02)
(0.378194526433 -0.0114267560438 0.02)
(0.920808111347 -0.015913740708 0.02)
(0.438902816862 -0.0255676605818 0.02)
(0.461753478702 -0.0347325264068 0.02)
(0.855441101616 -0.035929499463 0.02)
(0.650562151156 -0.0492359838944 0.02)
(0.817207190339 -0.0268777932854 0.02)
(0.697261897623 -0.0400144532819 0.02)
(0.560872532065 -0.0602646635005 0.02)
(0.734234701534 -0.0380224444145 0.02)
(0.546815741537 -0.0596457222603 0.02)
(0.807818267422 0.0131007825692 0.02)
(0.561539238236 0.0387144243132 0.02)
(0.644589300601 0.0289479505326 0.02)
(0.90092044598 0.0166343167492 0.02)
(0.444357337293 0.0258462281558 0.02)
(0.882446799282 -0.0318375172517 0.02)
(0.936392065573 0.0247266577921 0.02)
(0.616358829387 0.0304770905708 0.02)
(0.836386387559 0.0130721064151 0.02)
(0.682847292086 0.0149134867861 0.02)
(0.590529339783 0.0383415863552 0.02)
(0.48370449115 -0.0456395780399 0.02)
(0.365386272699 -0.00320653998871 0.02)
(0.408436262197 0.015842013885 0.02)
(0.863329255569 0.0141967768641 0.02)
(0.779038060395 0.0133584199356 0.02)
(0.626266502438 -0.0487617502031 0.02)
(0.670873148749 -0.0388447950698 0.02)
(0.764879050065 0.0150253607062 0.02)
(0.495968010026 0.0390538211572 0.02)
(0.925984440265 -0.00271993034625 0.02)
(0.480368834852 0.038268744171 0.02)
(0.526185638264 -0.0470854938697 0.02)
(0.793219086763 0.0133100252451 0.02)
(0.605688236458 -0.044001253653 0.02)
(0.708516051428 -0.0313951700328 0.02)
(0.352753737921 -0.00971567165828 0.02)
(0.390411200147 -0.00581122084743 0.02)
(0.692412927246 -0.027868886689 0.02)
(0.908044106355 -0.0198715049864 0.02)
(0.761475280376 -0.0302366278064 0.02)
(0.430631062553 -0.0152026083451 0.02)
(0.40279286804 -0.0123391968597 0.02)
(0.850297550155 0.0135180269598 0.02)
(0.630031646923 0.0225578172087 0.02)
(0.692424941361 0.00777225582826 0.02)
(0.41664016887 -0.0161592585548 0.02)
(0.50984824183 0.0335652608238 0.02)
(0.422313872464 0.0159732425658 0.02)
(0.377976406842 0.00203004527196 0.02)
(0.899082515393 -0.0305853167898 0.02)
(0.476137255359 -0.0335798230382 0.02)
(0.547133698174 0.037424521363 0.02)
(0.775397260426 -0.0254365181291 0.02)
(0.505379445749 -0.0347315694055 0.02)
(0.670219313155 0.00936891377235 0.02)
(0.453003083565 -0.0237958840284 0.02)
(0.829208552223 0.000976196582909 0.02)
(0.389415445407 0.0060128710177 0.02)
(0.490709692446 -0.0337497524299 0.02)
(0.600935164613 0.0248628357863 0.02)
(0.638147526965 -0.048814105558 0.02)
(0.67821908789 -0.0273856004759 0.02)
(0.843120860133 -0.0304222224889 0.02)
(0.867624621666 -0.0269038206981 0.02)
(0.869714240777 0.00329118727758 0.02)
(0.583137436844 -0.0506261961239 0.02)
(0.459105011865 0.0260615693565 0.02)
(0.801192636189 -0.0230682081779 0.02)
(0.913161896068 0.0182822112137 0.02)
(0.882548399184 0.00410490036698 0.02)
(0.747905367256 -0.0337653378629 0.02)
(0.56963055607 0.0272653440731 0.02)
(0.657441212575 -0.038001078172 0.02)
(0.724037821147 -0.0285981292258 0.02)
(0.831855579478 -0.0225530336322 0.02)
(0.77065369675 0.00223251374107 0.02)
(0.521009125929 0.0270233292902 0.02)
(0.593037038644 -0.0400769085755 0.02)
(0.437744745846 0.012349856442 0.02)
(0.843455745286 0.00185096381143 0.02)
(0.857175399012 0.00200700771631 0.02)
(0.682504474241 0.00131387264811 0.02)
(0.787697632119 -0.0173811411029 0.02)
(0.910377364488 -0.00556905541394 0.02)
(0.569135410765 -0.048841744729 0.02)
(0.554853687575 -0.0478030933949 0.02)
(0.519758920958 -0.0352226817576 0.02)
(0.467235243053 -0.0221827522892 0.02)
(0.664198921638 -0.0266926345857 0.02)
(0.896361103148 0.00186102250977 0.02)
(0.657713856763 0.0180804541419 0.02)
(0.813587947358 -0.000791991749966 0.02)
(0.924482534034 0.0183590517317 0.02)
(0.616527781953 0.0171868254612 0.02)
(0.643346840203 0.0134095532344 0.02)
(0.743397993827 0.00611214433002 0.02)
(0.71691099516 0.00726852815193 0.02)
(0.473581473151 0.0264211907942 0.02)
(0.584095883179 0.0254871221087 0.02)
(0.499558260979 0.0273595990521 0.02)
(0.644415455599 -0.0374641021346 0.02)
(0.533596763197 0.0337216706786 0.02)
(0.401982113421 0.00281256964915 0.02)
(0.54048079108 -0.0473460394646 0.02)
(0.854769528513 -0.0223226721423 0.02)
(0.618033819151 -0.0382666849144 0.02)
(0.555810616073 0.0269218536976 0.02)
(0.487448400896 0.0271287949923 0.02)
(0.704135976862 0.00748715333587 0.02)
(0.756732856872 0.00453216225124 0.02)
(0.73015753096 0.00696291492635 0.02)
(0.786270157666 -0.00086601443455 0.02)
(0.444247865401 -0.0131033022776 0.02)
(0.919217486216 0.00729070128784 0.02)
(0.701179193414 -0.0167869738244 0.02)
(0.895049474665 -0.0160347542118 0.02)
(0.836747968795 -0.00962638806352 0.02)
(0.695907048561 -0.0037511877711 0.02)
(0.482984223527 -0.0203125748982 0.02)
(0.415666273694 0.00517438380676 0.02)
(0.811006790345 -0.0144969073428 0.02)
(0.509245215951 0.020423433673 0.02)
(0.548957499916 -0.0353565850243 0.02)
(0.531314026624 0.0215020534801 0.02)
(0.606028078441 -0.0286619962069 0.02)
(0.774694746042 -0.0111071098969 0.02)
(0.605121169545 0.0111960335267 0.02)
(0.62919041449 0.00898172698647 0.02)
(0.656611103877 0.00350357783765 0.02)
(0.467539284529 0.0142548019955 0.02)
(0.878876988561 -0.0176036153414 0.02)
(0.498991899179 -0.0228934940718 0.02)
(0.631317460724 -0.0373381245756 0.02)
(0.684754299437 -0.0136639279597 0.02)
(0.453104145542 0.0133456148778 0.02)
(0.534101500242 -0.0353821511464 0.02)
(0.57870264811 -0.0379968669259 0.02)
(0.45775580298 -0.0111358028532 0.02)
(0.543070722179 0.0242162320267 0.02)
(0.764739476533 -0.01886453315 0.02)
(0.907819431974 0.00733824609179 0.02)
(0.876159021133 -0.00587733139079 0.02)
(0.800126770204 0.00301792891482 0.02)
(0.670329204544 -0.00439209664482 0.02)
(0.562924396759 0.0175614719758 0.02)
(0.85051997757 -0.00938965228471 0.02)
(0.737837346241 -0.0255935396567 0.02)
(0.748519339122 -0.0057143874162 0.02)
(0.84345609001 -0.018876323796 0.02)
(0.671042808007 -0.0167674826865 0.02)
(0.761109379236 -0.00775539226339 0.02)
(0.423243363048 -0.00521846210508 0.02)
(0.56387450702 -0.0361147004289 0.02)
(0.589075338484 -0.0270208611067 0.02)
(0.521351842175 0.0121593500385 0.02)
(0.886582652907 -0.00706153496496 0.02)
(0.590592492126 0.0102681167931 0.02)
(0.641456965134 -0.00217678737272 0.02)
(0.71571204681 -0.0173258598315 0.02)
(0.481843260772 0.0149868974991 0.02)
(0.574979667662 0.0139236855433 0.02)
(0.799539604234 -0.00920113243977 0.02)
(0.709566613263 -0.00482295494486 0.02)
(0.622961003128 -0.0257696151345 0.02)
(0.615874982327 0.00347519066015 0.02)
(0.471189183866 -0.00948325824915 0.02)
(0.751728563157 -0.019703776493 0.02)
(0.651073877147 -0.0259379530474 0.02)
(0.55121153824 0.0140239760798 0.02)
(0.72282585222 -0.00468451186704 0.02)
(0.864737568619 -0.0111841344499 0.02)
(0.495620825484 0.0163365158128 0.02)
(0.82342807602 -0.012097478367 0.02)
(0.513535398816 -0.0237035857609 0.02)
(0.602955483588 -0.00131720830037 0.02)
(0.735637555347 -0.00428794995475 0.02)
(0.411946124568 -0.00535534488807 0.02)
(0.427233543829 0.00527262675406 0.02)
(0.50594212203 0.00829499590489 0.02)
(0.614892681561 -0.0122506862168 0.02)
(0.558501716754 -0.0223545250592 0.02)
(0.657262117477 -0.0122270053426 0.02)
(0.475983271234 0.00315127834715 0.02)
(0.57408303657 -0.0256520522471 0.02)
(0.43586055232 -0.00281840556847 0.02)
(0.537521905587 0.0113556314444 0.02)
(0.637464948095 -0.0260836830582 0.02)
(0.448598619623 0.000116486371658 0.02)
(0.598216242728 -0.0150168302918 0.02)
(0.491146580378 0.00336022757039 0.02)
(0.494316342696 -0.0108726211 0.02)
(0.740668224771 -0.0143703931233 0.02)
(0.729052885517 -0.0159621636725 0.02)
(0.626650922907 -0.00319278690387 0.02)
(0.631168883259 -0.0143460316672 0.02)
(0.542231404779 -0.0238006939963 0.02)
(0.515122092942 -0.00113261167101 0.02)
(0.562281121616 0.00579237606976 0.02)
(0.583283414625 -0.0146586373115 0.02)
(0.462293671229 0.00168983896625 0.02)
(0.5296835183 -0.000161160690676 0.02)
(0.527788018192 -0.0236526858799 0.02)
(0.48306113384 -0.00692225319522 0.02)
(0.546586065054 0.000131481842769 0.02)
(0.576014098136 -0.0010897906419 0.02)
(0.548851123816 -0.0128591483266 0.02)
(0.502656068559 -0.00267180867997 0.02)
(0.507772569815 -0.012731807166 0.02)
(0.570550880733 -0.0140168664324 0.02)
(0.590239197137 -0.00403603550782 0.02)
(0.644004496416 -0.0156320392375 0.02)
(0.560511130687 -0.00700576685112 0.02)
(0.535881613931 -0.0118500710519 0.02)
(0.521656536337 -0.0121817039576 0.02)
)


// ************************************************************************* //
