# Supplementary material for: Periodic propagating waves coordinate RhoGTPase network dynamics at the leading and trailing edges during cell migration
Source: eLife. 2020 Jul 24;9:e58165. doi: 10.7554/eLife.58165 (PMC7380942; doi:10.7554/eLife.58165)
Supplement: Source code 2. — See ‘description.txt’ file in the zip-archive for details. [file elife-58165-code2.zip › codeRD/run/GTPaseWaves/constant/polyMesh/neighbour]

/*--------------------------------*- C++ -*----------------------------------*\
| =========                 |                                                 |
| \\      /  F ield         | foam-extend: Open Source CFD                    |
|  \\    /   O peration     | Version:     3.1                                |
|   \\  /    A nd           | Web:         http://www.extend-project.de       |
|    \\/     M anipulation  |                                                 |
\*---------------------------------------------------------------------------*/
FoamFile
{
    version     2.0;
    format      ascii;
    class       labelList;
    note        "nPoints: 1848 nCells: 1622 nFaces: 5789 nInternalFaces: 2321";
    location    "constant/polyMesh";
    object      neighbour;
}
// * * * * * * * * * * * * * * * * * * * * * * * * * * * * * * * * * * * * * //


2321
(
1
199
211
213
214
4
215
220
216
390
7
219
221
221
222
11
223
11
12
408
225
225
375
15
226
224
224
228
18
228
229
229
230
230
548
22
417
23
232
25
233
234
27
391
235
30
236
30
31
421
231
237
240
34
241
239
36
239
243
38
242
245
40
244
247
249
251
43
252
253
45
258
46
254
48
255
393
50
261
263
264
266
259
267
55
268
55
56
441
377
270
271
59
271
60
273
63
269
63
64
445
272
272
275
277
278
277
279
69
279
280
71
281
283
282
284
74
284
75
378
78
285
78
79
454
286
82
287
82
83
458
288
86
288
86
87
459
289
89
290
292
91
202
203
296
94
297
646
96
295
298
298
299
99
204
101
210
103
103
104
468
105
305
108
305
108
109
471
304
304
308
308
309
113
309
306
116
307
116
117
480
302
303
314
310
394
293
313
291
315
123
291
316
200
201
317
317
396
379
395
319
321
130
321
322
323
324
133
325
326
136
326
136
137
497
333
139
329
330
205
331
205
301
332
327
332
145
328
146
380
148
382
503
335
398
334
505
153
337
153
154
510
383
156
339
157
158
353
341
343
342
344
163
342
163
164
518
165
347
167
338
348
348
349
170
350
340
340
351
173
352
345
354
399
385
400
357
397
178
357
358
360
386
362
363
183
363
183
184
533
366
366
387
364
401
188
365
368
190
388
369
207
371
206
372
539
195
372
196
374
373
389
199
212
201
316
554
203
292
561
209
301
207
208
500
686
210
299
469
212
213
300
463
215
814
679
217
404
219
220
390
406
569
689
223
705
573
407
409
376
411
375
376
414
415
556
240
584
233
420
581
391
582
236
588
579
238
419
241
424
426
416
243
422
425
392
428
246
423
392
248
429
251
250
431
252
432
430
256
594
255
601
599
257
258
699
601
260
559
268
435
437
393
435
264
438
598
266
267
733
609
612
274
440
377
611
443
447
274
443
619
276
436
278
448
449
444
281
618
623
283
451
624
560
378
452
287
456
625
457
290
460
630
461
485
294
488
315
646
688
297
466
465
464
467
373
553
303
481
639
473
470
307
477
641
479
476
311
604
313
314
394
484
474
478
462
542
395
396
320
486
379
493
323
495
650
325
692
651
652
328
685
381
333
498
331
499
653
496
501
337
564
503
777
398
547
506
347
508
353
384
514
353
515
516
344
675
671
346
517
354
520
502
350
661
648
352
668
517
565
399
400
385
397
528
359
566
386
361
678
362
532
531
365
663
682
535
387
401
388
537
402
371
403
1215
538
463
389
538
544
413
410
442
453
381
382
767
690
384
511
655
512
525
529
693
536
540
405
418
591
439
482
491
487
526
504
521
524
403
706
1127
541
572
570
588
572
702
411
577
409
574
545
441
575
412
576
766
546
576
577
578
557
578
424
571
420
548
585
586
427
571
589
580
584
423
590
585
595
592
595
427
697
722
429
587
433
593
597
434
597
433
434
849
950
596
602
614
438
606
723
475
603
446
607
613
560
615
617
600
618
446
447
737
614
450
600
450
602
738
622
701
455
616
483
647
455
456
988
908
458
628
626
460
628
744
631
632
629
632
549
634
688
635
662
563
637
634
638
469
470
638
472
472
473
754
999
475
640
816
477
608
753
490
631
608
642
481
641
751
483
492
756
489
627
562
630
494
647
513
676
489
490
873
927
492
543
760
494
495
904
896
666
684
501
654
499
656
765
539
658
659
509
660
551
522
664
527
547
649
665
547
509
674
781
511
649
783
513
523
784
648
667
655
675
519
672
669
519
520
791
673
522
523
922
917
530
663
568
677
527
777
564
567
676
530
644
786
534
645
645
681
534
535
959
644
549
804
682
683
552
687
541
657
808
543
555
809
545
546
994
1035
550
814
558
633
583
691
658
780
653
666
555
629
708
557
558
932
937
610
643
622
562
563
844
944
636
664
670
567
568
947
812
657
679
694
830
707
714
574
1128
958
680
710
711
712
779
580
895
842
582
716
694
695
819
696
719
587
952
848
718
633
716
592
717
596
599
721
594
854
698
724
605
715
725
834
726
720
739
863
604
742
627
606
889
864
621
731
732
610
837
867
617
680
613
643
736
727
616
730
869
620
734
620
621
935
870
729
624
820
700
626
876
862
743
728
827
746
762
755
747
795
637
749
665
835
750
754
640
752
884
757
999
1045
805
735
796
662
893
826
787
692
794
652
770
654
771
801
764
659
774
776
1215
778
661
890
900
788
821
832
823
748
668
948
909
670
909
871
672
886
911
674
792
913
782
919
678
798
681
797
813
709
793
703
800
685
915
768
687
790
702
704
691
769
907
899
703
706
833
713
835
697
843
860
699
925
740
701
861
858
807
785
705
839
1105
815
724
916
810
829
1104
1124
736
874
798
812
766
901
824
941
807
821
845
926
836
719
853
831
895
852
850
855
856
921
857
916
834
865
856
733
822
741
889
737
875
745
862
730
859
1018
841
931
866
905
837
820
855
799
839
806
841
850
953
740
741
1077
1071
817
847
847
872
745
746
989
846
906
936
773
877
789
880
897
946
752
759
1007
758
905
888
763
828
761
894
758
759
1098
1062
761
811
993
763
929
1002
783
891
772
775
881
768
769
1048
1055
802
938
772
773
1083
1106
775
903
1001
793
800
835
803
902
898
901
804
818
890
914
886
892
879
910
918
815
838
807
839
825
879
789
790
1299
878
792
912
1010
808
896
920
878
1022
1124
1151
800
840
1104
959
1105
802
803
1041
1085
838
806
868
1029
821
810
811
1119
1130
881
933
935
840
818
817
885
1037
1127
907
940
942
882
956
824
825
1143
1139
900
934
828
829
1081
1144
831
957
998
851
949
836
962
951
939
883
840
1036
843
1068
1047
846
945
950
995
963
1013
849
1079
1034
976
871
906
952
965
921
964
924
926
968
974
860
970
859
973
1059
979
942
972
978
875
953
865
1067
1049
980
1045
868
1069
1109
981
1000
930
982
1051
873
1118
928
933
1030
984
908
986
915
987
980
1026
897
1179
947
883
1121
1069
885
1008
1088
887
1090
1095
999
1022
997
1020
892
1027
1094
894
954
1004
1021
1016
1012
910
932
938
955
1014
943
903
1113
1111
954
1016
1017
939
967
988
1042
919
912
1090
1116
914
1011
1180
1019
1028
918
923
1226
943
955
1024
1025
923
949
1133
925
1142
1091
971
928
929
1163
1125
931
1154
1075
1226
1009
948
983
982
937
949
1133
1039
1074
941
1046
1135
960
947
945
946
1122
1136
992
1034
956
961
1044
966
975
1003
1023
962
1043
994
1124
1151
969
1064
1049
1149
1074
989
1052
965
1053
1057
985
1054
1055
1115
969
977
1216
1058
1152
996
1141
973
1065
1224
1028
1061
1006
1032
977
1054
1187
986
1063
1047
1050
1066
988
990
1070
1015
1073
985
1036
1221
991
1082
1107
1063
991
1097
1178
1042
1056
1005
1132
1035
996
1108
1188
1067
1072
1084
1093
1018
1096
1083
1101
1080
1102
1040
1103
1005
1006
1278
1318
1008
1062
1217
1087
1147
1011
1117
1195
1138
1182
1038
1134
1015
1020
1286
1031
1066
1099
1112
1048
1092
1114
1068
1084
1045
1120
1150
1033
1110
1061
1129
1027
1140
1213
1058
1030
1060
1126
1032
1033
1280
1309
1123
1104
1076
1038
1089
1219
1040
1041
1270
1199
1086
1086
1093
1079
1148
1115
1172
1155
1174
1289
1152
1173
1074
1086
1122
1159
1129
1191
1160
1174
1073
1093
1148
1192
1162
1112
1206
1109
1227
1169
1100
1279
1065
1254
1250
1299
1211
1189
1202
1087
1153
1072
1078
1252
1168
1076
1233
1222
1078
1091
1255
1157
1081
1272
1145
1092
1225
1176
1168
1113
1199
1158
1089
1218
1267
1175
1293
1210
1095
1305
1239
1097
1208
1259
1099
1100
1181
1274
1111
1200
1125
1193
1110
1190
1128
1107
1176
1282
1123
1197
1203
1167
1194
1207
1166
1177
1201
1290
1117
1249
1291
1134
1164
1131
1146
1121
1297
1258
1137
1157
1165
1147
1228
1215
1151
1161
1131
1132
1235
1312
1226
1209
1143
1198
1137
1138
1317
1331
1140
1214
1281
1142
1261
1294
1214
1145
1146
1380
1321
1204
1212
1150
1237
1325
1156
1154
1230
1232
1185
1189
1229
1238
1183
1205
1230
1231
1248
1223
1247
1171
1326
1170
1238
1164
1165
1242
1251
1194
1277
1243
1311
1244
1170
1171
1492
1399
1198
1236
1184
1185
1186
1240
1249
1257
1180
1184
1259
1279
1181
1299
1196
1182
1323
1212
1262
1229
1201
1210
1302
1245
1247
1260
1266
1244
1269
1273
1192
1327
1263
1241
1271
1275
1196
1292
1276
1262
1266
1284
1324
1257
1316
1286
1203
1258
1287
1205
1265
1361
1224
1295
1208
1296
1356
1220
1300
1301
1253
1289
1303
1285
1305
1306
1246
1254
1218
1315
1376
1220
1268
1379
1222
1223
1389
1440
1234
1283
1322
1228
1288
1264
1276
1334
1279
1335
1233
1417
1388
1250
1391
1313
1328
1329
1386
1298
1385
1392
1240
1364
1470
1251
1337
1300
1336
1273
1338
1286
1246
1409
1424
1375
1317
1370
1340
1456
1336
1253
1256
1400
1341
1256
1304
1401
1343
1358
1430
1261
1459
1366
1371
1303
1369
1265
1444
1404
1357
1268
1378
1406
1270
1355
1324
1272
1494
1381
1383
1315
1323
1316
1350
1351
1333
1352
1314
1319
1310
1320
1285
1308
1283
1343
1419
1307
1342
1354
1288
1360
1443
1298
1302
1329
1292
1432
1351
1294
1304
1365
1296
1437
1481
1325
1359
1368
1450
1322
1373
1372
1339
1344
1362
1307
1308
1452
1438
1310
1311
1425
1393
1313
1314
1396
1390
1332
1349
1348
1319
1320
1477
1447
1328
1382
1384
1330
1333
1346
1327
1495
1436
1347
1345
1331
1332
1348
1377
1353
1416
1435
1370
1430
1387
1426
1468
1393
1394
1371
1434
1432
1476
1457
1460
1386
1455
1413
1367
1402
1374
1454
1385
1449
1397
1408
1411
1412
1431
1352
1439
1392
1415
1355
1414
1363
1418
1410
1428
1486
1458
1493
1359
1360
1429
1500
1395
1435
1363
1364
1545
1525
1366
1367
1551
1542
1400
1403
1433
1436
1496
1493
1373
1374
1446
1497
1442
1484
1377
1378
1411
1427
1407
1461
1381
1382
1503
1423
1410
1471
1421
1445
1451
1405
1426
1462
1389
1523
1441
1398
1465
1437
1466
1467
1488
1471
1473
1404
1527
1397
1398
1510
1576
1505
1518
1475
1402
1475
1480
1451
1491
1482
1454
1483
1407
1577
1485
1409
1422
1484
1539
1427
1413
1544
1420
1415
1564
1541
1417
1532
1588
1438
1489
1420
1421
1570
1540
1423
1424
1503
1460
1448
1488
1490
1496
1430
1578
1449
1501
1439
1464
1521
1434
1557
1568
1473
1506
1512
1453
1524
1441
1442
1572
1580
1444
1502
1548
1446
1538
1498
1448
1513
1536
1474
1461
1462
1507
1453
1455
1508
1499
1472
1457
1463
1504
1459
1565
1552
1487
1478
1469
1466
1468
1544
1556
1477
1522
1490
1492
1521
1494
1481
1512
1476
1515
1527
1483
1528
1529
1530
1534
1516
1479
1513
1485
1486
1511
1517
1526
1535
1486
1531
1548
1537
1510
1578
1503
1504
1529
1509
1546
1512
1516
1543
1518
1514
1504
1505
1519
1577
1498
1499
1582
1549
1501
1502
1533
1602
1511
1519
1554
1534
1555
1509
1528
1584
1580
1515
1569
1559
1567
1520
1526
1518
1521
1520
1525
1575
1581
1585
1588
1541
1558
1547
1574
1531
1619
1532
1533
1597
1539
1536
1599
1604
1542
1562
1591
1550
1563
1540
1560
1564
1561
1566
1553
1555
1571
1610
1546
1547
1579
1554
1589
1550
1600
1614
1552
1553
1603
1601
1557
1573
1558
1604
1579
1597
1568
1586
1582
1590
1570
1592
1593
1615
1619
1621
1594
1567
1595
1596
1597
1620
1583
1575
1591
1608
1574
1607
1581
1585
1598
1605
1612
1585
1580
1581
1578
1583
1600
1584
1586
1587
1619
1620
1591
1594
1602
1592
1611
1609
1601
1613
1596
1603
1616
1599
1607
1608
1602
1606
1618
1618
1605
1610
1613
1617
1609
1610
1612
1613
1615
1615
1616
1617
1621
1618
1621
)


// ************************************************************************* //
