# Supplementary material for: Periodic propagating waves coordinate RhoGTPase network dynamics at the leading and trailing edges during cell migration
Source: eLife. 2020 Jul 24;9:e58165. doi: 10.7554/eLife.58165 (PMC7380942; doi:10.7554/eLife.58165)
Supplement: Source code 2. — See ‘description.txt’ file in the zip-archive for details. [file elife-58165-code2.zip › codeRD/run/GTPaseWaves/constant/chemicalProperties]

/*--------------------------------*- C++ -*----------------------------------*\
| =========                 |                                                 |
| \\      /  F ield         | OpenFOAM: The Open Source CFD Toolbox           |
|  \\    /   O peration     | Version:  1.6                                   |
|   \\  /    A nd           | Web:      www.OpenFOAM.org                      |
|    \\/     M anipulation  |                                                 |
\*---------------------------------------------------------------------------*/
FoamFile
{
    version     2.0;
    format      ascii;
    class       dictionary;
    location    "constant";
    object      chemicalProperties;
}
// * * * * * * * * * * * * * * * * * * * * * * * * * * * * * * * * * * * * * //

aDIARho			5.05262777784701;
aROCKRho		22.7795262260532;
vDIAa			19.245564584573;
vDIAi			10.5262082701539;
kDIAi			0.015798636660221;
vROCKa			0.246976754035422;
vROCKi			9.58183118139453;
kROCKi			0.039523799086162;
vRhoGEF			0.49018638286558;
kRhoGEF			0.359065099959095;
vRhoGAP			0.77074138707867;
kRhoGAP			0.021752011564497;
vRacGEF			0.111756890996207;
kRacGEF			0.027451057971568;
vRacGAP			0.549460823224983;
kRacGAP			0.010865961761014;
kDIAa			2;
kROCKa			2;
vPAKa			0.0186;
kPAKa			0.288;
vPAKi			0.089;
kPAKi			0.16;
aRhoDIA			100;
kRhoDIA			3;
aRacDIA			7.8;
kRacDIA			0.055;
aRacROCK		10;
kRacROCK		0.05;
kDIARho			0.04;
kROCKRho		1.3;
aRhoRac			0.025;
kRhoRac			0.03;
aRhoPAK			0.025;
kRhoPAK			0.012;
aPAKRac			6.7;
kPAKRac			0.65;
aRacPAK			1;
kRacPAK			0.1;
IROCKI			0;
IPAKI			0;

// ************************************************************************* //
