# Supplementary material for: Periodic propagating waves coordinate RhoGTPase network dynamics at the leading and trailing edges during cell migration
Source: eLife. 2020 Jul 24;9:e58165. doi: 10.7554/eLife.58165 (PMC7380942; doi:10.7554/eLife.58165)
Supplement: Source code 2. — See ‘description.txt’ file in the zip-archive for details. [file elife-58165-code2.zip › codeRD/run/GTPaseWaves/system/fvSchemes]

/*--------------------------------*- C++ -*----------------------------------*\
| =========                 |                                                 |
| \\      /  F ield         | OpenFOAM: The Open Source CFD Toolbox           |
|  \\    /   O peration     | Version:  1.6                                   |
|   \\  /    A nd           | Web:      www.OpenFOAM.org                      |
|    \\/     M anipulation  |                                                 |
\*---------------------------------------------------------------------------*/
FoamFile
{
    version     2.0;
    format      ascii;
    class       dictionary;
    location    "system";
    object      fvSchemes;
}
// * * * * * * * * * * * * * * * * * * * * * * * * * * * * * * * * * * * * * //

ddtSchemes
{
    default         Euler;
}

gradSchemes
{
    default         Gauss linear;
}

divSchemes
{
    default         none;
}

laplacianSchemes
{
    default         none;

    laplacian(D_RhoT,RhoT) Gauss linear corrected;
    laplacian(D_RhoD,RhoD) Gauss linear corrected;
    laplacian(D_RacT,RacT) Gauss linear corrected;
    laplacian(D_RacD,RacD) Gauss linear corrected;
}

interpolationSchemes
{
    default		linear;
}

snGradSchemes
{
    default         corrected;
}

fluxRequired
{
    default         no;
}

// ************************************************************************* //
