# Supplementary material for: Periodic propagating waves coordinate RhoGTPase network dynamics at the leading and trailing edges during cell migration
Source: eLife. 2020 Jul 24;9:e58165. doi: 10.7554/eLife.58165 (PMC7380942; doi:10.7554/eLife.58165)
Supplement: Source code 2. — See ‘description.txt’ file in the zip-archive for details. [file elife-58165-code2.zip › codeRD/run/GTPaseWaves/system/funkySetFieldsDict]

FoamFile
{
    version         2.0;
    format          ascii;

    class           dictionary;
    object          funkySetFieldsDict;
}

expressions
(
	DIAI_Init
	{
		field DIAI;
		variables "DIAl=0.8;DIAh=1.1;Lmax=1;Lmin=0;";
		expression "((DIAh-DIAl)/(Lmax-Lmin))*(pos().x-Lmin)+DIAl";
	}

	ROCKI_Init
	{
		field ROCKI;
		variables "ROCKmax=1.85;ROCKmin=0.5;xLE=0.8;";
		expression "(pos().x > xLE) ? ROCKmin : ROCKmax";
	}

);
