# Supplementary material for: Periodic propagating waves coordinate RhoGTPase network dynamics at the leading and trailing edges during cell migration
Source: eLife. 2020 Jul 24;9:e58165. doi: 10.7554/eLife.58165 (PMC7380942; doi:10.7554/eLife.58165)
Supplement: Source code 2. — See ‘description.txt’ file in the zip-archive for details. [file elife-58165-code2.zip › codeRD/run/GTPaseWaves/system/controlDict]

/*--------------------------------*- C++ -*----------------------------------*\
| =========                 |                                                 |
| \\      /  F ield         | OpenFOAM: The Open Source CFD Toolbox           |
|  \\    /   O peration     | Version:  1.6                                   |
|   \\  /    A nd           | Web:      www.OpenFOAM.org                      |
|    \\/     M anipulation  |                                                 |
\*---------------------------------------------------------------------------*/
FoamFile
{
    version     2.0;
    format      ascii;
    class       dictionary;
    location    "system";
    object      controlDict;
}
// * * * * * * * * * * * * * * * * * * * * * * * * * * * * * * * * * * * * * //

application     gtpasesRhoRac;

startFrom       latestTime;

startTime       0;

stopAt          endTime;

endTime         4000;

deltaT          0.01;

writeControl    adjustableRunTime;

writeInterval   1;

purgeWrite      0;

writeFormat     ascii;

writePrecision  12;

writeCompression uncompressed;

timeFormat      general;

timePrecision   8;

runTimeModifiable yes;

//adjustTimeStep	yes;

//maxCo		50;

//maxDeltaT	0.1;


libs ("libfoam.so" "libgroovyBC.so");

// ************************************************************************* //
