# Supplementary material for: Periodic propagating waves coordinate RhoGTPase network dynamics at the leading and trailing edges during cell migration
Source: eLife. 2020 Jul 24;9:e58165. doi: 10.7554/eLife.58165 (PMC7380942; doi:10.7554/eLife.58165)
Supplement: Source code 2. — See ‘description.txt’ file in the zip-archive for details. [file elife-58165-code2.zip › codeRD/run/GTPaseWaves/system/decomposeParDict]

/*--------------------------------*- C++ -*----------------------------------*\
| =========                 |                                                 |
| \\      /  F ield         | OpenFOAM: The Open Source CFD Toolbox           |
|  \\    /   O peration     | Version:  1.6                                   |
|   \\  /    A nd           | Web:      www.OpenFOAM.org                      |
|    \\/     M anipulation  |                                                 |
\*---------------------------------------------------------------------------*/
FoamFile
{
    version     2.0;
    format      ascii;
    class       dictionary;
    location    "system";
    object      decomposeParDict;
}
// * * * * * * * * * * * * * * * * * * * * * * * * * * * * * * * * * * * * * //

numberOfSubdomains 2;

method          scotch;

simpleCoeffs
{
    n               ( 2 1 1 );
    delta           0.001;
}

hierarchicalCoeffs
{
    n               ( 2 1 1 );
    delta           0.001;
    order           xyz;
}

manualCoeffs
{
    dataFile        "";
}

distributed     no;

roots           ( );


// ************************************************************************* //
