# Supplementary material for: Periodic propagating waves coordinate RhoGTPase network dynamics at the leading and trailing edges during cell migration
Source: eLife. 2020 Jul 24;9:e58165. doi: 10.7554/eLife.58165 (PMC7380942; doi:10.7554/eLife.58165)
Supplement: Source code 2. — See ‘description.txt’ file in the zip-archive for details. [file elife-58165-code2.zip › codeRD/run/GTPaseWaves/system/chemicalSchemes]

/*--------------------------------*- C++ -*----------------------------------*\
| =========                 |                                                 |
| \\      /  F ield         | OpenFOAM: The Open Source CFD Toolbox           |
|  \\    /   O peration     | Version:  1.6                                   |
|   \\  /    A nd           | Web:      www.OpenFOAM.org                      |
|    \\/     M anipulation  |                                                 |
\*---------------------------------------------------------------------------*/
FoamFile
{
    version     2.0;
    format      ascii;
    class       dictionary;
    location    "system";
    object      chemicalSchemes;
}
// * * * * * * * * * * * * * * * * * * * * * * * * * * * * * * * * * * * * * //

//solverType		1;		// 0 - ODESolver'ы, 1 - CVODESolver - we are using only ODESolver RK at the moment

ODESolverDict				// настройки ODESolver'а
{
    ODESolver		RK;		// имя солвера, подробней см. исходники в папке ODE
    eps			1e-6;		// относительная погрешность
    n			1e+1;		// на сколько частей приблизительно шаг делить (по идее солверы должны сами определять, но работает все надежней, если n~10...100)
}

//CVODESolverDict			// настройки CVODESolver'а
//{
//    releps			1e-5;		// относительная погрешность
//    abseps			1e-8;		// минимально различимое значение переменных
//}

// ************************************************************************* //
