# Supplementary material for: Periodic propagating waves coordinate RhoGTPase network dynamics at the leading and trailing edges during cell migration
Source: eLife. 2020 Jul 24;9:e58165. doi: 10.7554/eLife.58165 (PMC7380942; doi:10.7554/eLife.58165)
Supplement: Source code 2. — See ‘description.txt’ file in the zip-archive for details. [file elife-58165-code2.zip › codeRD/applications/solvers/gtpasesRhoRac/createChemistryScheme.H]

// надо определится, как решать будем химию

    Info<< "Reading chemicalSchemes\n" << endl;
    
    IOdictionary chemicalSchemes		// словарь с настройками солверов химии
    (
        IOobject
        (
            "chemicalSchemes",
            runTime.system(),
            mesh,
            IOobject::MUST_READ,
            IOobject::NO_WRITE
        )
    );
    //int solverType(readScalar(chemicalSchemes.lookup("solverType")));		// 0 - ODESolver'ы, 1 - CVODESolver

    //инициализируем ODESolver

    dictionary ODESolverDict = chemicalSchemes.subDict("ODESolverDict");				// прописывем настройки ODESolver'ов
    word solverName = ODESolverDict.lookup("ODESolver");						// имя, подробней - см. исходники в папке ODE
    scalar ode_eps (readScalar(ODESolverDict.lookup("eps")));						// относительная погрешность
    scalar ode_n (readScalar(ODESolverDict.lookup("n")));						// на сколько делить шаг, по идее должен сам солвер смекнуть
													// но практика показала, что лучше работает, если n~10...100

    Info << "Creating ODESolver...\n";
    autoPtr<ODESolver> solver = ODESolver::New(solverName,phenomRhoRacSystem);				// создаем солвер

    /*
    //инициализируем CVODE

    dictionary CVODESolverDict = chemicalSchemes.subDict("CVODESolverDict");				// прописывем настройки CVODESolver'а
    scalar releps (readScalar(CVODESolverDict.lookup("releps")));					// относительная погрешность
    scalar abseps (readScalar(CVODESolverDict.lookup("abseps")));					// минимально чувствуемое значение переменной

    Info << endl << "creating CVODESolver...\n";
    CVODESolver solverCVODE(phenomRhoRacSystem,releps,abseps);						// создаем солвер
    Info << "CVODESolver created\n" << endl;

    switch (solverType)											// информируем о том, какой солвер выбран
    {
	case 0:
	    Info << "Using ODESolver " << solverName << endl;
	    break;
	case 1:
	    Info << "Using CVODESolver\n";
	    break;
    }
    */

// объявляем переменные для решения ОДУ

    scalar Tstart;								// начальное время
    scalar Tfinish;								// конечное время - заполнять будем на каждом шаге для передачи в солвер

    // специфично для  ODESolver'ов
    scalar dtEst;			// начальный размера шага

//все, можно солвить в основной программе
