# Supplementary material for: Periodic propagating waves coordinate RhoGTPase network dynamics at the leading and trailing edges during cell migration
Source: eLife. 2020 Jul 24;9:e58165. doi: 10.7554/eLife.58165 (PMC7380942; doi:10.7554/eLife.58165)
Supplement: Source code 2. — See ‘description.txt’ file in the zip-archive for details. [file elife-58165-code2.zip › codeRD/applications/solvers/gtpasesRhoRac/createChemistry.H]

    Info<< "Reading chemicalProperties\n" << endl;

    IOdictionary chemicalProperties		// словарь с свойствами химии
    (
        IOobject
        (
            "chemicalProperties",
            runTime.constant(),
            mesh,
            IOobject::MUST_READ,
            IOobject::NO_WRITE
        )
    );

    Foam::phenomRhoRac5EqModel phenomRhoRacSystem(chemicalProperties);				// создали класс модели по словарю с константами
    
