# Supplementary material for: Periodic propagating waves coordinate RhoGTPase network dynamics at the leading and trailing edges during cell migration
Source: eLife. 2020 Jul 24;9:e58165. doi: 10.7554/eLife.58165 (PMC7380942; doi:10.7554/eLife.58165)
Supplement: Source code 2. — See ‘description.txt’ file in the zip-archive for details. [file elife-58165-code2.zip › codeRD/applications/solvers/gtpasesRhoRac_I/Make/linux64GccDPOpt/options]

# 1 "options"
# 1 "<built-in>"
# 1 "<command-line>"


# 1 "/usr/include/stdc-predef.h" 1 3 4

# 17 "/usr/include/stdc-predef.h" 3 4


# 2 "<command-line>" 2
# 1 "options"
EXE_INC =     -I$(LIB_SRC)/finiteVolume/lnInclude     -I$(LIB_SRC)/ODE/lnInclude     -I$(WM_PROJECT_USER_DIR)/src/phenomRhoRac5EqModel_I/lnInclude 


EXE_LIBS = 	-lODE 	-lfiniteVolume 	-lmeshTools 	-llduSolvers 	-L$(FOAM_USER_LIBBIN) 	-lphenomRhoRac5EqModel_I
