# Supplementary material for: Periodic propagating waves coordinate RhoGTPase network dynamics at the leading and trailing edges during cell migration
Source: eLife. 2020 Jul 24;9:e58165. doi: 10.7554/eLife.58165 (PMC7380942; doi:10.7554/eLife.58165)
Supplement: Source code 2. — See ‘description.txt’ file in the zip-archive for details. [file elife-58165-code2.zip › codeRD/applications/solvers/gtpasesRhoRac_I/Make/options]

EXE_INC = \
    -I$(LIB_SRC)/finiteVolume/lnInclude \
    -I$(LIB_SRC)/ODE/lnInclude \
    -I$(WM_PROJECT_USER_DIR)/src/phenomRhoRac5EqModel_I/lnInclude \

EXE_LIBS = \
	-lODE \
	-lfiniteVolume \
	-lmeshTools \
	-llduSolvers \
	-L$(FOAM_USER_LIBBIN) \
	-lphenomRhoRac5EqModel_I
