# Supplementary material for: Periodic propagating waves coordinate RhoGTPase network dynamics at the leading and trailing edges during cell migration
Source: eLife. 2020 Jul 24;9:e58165. doi: 10.7554/eLife.58165 (PMC7380942; doi:10.7554/eLife.58165)
Supplement: Source code 2. — See ‘description.txt’ file in the zip-archive for details. [file elife-58165-code2.zip › codeRD/applications/solvers/gtpasesRhoRac_I/createChemistryScheme.H]

    Info<< "Reading chemicalSchemes\n" << endl;
    
    IOdictionary chemicalSchemes		// словарь с настройками солверов химии
    (
        IOobject
        (
            "chemicalSchemes",
            runTime.system(),
            mesh,
            IOobject::MUST_READ,
            IOobject::NO_WRITE
        )
    );

    //initializing ODESolver

    dictionary ODESolverDict = chemicalSchemes.subDict("ODESolverDict");				// прописывем настройки ODESolver'ов
    word solverName = ODESolverDict.lookup("ODESolver");						// имя, подробней - см. исходники в папке ODE
    scalar ode_eps (readScalar(ODESolverDict.lookup("eps")));						// относительная погрешность
    scalar ode_n (readScalar(ODESolverDict.lookup("n")));						// на сколько делить шаг

    Info << "Creating ODESolver...\n";
    autoPtr<ODESolver> solver = ODESolver::New(solverName,phenomRhoRacSystem);				// создаем солвер


// объявляем переменные для решения ОДУ

    scalar Tstart;								// начальное время
    scalar Tfinish;								// конечное время - заполнять будем на каждом шаге для передачи в солвер

    scalar dtEst;			// начальный размера шага
