# Supplementary material for: Periodic propagating waves coordinate RhoGTPase network dynamics at the leading and trailing edges during cell migration
Source: eLife. 2020 Jul 24;9:e58165. doi: 10.7554/eLife.58165 (PMC7380942; doi:10.7554/eLife.58165)
Supplement: Source code 2. — See ‘description.txt’ file in the zip-archive for details. [file elife-58165-code2.zip › codeRD/applications/solvers/gtpasesRhoRac_I/createFields.H]

    Info<< "Reading field RhoT\n" << endl;

    volScalarField RhoT
    (
        IOobject
        (
            "RhoT",
            runTime.timeName(),
            mesh,
            IOobject::MUST_READ,
            IOobject::AUTO_WRITE
        ),
        mesh
    );

    Info<< "Reading field RhoD\n" << endl;

    volScalarField RhoD
    (
        IOobject
        (
            "RhoD",
            runTime.timeName(),
            mesh,
            IOobject::MUST_READ,
            IOobject::AUTO_WRITE
        ),
        mesh
    );

    Info<< "Reading field DIAA\n" << endl;

    volScalarField DIAA
    (
        IOobject
        (
            "DIAA",
            runTime.timeName(),
            mesh,
            IOobject::MUST_READ,
            IOobject::AUTO_WRITE
        ),
        mesh
    );

    Info<< "Reading field DIAI\n" << endl;

    volScalarField DIAI
    (
        IOobject
        (
            "DIAI",
            runTime.timeName(),
            mesh,
            IOobject::MUST_READ,
            IOobject::AUTO_WRITE
        ),
        mesh
    );

    Info<< "Reading field ROCKA\n" << endl;

    volScalarField ROCKA
    (
        IOobject
        (
            "ROCKA",
            runTime.timeName(),
            mesh,
            IOobject::MUST_READ,
            IOobject::AUTO_WRITE
        ),
        mesh
    );

    Info<< "Reading field ROCKI\n" << endl;

    volScalarField ROCKI
    (
        IOobject
        (
            "ROCKI",
            runTime.timeName(),
            mesh,
            IOobject::MUST_READ,
            IOobject::AUTO_WRITE
        ),
        mesh
    );

    Info<< "Reading field RacT\n" << endl;

    volScalarField RacT
    (
        IOobject
        (
            "RacT",
            runTime.timeName(),
            mesh,
            IOobject::MUST_READ,
            IOobject::AUTO_WRITE
        ),
        mesh
    );

    Info<< "Reading field RacD\n" << endl;

    volScalarField RacD
    (
        IOobject
        (
            "RacD",
            runTime.timeName(),
            mesh,
            IOobject::MUST_READ,
            IOobject::AUTO_WRITE
        ),
        mesh
    );

    Info<< "Reading field PAKA\n" << endl;

    volScalarField PAKA
    (
        IOobject
        (
            "PAKA",
            runTime.timeName(),
            mesh,
            IOobject::MUST_READ,
            IOobject::AUTO_WRITE
        ),
        mesh
    );


    Info<< "Reading field PAKI\n" << endl;

    volScalarField PAKI
    (
        IOobject
        (
            "PAKI",
            runTime.timeName(),
            mesh,
            IOobject::MUST_READ,
            IOobject::AUTO_WRITE
        ),
        mesh
    );


    Info<< "Reading transportProperties\n" << endl;

    IOdictionary transportProperties
    (
        IOobject
        (
            "transportProperties",
            runTime.constant(),
            mesh,
            IOobject::MUST_READ,
            IOobject::NO_WRITE
        )
    );

    dimensionedScalar D_RhoT
    (
        transportProperties.lookup("D_RhoT")
    );

    dimensionedScalar D_RhoD
    (
        transportProperties.lookup("D_RhoD")
    );

    dimensionedScalar D_RacT
    (
        transportProperties.lookup("D_RacT")
    );

    dimensionedScalar D_RacD
    (
        transportProperties.lookup("D_RacD")
    );
