# Supplementary material for: Periodic propagating waves coordinate RhoGTPase network dynamics at the leading and trailing edges during cell migration
Source: eLife. 2020 Jul 24;9:e58165. doi: 10.7554/eLife.58165 (PMC7380942; doi:10.7554/eLife.58165)
Supplement: Source code 2. — See ‘description.txt’ file in the zip-archive for details. [file elife-58165-code2.zip › codeRD/applications/solvers/gtpasesRhoRacBD/createBD.H]

    Info<< "Reading bifDagProperties\n" << endl;

    IOdictionary bifDiagProperties
    (
        IOobject
        (
            "bifDiagProperties",
            runTime.constant(),
            mesh,
            IOobject::MUST_READ,
            IOobject::NO_WRITE
        )
    );

    //Switch ascending
    //(
	//bifDiagProperties.lookup("ascending")				// whether we go from up to down or vice versa
    //);

    scalar bifDiagReagent
    (
	readScalar(bifDiagProperties.lookup("bifDiagReagent"))	// which abundance we scan (0 - RhoA, 1 - DIA, 2 - ROCK, 3 - Rac1, 4 - PAK)
    );

    scalar minValue
    (
	readScalar(bifDiagProperties.lookup("minValue"))		// minimal value for the scan
    );

    scalar maxValue
    (
	readScalar(bifDiagProperties.lookup("maxValue"))		// max value for the scan
    );

    scalar nValues
    (
	readScalar(bifDiagProperties.lookup("nValues"))		// number of points between min and max
    );

    // the time of calculation of each of states is determined by endTime in controlDict
